# Supplementary material for: Gastric Normal Adjacent Mucosa Versus Healthy and Cancer Tissues: Distinctive Transcriptomic Profiles and Biological Features
Source: Cancers (Basel). 2019 Aug 26;11(9):1248. doi: 10.3390/cancers11091248 (PMC6769942; doi:10.3390/cancers11091248)
Supplement: Supplementary file 1 [file cancers-11-01248-s001.zip]

Archive with 6 entries (6 files):
- supplementary.docx
- Table S2.xlsx
- Table S6.xlsx
- Table S3.xlsx
- Table S5.xlsx
- Table S4.xlsx
