# Supplementary material for: Gastric Normal Adjacent Mucosa Versus Healthy and Cancer Tissues: Distinctive Transcriptomic Profiles and Biological Features
Source: Cancers (Basel). 2019 Aug 26;11(9):1248. doi: 10.3390/cancers11091248 (PMC6769942; doi:10.3390/cancers11091248)
Supplement: Supplementary file 1 [file cancers-11-01248-s001.zip › Table S2.xlsx]

## Sheet: README
TCGA DEGs tumor vs adjacent vs normal
	worksheet	description
1	gNATvsN_up	gene up regulated in gNAT vs healthy tissue
2	gNATvsN_down	gene down regulated in gNAT vs healthy tissue
3	gNATvsT_up	gene up regulated in gNAT vs tumor
4	gNATvsT_down	gene down regulated in gNAT vs tumor
5	TvsN_up	gene up regulated in tumor vs healthy tissue
6	TvsN_down	gene down regulated in tumor vshealthy tissue

## Sheet: gNATvsN_up
	logFC	logCPM	LR	PValue	FDR
OST4	2.80242	30.6461	562.22	2.76432e-124	2.16377e-120
CLDN7	4.70123	30.4805	515.166	4.76679e-114	1.8656e-110
TMEM189-UBE2V1	8.35804	28.217	504.824	8.48153e-112	2.21297e-108
SLC2A5	5.80107	26.334	494.7	1.35281e-109	3.02545e-106
PRAP1	11.5891	28.8334	490.442	1.14189e-108	2.23453e-105
MALL	5.61661	30.1211	482.85	5.1238e-107	8.91257e-104
ZBTB20	5.00406	26.545	464.338	5.46824e-103	8.56053e-100
GJB2	6.30868	29.4102	462.429	1.42307e-102	2.02528e-99
CDH17	8.78896	30.721	459.466	6.28138e-102	8.19458e-99
CNFN	12.8897	28.7016	445.136	8.25596e-99	9.94208e-96
CSTB	5.13871	31.5337	429.072	2.58713e-95	2.53135e-92
ACE	4.14824	29.3257	413.725	5.66719e-92	5.21882e-89
VSIG10L	6.9691	27.1514	408.125	9.3792e-91	8.1573e-88
CLRN3	6.72951	27.2386	401.951	2.07074e-89	1.70618e-86
TM4SF20	10.9646	28.3855	383.373	2.29423e-85	1.71029e-82
ZBTB7A	1.95058	30.3499	381.562	5.68613e-85	3.87028e-82
ECM1	5.84476	29.6699	381.22	6.75085e-85	4.40353e-82
MOGAT3	8.80817	25.615	376.038	9.06812e-84	5.67846e-81
KIAA1211	4.17661	27.5361	373.813	2.76734e-83	1.60454e-80
ZNF365	7.0584	24.4065	372.821	4.55022e-83	2.54406e-80
AIM1L	5.88259	27.3837	371.835	7.45885e-83	4.02649e-80
CDX2	7.81144	28.2174	369.346	2.59784e-82	1.31191e-79
SI	14.6721	29.6244	362.421	8.36312e-81	4.09139e-78
TRIM29	8.37247	30.123	361.622	1.24847e-80	5.92266e-78
HTR1D	8.11874	26.1304	357.689	8.97214e-80	4.13114e-77
HOXB13	8.13912	26.4205	355.983	2.10985e-79	9.43706e-77
ITM2B	1.95495	32.7572	354.355	4.77356e-79	2.07584e-76
METTL7B	4.65773	27.7545	353.975	5.77372e-79	2.44291e-76
SLC5A1	6.06217	29.1737	352.263	1.36233e-78	5.46855e-76
MEP1A	10.9269	28.1879	352.1	1.47885e-78	5.78785e-76
RBP2	14.2944	28.5176	346.647	2.27689e-77	8.48682e-75
EFNA2	7.01517	26.6887	346.479	2.47632e-77	9.01553e-75
GBP6	14.4558	27.8163	344.194	7.79036e-77	2.77177e-74
FABP2	13.1106	27.4957	340.366	5.31138e-76	1.84777e-73
CIDEB	3.77965	27.4901	340.166	5.87098e-76	1.99805e-73
GPA33	7.92975	28.637	338.942	1.08447e-75	3.53696e-73
TMEM150B	5.12518	26.0272	335.386	6.45136e-75	2.01992e-72
SERPINB5	6.603	29.786	334.735	8.94159e-75	2.74472e-72
NCOA4	1.57367	31.2034	333.669	1.52609e-74	4.5944e-72
CA7	8.54158	22.2471	332.017	3.49497e-74	1.03233e-71
MEP1B	11.4155	26.2847	330.748	6.60613e-74	1.84677e-71
SLC39A5	6.9952	27.7976	330.666	6.88323e-74	1.89047e-71
CLDN3	6.31563	30.1555	329.43	1.27943e-73	3.45337e-71
ALOX12	7.68638	25.1075	327.439	3.47274e-73	9.06096e-71
ENPP7	10.349	25.2969	326.472	5.63933e-73	1.44727e-70
PPDPF	2.38842	32.2869	326.31	6.11677e-73	1.54448e-70
PRSS27	8.72074	26.3487	320.764	9.87147e-72	2.45298e-69
TMEM154	4.61976	27.3607	320.162	1.33539e-71	3.26648e-69
ACE2	7.08232	27.9238	318.341	3.32913e-71	7.66434e-69
PPP1R14D	6.27835	26.0047	316.887	6.90144e-71	1.56583e-68
SPINK5	9.91344	29.6935	315.846	1.16324e-70	2.60149e-68
FAM83A	9.318	27.215	312.629	5.84289e-70	1.28832e-67
NCCRP1	11.2267	27.4888	309.716	2.5177e-69	5.35185e-67
UGT2B7	7.99196	25.6806	309.707	2.52978e-69	5.35185e-67
ANPEP	8.26909	32.5116	309.591	2.68147e-69	5.59713e-67
RNF186	7.35737	26.2123	307.057	9.55858e-69	1.96894e-66
RHOG	1.72387	29.4812	306.03	1.60018e-68	3.21164e-66
GJD3	5.35042	23.6291	305.907	1.70187e-68	3.37251e-66
APOC2	5.61137	26.7586	305.796	1.79913e-68	3.52068e-66
MUC17	9.0951	31.8795	305.375	2.22252e-68	4.2955e-66
GNL3L	1.93821	28.1232	305.313	2.29273e-68	4.37716e-66
CSTA	8.75328	29.4232	304.226	3.95501e-68	7.37091e-66
PURA	1.85058	27.9859	300.826	2.17653e-67	3.96204e-65
ALPI	11.5714	27.3092	300.341	2.77588e-67	4.995e-65
GATSL2	3.86972	25.4165	298.094	8.57023e-67	1.52462e-64
RAET1E	6.9142	23.8198	297.083	1.42324e-66	2.47566e-64
CFL1	1.72715	33.1644	296.025	2.41976e-66	4.07326e-64
ONECUT2	5.52368	29.3287	295.005	4.03693e-66	6.7232e-64
DSC3	9.98072	27.3541	294.308	5.72784e-66	9.24426e-64
CCL25	13.8447	28.2984	294.109	6.328e-66	1.00065e-63
CDX1	8.79892	28.5825	288.82	8.9886e-65	1.37957e-62
CD1A	6.34319	23.0907	288.564	1.02179e-64	1.55302e-62
MTTP	9.13387	27.956	288.278	1.17947e-64	1.77544e-62
ABCG5	6.92347	24.2169	285.013	6.07043e-64	8.79931e-62
ADH6	6.7346	26.607	284.217	9.04914e-64	1.29967e-61
UBE2J1	1.52962	30.0894	281.453	3.62152e-63	5.01725e-61
CDA	5.46985	26.9379	280.859	4.88028e-63	6.70182e-61
DSG3	10.7747	28.8245	280.327	6.37176e-63	8.6739e-61
FUT6	6.31665	27.2529	280.245	6.63955e-63	8.96053e-61
LRRC19	7.25649	25.3769	279.253	1.09249e-62	1.46179e-60
CDHR5	5.2489	30.0755	278.473	1.6154e-62	2.14315e-60
GUCY2C	7.04819	28.2155	278.292	1.76937e-62	2.32769e-60
PRR4	5.13124	27.4116	278.141	1.90849e-62	2.48978e-60
PAX9	6.50369	26.471	277.901	2.15301e-62	2.76274e-60
ANXA1	5.25264	31.4237	276.575	4.18835e-62	5.33079e-60
CYP3A4	9.75129	27.2198	273.865	1.63157e-61	2.05985e-59
SLC28A1	7.72312	22.8997	269.921	1.18054e-60	1.46678e-58
TINAG	9.6161	24.2164	269.251	1.65235e-60	2.03681e-58
BCL7C	1.67633	28.744	268.526	2.37733e-60	2.90758e-58
TFF3	6.19697	30.1393	267.624	3.73969e-60	4.50345e-58
SLC6A4	5.9536	24.2838	267.452	4.07602e-60	4.83613e-58
EMP1	4.59064	31.0096	266.497	6.58407e-60	7.57894e-58
CCL15	6.42061	26.266	264.77	1.56587e-59	1.77635e-57
RPL28	2.15341	33.4094	264.496	1.79686e-59	2.02373e-57
C17orf78	10.8439	25.3177	264.271	2.01205e-59	2.2499e-57
GRHL3	6.49013	26.1696	263.896	2.4278e-59	2.69555e-57
BCMO1	4.933	25.8222	263.522	2.92994e-59	3.23016e-57
CEACAM6	6.13134	32.42	261.299	8.93885e-59	9.78585e-57
B3GNT8	3.96702	26.5368	260.473	1.35324e-58	1.46104e-56
PFN1	1.7357	32.8421	259.074	2.7308e-58	2.90821e-56
SLC13A2	10.4294	26.8686	258.512	3.6219e-58	3.83114e-56
SYNPO2L	6.2559	23.3848	257.635	5.62295e-58	5.86849e-56
MS4A10	12.2418	24.8428	256.512	9.88024e-58	1.01095e-55
PPL	5.18593	30.659	255.962	1.30225e-57	1.32381e-55
DYNLRB1	1.82012	30.2629	255.757	1.44376e-57	1.4582e-55
VIL1	4.18946	30.4457	254.753	2.3888e-57	2.38195e-55
FABP1	10.1416	29.5214	254.436	2.80168e-57	2.77597e-55
PDLIM5	1.50948	30.4889	253.427	4.64987e-57	4.57822e-55
DHDH	4.22535	23.8084	252.455	7.57215e-57	7.36286e-55
S100A2	8.5163	27.9032	252.088	9.10225e-57	8.79604e-55
XDH	5.25594	27.4754	251.565	1.18384e-56	1.13699e-54
KRT6B	10.9818	29.1176	251	1.57196e-56	1.50055e-54
CYP4F2	7.58184	25.8604	250.302	2.23203e-56	2.11772e-54
CLIC3	4.67175	27.3208	249.684	3.04253e-56	2.86932e-54
PDLIM2	2.54059	28.0549	249.491	3.35257e-56	3.14278e-54
LCT	10.0302	25.245	248.786	4.77715e-56	4.42523e-54
C9orf169	6.47356	26.1022	248.201	6.40649e-56	5.86513e-54
PEPD	2.06335	29.4264	247.503	9.09309e-56	8.22846e-54
HIST1H4C	4.32013	23.0143	247.003	1.16887e-55	1.05165e-53
ATP6V0C	1.4703	31.257	245.405	2.60795e-55	2.333e-53
CAPN14	12.6127	26.7166	245.211	2.87413e-55	2.55651e-53
EHD3	3.568	27.2492	244.943	3.28872e-55	2.90875e-53
APOB	9.57867	30.0628	243.516	6.72972e-55	5.91875e-53
BEST4	4.39833	23.0405	243.369	7.24631e-55	6.33748e-53
TPRG1	4.869	25.2695	243.334	7.37361e-55	6.41299e-53
CHP2	9.35249	26.8982	243.233	7.75771e-55	6.70978e-53
C11orf86	8.33489	25.8578	242.944	8.96819e-55	7.71413e-53
TGM3	13.2622	29.4589	241.434	1.91432e-54	1.63763e-52
CA1	8.61817	26.0895	240.105	3.73171e-54	3.15783e-52
SCEL	9.74681	27.9764	239.984	3.9652e-54	3.33738e-52
ZNF750	8.52885	26.2259	239.584	4.84594e-54	4.05686e-52
ALDH3B2	7.59441	26.4282	237.843	1.16157e-53	9.67255e-52
LYPD3	7.92797	28.2835	237.036	1.74183e-53	1.44277e-51
TBX10	7.44477	23.7762	235.063	4.68999e-53	3.82405e-51
OTOP3	10.3633	25.3407	234.082	7.67477e-53	6.22531e-51
ACTN4	1.74429	33.2925	232.866	1.41344e-52	1.14059e-50
NAT2	7.5888	24.4975	232.159	2.01586e-52	1.59385e-50
HES2	5.95059	25.3815	231.993	2.19087e-52	1.72352e-50
AGMAT	3.47011	27.5205	231.539	2.75189e-52	2.14333e-50
ABCG2	4.32627	26.4654	231.34	3.04154e-52	2.3572e-50
KRT15	7.4258	28.4595	231.26	3.16694e-52	2.44229e-50
PITX1	3.55168	29.5921	230.912	3.7709e-52	2.89379e-50
TGM1	9.17308	27.6879	230.304	5.11763e-52	3.90812e-50
FLVCR2	3.01836	26.1817	230.061	5.7821e-52	4.37289e-50
GNAI2	1.78155	31.3816	229.55	7.47107e-52	5.62306e-50
ARL5A	1.00831	29.1056	229.442	7.89026e-52	5.91014e-50
TRIM15	5.27292	27.1679	229.339	8.3091e-52	6.19424e-50
PDZD11	1.62606	28.5668	228.782	1.09916e-51	8.15513e-50
GRN	1.70554	32.1537	228.646	1.17662e-51	8.6887e-50
GM2A	2.19941	29.4986	228.095	1.55153e-51	1.13501e-49
MME	5.84959	28.2523	227.445	2.15064e-51	1.56597e-49
WNT7B	7.16946	26.2317	227.163	2.4782e-51	1.77151e-49
ZG16	8.75496	25.1	226.739	3.06552e-51	2.17152e-49
SLAIN2	1.18598	29.3759	225.521	5.65148e-51	3.98531e-49
SLC7A9	6.61476	25.784	225.189	6.67788e-51	4.68799e-49
GLTP	2.26482	28.8187	224.723	8.43931e-51	5.8981e-49
SERPINB2	9.08452	27.2277	224.325	1.03071e-50	7.17142e-49
GNA15	3.58079	26.7953	224.116	1.14437e-50	7.89214e-49
CDR1	4.82822	23.5256	224.046	1.1852e-50	8.13787e-49
EVPL	3.96157	29.9385	223.58	1.49824e-50	1.02424e-48
MAPK3	1.76802	30.3588	223.451	1.59831e-50	1.08789e-48
IL1RN	5.19029	29.9519	223.199	1.81393e-50	1.22931e-48
CD52	4.00755	27.732	223.016	1.98806e-50	1.34151e-48
ABCG8	7.74054	24.4186	221.634	3.98026e-50	2.6403e-48
MYO7B	5.1629	29.2619	220.495	7.055e-50	4.66017e-48
CES2	3.54821	30.9759	220.222	8.09165e-50	5.3002e-48
PDK3	2.33792	26.9398	219.809	9.95303e-50	6.49228e-48
PADI1	9.95501	25.64	219.554	1.13135e-49	7.3491e-48
TPST2	1.57965	27.845	217.896	2.60264e-49	1.66303e-47
KLK8	9.43141	25.3727	217.191	3.70784e-49	2.35005e-47
TP63	7.07094	25.9178	217.109	3.86462e-49	2.43954e-47
RAET1L	7.48393	24.2484	216.673	4.80941e-49	3.02374e-47
RAB1B	1.08351	31.0099	215.449	8.89434e-49	5.50359e-47
MUC2	9.14873	31.0933	215.294	9.61516e-49	5.92619e-47
DMBT1	7.11695	32.7488	215.285	9.66019e-49	5.9306e-47
RNF222	9.25774	22.7154	215.244	9.85698e-49	6.00432e-47
KHK	3.10992	26.7938	215.057	1.08327e-48	6.57309e-47
CRABP2	5.7433	27.8635	214.923	1.15841e-48	7.0019e-47
CHST6	4.69912	24.0798	213.163	2.80446e-48	1.66935e-46
PKP1	9.27122	28.5517	212.825	3.3227e-48	1.9629e-46
S100G	12.6753	23.4436	212.214	4.51723e-48	2.65854e-46
SH3GL1	1.37486	29.886	211.891	5.31325e-48	3.11532e-46
TMPRSS15	13.6428	27.2857	211.481	6.52873e-48	3.79953e-46
KLK7	8.0149	27.1128	211.029	8.19134e-48	4.73194e-46
ZNF488	4.08554	26.0852	211.018	8.23742e-48	4.74106e-46
SHD	5.58144	23.9684	210.94	8.56683e-48	4.91259e-46
NAALADL1	3.75685	25.9781	210.636	9.97731e-48	5.70054e-46
RPS15	1.84568	32.5365	209.975	1.39127e-47	7.92012e-46
GPR128	6.67976	26.9186	209.661	1.62837e-47	9.23629e-46
PIAS1	1.19968	28.7922	209.186	2.06762e-47	1.15602e-45
IL1A	6.15418	24.3999	207.871	4.00342e-47	2.20681e-45
HCST	3.17877	26.1789	207.009	6.17067e-47	3.36592e-45
LY96	2.96296	25.8764	206.759	6.99824e-47	3.79092e-45
CD68	2.54407	30.6581	206.392	8.41381e-47	4.54201e-45
ZNF185	4.46261	28.8191	206.308	8.77632e-47	4.72142e-45
RPL23A	1.78426	33.2466	206.064	9.92222e-47	5.3196e-45
CREB3L3	6.61108	27.5418	205.861	1.09862e-46	5.86993e-45
SEC23A	1.77538	29.5813	205.371	1.40529e-46	7.45759e-45
PCK1	6.82567	28.3066	204.897	1.78362e-46	9.43328e-45
UGT1A7	10.0411	24.5961	204.704	1.96536e-46	1.03595e-44
ZDHHC20	1.90688	28.2911	204.648	2.02106e-46	1.06174e-44
PYCARD	2.32687	28.5329	204.627	2.04227e-46	1.06929e-44
C1orf177	5.23886	22.3994	204.11	2.64776e-46	1.38169e-44
ORAI1	1.39333	28.5577	203.451	3.68805e-46	1.9089e-44
CHCHD10	2.28245	29.7299	203.447	3.69465e-46	1.9089e-44
LZIC	1.29804	27.96	202.468	6.04362e-46	3.10206e-44
S100A9	7.00139	31.2256	202.308	6.54872e-46	3.35033e-44
GJB5	6.98219	25.3971	202.219	6.84927e-46	3.49268e-44
ILDR1	3.31011	26.3683	201.333	1.06874e-45	5.39711e-44
TMOD3	1.52894	29.8654	200.117	1.96971e-45	9.85168e-44
UQCR11	1.59985	29.6952	198.782	3.85066e-45	1.91371e-43
PVRL1	3.05518	29.6168	198.769	3.87707e-45	1.92075e-43
ESPN	4.16812	27.5901	198.376	4.72253e-45	2.33222e-43
UNC93A	7.26519	25.174	198.291	4.93037e-45	2.41959e-43
RHCG	13.5747	30.3132	197.867	6.10056e-45	2.98451e-43
BBOX1	6.12395	22.7615	197.771	6.4011e-45	3.12178e-43
FLG	6.55948	26.6437	197.26	8.27676e-45	4.01154e-43
REEP6	4.00537	28.4301	196.742	1.07383e-44	5.14094e-43
ENDOU	9.17968	25.0337	196.655	1.12176e-44	5.35399e-43
KLK6	8.68494	28.8071	196.401	1.2743e-44	6.02694e-43
RAMP2	2.66049	27.9101	196.156	1.44147e-44	6.77664e-43
TUBAL3	6.08688	24.2646	195.767	1.75212e-44	8.16355e-43
WNK1	1.8526	31.3086	195.529	1.97501e-44	9.1747e-43
TRAPPC1	1.34882	29.4201	195.271	2.24836e-44	1.02918e-42
IL20RB	4.96819	25.107	195.178	2.3561e-44	1.07467e-42
FGL2	4.31509	29.4637	195.173	2.36146e-44	1.07467e-42
CLCA4	12.5068	28.0622	194.551	3.22852e-44	1.45656e-42
SPRR1B	12.443	29.1427	193.762	4.79901e-44	2.14653e-42
HKDC1	4.16322	28.1896	193.697	4.95968e-44	2.21207e-42
FOXP3	3.10868	25.8455	193.631	5.12663e-44	2.28004e-42
A2ML1	13.0459	29.5843	193.527	5.40061e-44	2.39509e-42
IL32	3.01007	30.9353	193.445	5.62906e-44	2.48935e-42
SLC17A4	7.50217	24.9981	193.33	5.9631e-44	2.62965e-42
SLC2A2	9.21595	24.001	193.274	6.1324e-44	2.69671e-42
DYNLL1	1.42123	30.6503	192.906	7.3796e-44	3.23607e-42
CLDN1	3.91407	29.5817	192.478	9.14924e-44	3.97865e-42
SERPINB3	12.1475	28.4455	192.438	9.33582e-44	4.04854e-42
ACY1	2.55689	29.0801	192.318	9.91756e-44	4.28893e-42
UBQLN2	1.32067	29.3682	192.253	1.02454e-43	4.41851e-42
TRIM69	2.0466	28.5133	192.075	1.12041e-43	4.81868e-42
SLC39A4	2.94763	29.501	192.067	1.1251e-43	4.82562e-42
CAPZB	1.1745	31.261	191.903	1.22161e-43	5.2252e-42
VDR	2.78531	29.0075	191.744	1.32362e-43	5.64611e-42
GRIN2D	3.41588	28.5346	190.909	2.01308e-43	8.54058e-42
S100A8	7.94039	30.1487	190.769	2.15998e-43	9.13906e-42
ATP5J	1.68989	29.8665	190.74	2.1923e-43	9.25079e-42
DPP4	4.11314	28.6393	190.694	2.24316e-43	9.43996e-42
CDC42EP5	3.23231	29.0213	189.998	3.18286e-43	1.33229e-41
CLCA1	11.714	28.3019	189.919	3.31145e-43	1.38242e-41
GJB6	9.23905	25.8988	189.733	3.63529e-43	1.51358e-41
SLC30A10	7.32399	23.4083	188.962	5.35745e-43	2.21881e-41
ANXA13	5.47995	27.6686	188.796	5.82299e-43	2.40525e-41
EDN3	5.19551	25.978	187.905	9.11171e-43	3.74393e-41
S100A10	2.51369	32.0228	187.771	9.74557e-43	3.9939e-41
RBKS	2.22226	25.6176	187.467	1.13574e-42	4.63019e-41
MAL	8.45823	29.3181	187.294	1.23894e-42	5.0378e-41
GSDMC	6.63727	23.7574	187.253	1.26452e-42	5.12851e-41
ACY3	3.68965	27.3076	186.906	1.50529e-42	6.08922e-41
CLCA2	12.4067	26.9556	186.886	1.52064e-42	6.13546e-41
APOA4	12.6607	29.6898	186.237	2.10697e-42	8.45757e-41
TMEM40	9.00344	24.8728	185.574	2.94139e-42	1.17169e-40
SLC5A4	4.30779	22.7448	185.487	3.07201e-42	1.22062e-40
GIP	12.8662	23.8516	185.268	3.42961e-42	1.35925e-40
DNASE1L3	4.4145	25.1503	185.133	3.67162e-42	1.4515e-40
NAT8	6.82556	22.6431	185.044	3.83785e-42	1.51339e-40
SLC27A4	1.67365	29.1789	184.231	5.77631e-42	2.26637e-40
S100A11	2.49512	32.5363	184.148	6.02291e-42	2.35722e-40
ACTB	1.87588	35.8785	184.142	6.0419e-42	2.35875e-40
RAC1	1.34175	32.157	184.026	6.40367e-42	2.49377e-40
CYP20A1	1.3046	27.2625	183.974	6.57363e-42	2.5536e-40
LY6D	9.5147	27.6488	183.949	6.65631e-42	2.57932e-40
BTBD11	4.67777	25.8482	183.604	7.91794e-42	3.06062e-40
CD48	3.38653	27.4068	183.517	8.26921e-42	3.18853e-40
RPL27	1.78582	32.5524	183.398	8.77898e-42	3.37678e-40
RNASE7	9.94136	24.3752	182.946	1.1021e-41	4.20816e-40
ZBED2	5.28263	24.1269	182.937	1.1073e-41	4.21771e-40
CD79A	5.32815	28.708	182.283	1.53795e-41	5.8297e-40
CMIP	1.60579	30.6137	181.917	1.8489e-41	6.95782e-40
TM6SF2	5.05542	26.4514	181.244	2.59258e-41	9.70975e-40
PLIN3	1.58413	29.4882	181.202	2.64833e-41	9.8949e-40
MAPK1IP1L	1.09997	30.2662	180.786	3.26453e-41	1.21681e-39
RABIF	1.20916	27.2978	180.734	3.35017e-41	1.24577e-39
SLC10A6	4.36143	22.8138	179.757	5.4766e-41	2.02686e-39
MOGAT2	6.1407	27.3435	179.156	7.40976e-41	2.723e-39
CLDN4	3.31452	31.6538	178.248	1.16965e-40	4.26826e-39
SLC6A19	6.78428	28.4934	178.106	1.25579e-40	4.56133e-39
APOBEC1	5.91109	25.2578	177.364	1.8235e-40	6.57762e-39
SLC5A12	6.21203	24.0898	176.978	2.21431e-40	7.95069e-39
FOLH1	4.84397	25.547	176.315	3.09032e-40	1.10203e-38
CD207	5.25928	23.3869	175.873	3.85974e-40	1.36706e-38
IL22RA2	5.29262	22.0831	175.318	5.10297e-40	1.79521e-38
HOXA13	5.85407	27.5386	174.615	7.26649e-40	2.52793e-38
LIPA	2.16405	29.9858	174.505	7.67954e-40	2.6598e-38
NDUFA3	1.80122	28.9466	174.332	8.37609e-40	2.89465e-38
IFI27L2	2.15566	27.1258	173.782	1.10442e-39	3.7916e-38
SH3BGRL3	1.84338	31.6244	173.728	1.13497e-39	3.88794e-38
CDKL5	2.377	25.2782	173.329	1.38718e-39	4.73122e-38
KRT78	14.5044	27.8171	172.761	1.8461e-39	6.28277e-38
TYROBP	2.82094	29.0247	172.487	2.11885e-39	7.19534e-38
DTWD2	1.58913	26.6059	172.443	2.16585e-39	7.33904e-38
C4orf3	1.56018	29.648	171.802	2.9893e-39	1.00424e-37
ADH4	7.92577	26.5639	171.722	3.11172e-39	1.04313e-37
LGALS7B	7.17425	26.275	171.539	3.4119e-39	1.14131e-37
KLK13	8.74411	27.5129	171.483	3.51019e-39	1.17168e-37
SH3BP1	2.07152	28.9478	170.981	4.51863e-39	1.50509e-37
OTC	7.41921	25.9306	170.499	5.75655e-39	1.90124e-37
KRT16	8.96746	28.1905	169.668	8.74215e-39	2.87518e-37
ATF7IP	1.34479	29.176	169.414	9.93705e-39	3.26131e-37
COX8A	1.49548	30.6144	169.162	1.12743e-38	3.68473e-37
CPS1	6.34056	30.3757	168.889	1.29391e-38	4.22002e-37
HIGD2A	1.5545	29.5366	168.783	1.36438e-38	4.43139e-37
TRAPPC5	1.36839	28.3214	168.398	1.6561e-38	5.36775e-37
TRIM10	3.80917	24.2919	167.856	2.1746e-38	7.01924e-37
C19orf69	6.6081	23.1869	167.674	2.38384e-38	7.66305e-37
SLC8A1	3.20918	27.6054	167.413	2.71741e-38	8.6996e-37
LY6G6C	5.82327	24.6363	167.106	3.1718e-38	1.01129e-36
TECR	1.60883	30.502	167.083	3.20842e-38	1.02089e-36
MDK	2.51306	31.1467	166.837	3.63158e-38	1.15086e-36
ZNF574	1.17911	28.3617	166.83	3.64462e-38	1.15266e-36
PLBD2	1.46292	29.1043	166.675	3.94015e-38	1.24361e-36
COX6B1	1.61569	30.6848	166.66	3.96905e-38	1.25021e-36
C9orf16	1.93711	29.5598	166.54	4.21638e-38	1.32545e-36
KRT13	14.5421	32.9613	166.198	5.00767e-38	1.5679e-36
ATOX1	1.37034	28.1446	166.116	5.21908e-38	1.63083e-36
GNG12	1.5538	30.6004	166.1	5.26086e-38	1.64061e-36
REG4	6.01744	32.1932	165.887	5.85391e-38	1.82193e-36
RPL18A	1.65077	33.3634	164.574	1.13354e-37	3.47952e-36
ALDOB	6.97234	30.8755	163.539	1.90717e-37	5.78619e-36
BCL7B	1.15078	29.0488	163.184	2.28078e-37	6.90632e-36
CAST	1.52575	31.0509	162.759	2.82436e-37	8.50294e-36
GNA13	1.25841	29.9813	162.416	3.35604e-37	1.00842e-35
GPR1	4.74967	23.0576	162.196	3.74798e-37	1.12404e-35
MGAM	4.99105	26.9433	161.933	4.2782e-37	1.27815e-35
KRT6A	11.6841	31.471	161.75	4.69195e-37	1.39909e-35
KLK10	5.66977	28.972	161.46	5.42727e-37	1.61528e-35
HSPB1	3.03227	32.5069	161.187	6.22892e-37	1.85035e-35
PLD4	4.19327	25.4692	161.061	6.63337e-37	1.96677e-35
ZNF426	2.19969	26.067	160.625	8.26154e-37	2.44027e-35
NOS2	5.91701	28.0238	160.56	8.53806e-37	2.51247e-35
GPR183	2.86108	27.2083	160.457	8.98925e-37	2.64028e-35
PSMB2	1.18414	30.3906	160.386	9.31653e-37	2.73128e-35
SLC23A1	4.27924	24.1751	160.113	1.06888e-36	3.12772e-35
GK	2.43561	27.7716	159.432	1.50591e-36	4.39015e-35
RNF11	1.19719	29.6958	159.209	1.68473e-36	4.89321e-35
AQP10	6.549	24.4879	159.11	1.77037e-36	5.12293e-35
KIAA2013	1.1454	30.0523	159.047	1.82748e-36	5.27845e-35
NCK2	1.43852	29.7321	158.908	1.96035e-36	5.65182e-35
TGFB1	2.09537	29.8371	158.792	2.07778e-36	5.96838e-35
CXCR2	4.92721	25.2499	158.264	2.71029e-36	7.74262e-35
TCEB2	1.41031	30.1958	157.967	3.1468e-36	8.97324e-35
RAB8A	1.10424	29.4157	157.7	3.59926e-36	1.02448e-34
ATOH1	7.88951	24.4289	157.391	4.20456e-36	1.18813e-34
AMFR	1.16649	29.6732	156.704	5.94025e-36	1.66657e-34
BNIPL	5.66043	24.5663	156.586	6.30493e-36	1.76572e-34
OTOP2	7.10252	21.0489	156.2	7.65686e-36	2.1405e-34
PSENEN	1.55724	28.722	155.693	9.88136e-36	2.75254e-34
PCK2	2.32769	28.774	155.094	1.33578e-35	3.71433e-34
TIRAP	1.34693	26.9679	155.064	1.35583e-35	3.7634e-34
UPK1A	7.2456	23.671	154.908	1.46669e-35	4.06389e-34
GAPDH	1.67454	34.5342	154.639	1.67938e-35	4.64501e-34
PGLYRP4	7.33651	21.979	154.354	1.9381e-35	5.3417e-34
C8G	5.2733	25.0649	154.117	2.18333e-35	6.00703e-34
ANO6	1.59028	29.8768	154.094	2.20909e-35	6.06725e-34
RAET1G	4.39271	23.0091	153.884	2.4546e-35	6.72974e-34
ROMO1	1.46539	28.6527	153.865	2.4782e-35	6.77564e-34
ZNF460	2.12463	26.5724	153.793	2.57017e-35	7.00975e-34
NDNL2	1.41514	27.3038	153.589	2.84776e-35	7.75335e-34
RSU1	1.24255	29.4757	153.544	2.91355e-35	7.91869e-34
DDC	4.10045	27.9808	153.335	3.23607e-35	8.76483e-34
DHRS11	2.76852	28.2724	153.08	3.67973e-35	9.9321e-34
KRT5	9.47608	30.6467	152.873	4.08258e-35	1.09816e-33
TACSTD2	4.03651	30.5427	152.792	4.25333e-35	1.14212e-33
ZNF462	2.62207	27.9194	152.469	5.00446e-35	1.33923e-33
GGN	2.52282	23.3878	152.129	5.93927e-35	1.58397e-33
PNRC1	1.68397	30.4013	152.089	6.05816e-35	1.61293e-33
IGJ	4.7331	33.0769	151.771	7.10903e-35	1.88951e-33
TTC36	3.50813	22.7221	151.388	8.62336e-35	2.27654e-33
SOX15	4.30996	25.2988	151.133	9.80329e-35	2.58368e-33
HOXC11	4.92674	25.4913	150.973	1.06259e-34	2.79577e-33
RAB10	1.16442	30.733	150.927	1.08734e-34	2.85608e-33
LY86	2.99899	25.6695	149.995	1.73821e-34	4.51272e-33
BARX2	3.91313	26.9047	149.735	1.98059e-34	5.11652e-33
LILRA4	5.05428	22.6189	149.266	2.50852e-34	6.44841e-33
AIG1	1.76388	28.3635	149.029	2.82592e-34	7.21692e-33
KRT4	16.3029	32.7253	148.972	2.90823e-34	7.41503e-33
SULT2B1	4.45114	27.1755	148.244	4.1961e-34	1.06123e-32
ACSL5	2.68925	30.681	148.193	4.30468e-34	1.08693e-32
PLS1	2.50277	30.5204	148.032	4.6681e-34	1.1768e-32
GYS2	6.85938	22.8401	148.013	4.71237e-34	1.18605e-32
USH1G	7.97079	22.9602	147.732	5.42992e-34	1.36227e-32
IL34	3.09171	25.4906	147.655	5.64378e-34	1.41349e-32
PRDM1	2.51051	28.9717	147.652	5.65215e-34	1.41349e-32
FCER1A	4.54766	24.2491	147.524	6.02921e-34	1.50298e-32
SBSN	11.6969	27.7203	147.343	6.6038e-34	1.6436e-32
CAMK2N1	2.52848	30.0757	147.235	6.97207e-34	1.72976e-32
SLC3A1	5.37101	27.3654	147.157	7.25185e-34	1.79632e-32
NPC1L1	5.05709	27.7582	147.108	7.43174e-34	1.83798e-32
ZC3HAV1	1.03984	29.5336	146.763	8.84009e-34	2.1794e-32
MYADM	2.66264	31.2835	146.76	8.85527e-34	2.1797e-32
PLA2G2D	5.00032	25.7804	146.268	1.13419e-33	2.7874e-32
SLC27A2	2.87	27.1674	146.213	1.16618e-33	2.86152e-32
KCNK12	3.30884	23.534	146.163	1.19577e-33	2.92953e-32
PGLYRP3	9.56831	23.7268	146.116	1.2246e-33	2.99082e-32
MREG	2.20616	25.5676	145.848	1.40144e-33	3.40149e-32
VSNL1	4.59153	26.9949	145.738	1.48117e-33	3.58387e-32
TFAP2A	3.44825	27.5633	145.34	1.80947e-33	4.37149e-32
HS3ST3A1	3.4734	24.5457	145.246	1.8979e-33	4.57805e-32
PCSK5	2.74944	28.349	145.174	1.96754e-33	4.73876e-32
FAT2	6.44325	26.1715	145.104	2.03827e-33	4.88655e-32
SLC7A7	2.33228	28.3015	145.029	2.11652e-33	5.05863e-32
CCR8	3.94343	22.7008	144.949	2.20398e-33	5.25966e-32
COPE	1.14847	30.4744	144.695	2.50351e-33	5.94727e-32
EVI2B	2.83322	28.4764	144.691	2.50882e-33	5.95086e-32
CLDN16	4.61394	23.0299	144.667	2.53984e-33	6.0153e-32
XPNPEP2	5.14894	27.4438	144.566	2.672e-33	6.30922e-32
ARL2BP	1.06308	28.8945	144.527	2.72478e-33	6.42417e-32
CYP2B6	5.93064	27.1492	144.351	2.97744e-33	7.0093e-32
CHST5	5.29093	26.5451	144.191	3.22645e-33	7.58409e-32
PLA2G12B	8.20057	23.7436	144.122	3.34051e-33	7.8287e-32
P2RY1	3.53076	24.6072	143.838	3.85406e-33	9.01874e-32
REL	1.47783	28.3985	143.822	3.88512e-33	9.07785e-32
SH3BGRL	2.19522	30.3692	143.451	4.68298e-33	1.09258e-31
EMP3	2.58244	28.1872	142.784	6.55299e-33	1.51756e-31
EEA1	1.11839	28.8419	142.727	6.74323e-33	1.55931e-31
C11orf24	1.44127	29.1427	142.616	7.13265e-33	1.64693e-31
S100A16	2.54522	30.939	142.554	7.35659e-33	1.69613e-31
RHOC	1.59098	30.7258	142.477	7.64917e-33	1.761e-31
ANKS4B	3.4732	27.1959	142.312	8.31036e-33	1.91041e-31
SLC15A1	5.76796	26.7759	142.203	8.78082e-33	2.01411e-31
TNFAIP8L1	2.10485	28.2073	142.201	8.78721e-33	2.01411e-31
BST1	2.87584	25.7903	141.816	1.067e-32	2.43851e-31
NDUFA4L2	2.90448	27.8017	141.764	1.09544e-32	2.49988e-31
SLC16A13	2.09597	25.8701	141.553	1.21823e-32	2.77605e-31
ZNF385A	2.2763	28.5909	140.878	1.7113e-32	3.88267e-31
P2RY10	3.4243	25.1593	140.792	1.78694e-32	4.04841e-31
ZNF575	1.74699	24.8682	140.11	2.51803e-32	5.68828e-31
UBE2D4	1.23539	27.7969	139.71	3.07997e-32	6.93768e-31
SPRR1A	10.8422	28.4926	139.313	3.76257e-32	8.46308e-31
GPX4	1.46246	30.6528	139.223	3.93764e-32	8.84416e-31
RNF5	1.2788	29.3228	139.192	3.998e-32	8.96686e-31
ATP12A	10.824	22.9184	139.037	4.32389e-32	9.67007e-31
CEACAM18	6.37047	22.2593	138.855	4.73803e-32	1.0551e-30
PTN	3.50448	26.6581	138.771	4.94348e-32	1.09929e-30
HCFC1R1	1.50411	28.4207	138.601	5.38455e-32	1.19568e-30
MS4A15	6.2387	22.9828	138.263	6.38322e-32	1.41343e-30
CTTNBP2NL	1.30631	28.639	138.163	6.71357e-32	1.48448e-30
UGT2A3	6.24603	27.3616	138.072	7.02918e-32	1.55207e-30
RRAS	2.15257	29.4554	137.786	8.11513e-32	1.78933e-30
SIT1	3.27296	25.3379	137.739	8.31007e-32	1.82974e-30
SPINK4	7.95595	28.9727	137.565	9.07047e-32	1.99156e-30
RSC1A1	5.06815	25.2403	137.388	9.91844e-32	2.17469e-30
LDHA	1.76247	32.8387	137.092	1.15139e-31	2.51745e-30
HOXB9	4.63488	27.0718	136.439	1.59942e-31	3.47391e-30
TRIM40	4.5927	24.2054	136.439	1.59993e-31	3.47391e-30
APOC3	8.95103	27.0588	136.344	1.67795e-31	3.63828e-30
AHNAK2	4.34698	30.5769	136.251	1.75801e-31	3.80658e-30
CD1C	3.82789	24.4708	136.198	1.80605e-31	3.90522e-30
MBNL1	1.37702	30.7361	136.194	1.80969e-31	3.90769e-30
DAPL1	6.36114	24.7987	135.91	2.08818e-31	4.50283e-30
LRRC3	2.61869	25.7918	135.788	2.22034e-31	4.7681e-30
MGST2	1.71592	28.9004	135.621	2.4144e-31	5.17773e-30
HLA-DQB2	4.02805	25.8676	135.517	2.54475e-31	5.44981e-30
C7orf57	4.98376	21.8612	135.267	2.88579e-31	6.17172e-30
SSPN	3.29059	26.9847	135.15	3.06099e-31	6.5375e-30
NANOS3	4.4122	23.4868	135.03	3.25165e-31	6.93523e-30
LST1	2.423	26.2785	134.752	3.7412e-31	7.94689e-30
ARF6	1.50092	29.6057	134.732	3.77882e-31	8.01591e-30
MRPL30	2.51422	26.7267	134.259	4.79577e-31	1.01457e-29
RANBP9	1.23922	29.1469	134.017	5.41594e-31	1.14268e-29
EPHX3	4.79723	26.2208	133.964	5.5644e-31	1.17084e-29
NKG7	3.10373	26.8768	133.855	5.8761e-31	1.23311e-29
SULT1A2	3.703	24.9448	133.783	6.09533e-31	1.27737e-29
ANXA8L2	8.92937	26.1863	133.547	6.86362e-31	1.43076e-29
KCNA3	3.4007	25.2013	133.544	6.87518e-31	1.43126e-29
SPRR3	14.6822	32.0217	133.475	7.11613e-31	1.47749e-29
CX3CR1	3.4121	24.7693	133.394	7.41554e-31	1.53762e-29
ATP2B4	2.99897	30.9642	133.339	7.62053e-31	1.57803e-29
KLF16	1.31444	28.7365	133.149	8.38689e-31	1.73215e-29
PRNP	2.37046	30.1011	133.089	8.64573e-31	1.78325e-29
HIGD1A	1.23175	30.1786	133.02	8.95174e-31	1.84394e-29
FCAMR	5.08741	24.5149	132.665	1.07048e-30	2.1935e-29
GPD1	3.95147	27.4644	132.544	1.13763e-30	2.32806e-29
CLEC3B	3.14071	27.1763	132.525	1.14838e-30	2.34698e-29
ACOT7	1.63689	29.0324	132.012	1.48716e-30	3.03539e-29
CRCT1	13.088	27.3198	131.999	1.49665e-30	3.05078e-29
CCRL2	2.26018	26.4274	131.843	1.61904e-30	3.29598e-29
TP53INP2	2.23829	29.7319	131.742	1.7035e-30	3.46341e-29
RAB38	2.81474	25.0276	131.651	1.78391e-30	3.6222e-29
HIST1H1E	3.34736	24.9155	131.496	1.92892e-30	3.91155e-29
IL2RG	2.84797	29.9634	131.418	2.00594e-30	4.06248e-29
EPGN	10.2617	23.0436	131.415	2.00867e-30	4.06275e-29
EPHB2	3.00804	29.504	131.412	2.01153e-30	4.06328e-29
ZFHX3	1.92628	29.7047	131.29	2.13947e-30	4.30506e-29
RAB30	1.91625	27.6897	131.274	2.15692e-30	4.3346e-29
SHISA5	1.03511	30.6593	131.151	2.29523e-30	4.59487e-29
CAPNS1	1.10354	31.5546	131.137	2.31139e-30	4.6213e-29
CD200R1	2.82	24.4764	130.884	2.62568e-30	5.24298e-29
MON1A	1.3103	27.1889	130.877	2.63409e-30	5.25309e-29
PLP2	1.84406	30.7503	130.619	2.99942e-30	5.96644e-29
CRISP3	9.15007	27.7995	130.599	3.03076e-30	6.02114e-29
PSMB3	1.36508	30.1363	130.559	3.09167e-30	6.12658e-29
S1PR5	3.08197	23.5493	130.548	3.10861e-30	6.15238e-29
TNFRSF9	3.24506	24.5228	130.463	3.24488e-30	6.41396e-29
RGS10	1.66171	27.5775	130.342	3.44972e-30	6.78458e-29
PRRG4	2.13233	28.4954	130.306	3.51226e-30	6.89893e-29
CCR4	3.44348	24.9349	130.241	3.62928e-30	7.11094e-29
GLTPD2	3.56999	24.6152	130.2	3.70517e-30	7.24364e-29
GPX1	1.46495	30.6634	130.149	3.80206e-30	7.42161e-29
RIN3	1.97381	28.5808	129.856	4.40624e-30	8.57957e-29
CALML3	12.0652	27.2829	129.742	4.66565e-30	9.07339e-29
ANXA8	7.33004	25.9749	129.676	4.82457e-30	9.37081e-29
PIK3CG	2.97522	26.4856	129.252	5.97473e-30	1.15617e-28
HLA-DPB1	2.68818	30.6772	129.242	6.00234e-30	1.16008e-28
CYBA	1.82909	30.7997	128.914	7.0807e-30	1.36345e-28
IGFL1	8.59084	24.11	128.835	7.37129e-30	1.41766e-28
FOXN1	5.73338	23.4264	128.775	7.59751e-30	1.45938e-28
G6PC	7.91273	23.0205	128.72	7.81117e-30	1.49858e-28
KCNN3	3.18574	27.1083	128.69	7.92626e-30	1.5188e-28
FAM83C	9.39358	23.9643	128.68	7.96719e-30	1.52477e-28
RAC2	2.4459	29.0178	128.592	8.33013e-30	1.59229e-28
EMR3	4.24945	22.9582	128.343	9.44484e-30	1.80096e-28
MUC21	13.1549	30.1134	128.331	9.49941e-30	1.80916e-28
LGALS7	9.4663	24.7407	128.2	1.01498e-29	1.92834e-28
CCL18	4.48521	28.2788	128.183	1.02359e-29	1.94235e-28
ROBO1	2.29687	28.494	127.855	1.20731e-29	2.28266e-28
CXorf21	2.60698	24.3459	127.85	1.21074e-29	2.28639e-28
FAM89B	1.10373	28.7849	127.808	1.23657e-29	2.32954e-28
CDH13	2.38116	27.2817	127.689	1.31269e-29	2.46701e-28
HLA-DPA1	2.86966	31.4762	127.278	1.61474e-29	3.03103e-28
ATP5J2	1.622	30.3064	127.263	1.62728e-29	3.05092e-28
ARSF	7.51881	20.9928	127.211	1.67008e-29	3.12366e-28
PAQR3	1.09458	27.8187	127.202	1.67808e-29	3.13488e-28
TIAM1	2.95	26.6548	127.104	1.76327e-29	3.2901e-28
CCL22	3.4064	26.0321	127.056	1.80585e-29	3.36554e-28
NLRX1	1.64256	27.9169	126.733	2.12501e-29	3.94627e-28
GPR87	7.62003	23.8543	126.685	2.17708e-29	4.0334e-28
NKX3-1	3.01041	25.4773	126.679	2.1844e-29	4.04217e-28
LTC4S	2.44712	24.3002	126.633	2.23555e-29	4.13194e-28
PRND	4.70868	23.8642	126.611	2.25984e-29	4.17191e-28
CRIPT	1.05961	27.4971	126.569	2.30809e-29	4.25152e-28
CHRNB4	4.2754	23.0926	126.482	2.41182e-29	4.43678e-28
JUND	1.68744	31.2576	126.451	2.44933e-29	4.5005e-28
APOOL	1.56062	25.9469	126.324	2.61134e-29	4.79257e-28
CAPNS2	8.34426	23.3704	126.227	2.74235e-29	5.02711e-28
PECR	1.85629	26.4078	126.153	2.84651e-29	5.20585e-28
C15orf39	1.09597	29.2594	125.997	3.07911e-29	5.62468e-28
MUC13	3.59728	31.9218	125.941	3.16695e-29	5.77839e-28
GYPC	2.68575	27.886	125.87	3.28361e-29	5.98427e-28
NCR3	3.50585	22.6591	125.826	3.35598e-29	6.10906e-28
ZER1	1.18925	29.5381	125.695	3.5857e-29	6.51207e-28
KIAA1644	4.4728	26.6831	125.554	3.8496e-29	6.95907e-28
PI3	5.13927	30.2364	125.268	4.44627e-29	8.01917e-28
KRT80	4.24637	27.9495	125.207	4.58503e-29	8.25042e-28
IVL	14.7607	26.8113	125.022	5.03305e-29	9.04619e-28
SLC37A2	2.7866	26.0413	124.762	5.73902e-29	1.02797e-27
SLC46A2	3.74982	21.5417	124.755	5.75889e-29	1.03035e-27
FBXL17	1.16645	28.0729	124.7	5.9213e-29	1.0582e-27
KLK12	6.83587	25.228	124.589	6.26093e-29	1.11634e-27
ZHX1	1.04474	28.8026	124.521	6.47818e-29	1.15377e-27
KRT6C	13.8397	28.7882	124.477	6.62382e-29	1.17836e-27
ATP6V1F	1.18437	29.3099	123.949	8.64441e-29	1.52568e-27
SLC25A43	1.38927	28.1054	123.905	8.8384e-29	1.55817e-27
TMEM82	4.37302	24.8783	123.619	1.02072e-28	1.79544e-27
TMPRSS11D	11.1889	25.4462	123.577	1.04244e-28	1.83158e-27
CCR7	3.63357	26.1337	123.477	1.09643e-28	1.92428e-27
ARHGAP5	1.09327	30.1903	123.463	1.10443e-28	1.93398e-27
TM4SF19	4.95749	23.5277	123.281	1.21014e-28	2.11672e-27
C12orf39	7.97455	24.7618	123.273	1.21506e-28	2.12297e-27
GLOD5	3.037	23.4057	123.242	1.2345e-28	2.15453e-27
XPR1	1.26236	29.0224	123.107	1.32097e-28	2.30032e-27
CALM3	1.17749	31.64	122.764	1.57083e-28	2.73238e-27
STRN	1.0553	29.1995	122.722	1.60457e-28	2.78796e-27
DEFA6	12.6605	26.9196	122.698	1.62387e-28	2.81838e-27
PDX1	3.40042	27.1159	122.641	1.67094e-28	2.89045e-27
DENND2C	3.3142	25.7307	122.601	1.70471e-28	2.9456e-27
NHSL2	3.36945	25.396	122.337	1.94784e-28	3.35462e-27
MYL6	1.66399	32.5496	122.258	2.02647e-28	3.48619e-27
GNA11	1.21085	30.5074	122.225	2.06123e-28	3.53435e-27
C10orf12	1.4629	26.5896	121.93	2.39089e-28	4.08172e-27
ABTB2	1.80086	27.6937	121.756	2.61052e-28	4.45182e-27
ELP4	1.05648	27.0948	121.74	2.63217e-28	4.48386e-27
ADCY9	1.8044	28.7403	121.709	2.67291e-28	4.54787e-27
SLC30A4	1.74117	26.789	121.539	2.91178e-28	4.93332e-27
HIST1H3I	4.02479	20.9876	121.451	3.04493e-28	5.14778e-27
APLNR	2.62877	28.4378	121.237	3.3904e-28	5.71948e-27
LSMD1	1.32883	28	121.149	3.5441e-28	5.97233e-27
TRIM14	1.44754	29.299	121.126	3.58561e-28	6.03578e-27
GDA	3.71155	28.3768	121.109	3.61734e-28	6.08265e-27
F8A1	1.69501	29.0044	120.976	3.86749e-28	6.4963e-27
ICAM3	1.86419	27.7921	120.947	3.92419e-28	6.58448e-27
FYB	2.4534	27.9865	120.841	4.14061e-28	6.92534e-27
SPRR2D	11.8493	27.1628	120.809	4.20806e-28	7.03064e-27
RASD2	3.2303	26.4393	120.764	4.30477e-28	7.17691e-27
PTCRA	3.78392	20.7433	120.716	4.41026e-28	7.34496e-27
GLRA4	5.88264	20.9823	120.549	4.7969e-28	7.98039e-27
GPR115	4.83872	24.9036	120.502	4.91178e-28	8.16283e-27
PGAM4	2.63418	22.4453	120.439	5.0699e-28	8.41668e-27
TCP11L1	1.62842	26.9433	120.434	5.08226e-28	8.42826e-27
CD180	3.13882	26.2061	120.313	5.40228e-28	8.94003e-27
TAGAP	2.65077	26.7802	120.193	5.73858e-28	9.47653e-27
SRP14	1.03394	30.9011	120.028	6.23681e-28	1.02884e-26
NDUFA7	1.3961	28.3516	119.897	6.66468e-28	1.09596e-26
VNN1	4.29303	28.8918	119.828	6.8994e-28	1.13337e-26
HSD17B2	3.48806	28.745	119.555	7.91879e-28	1.29946e-26
SNRNP27	1.02312	28.1182	119.495	8.15859e-28	1.33741e-26
NEU4	4.85829	24.4236	119.473	8.2491e-28	1.35083e-26
APOL6	1.68235	30.4694	119.261	9.1805e-28	1.49977e-26
SERPINB4	8.78172	25.6466	119.165	9.63902e-28	1.5686e-26
VPREB3	5.29782	25.1063	119.124	9.83594e-28	1.59898e-26
NDUFB4	1.27829	29.9024	118.889	1.10768e-27	1.79139e-26
TAOK3	1.10791	29.5422	118.873	1.11645e-27	1.80371e-26
TCL1A	6.85449	25.0013	118.821	1.14597e-27	1.84951e-26
DUSP18	1.37316	27.1187	118.676	1.2333e-27	1.98839e-26
MIF4GD	1.13697	27.7092	118.668	1.2384e-27	1.99456e-26
CPPED1	1.61213	28.0369	118.554	1.31148e-27	2.10793e-26
RAP1A	1.3242	29.7294	118.541	1.3201e-27	2.11961e-26
STX11	2.32843	25.7734	118.511	1.33987e-27	2.14914e-26
KLF10	1.73496	29.9635	118.32	1.47529e-27	2.35911e-26
TLR3	2.15363	27.2615	118.223	1.54981e-27	2.47322e-26
P2RY2	2.99735	25.5772	118.203	1.56543e-27	2.4956e-26
CALM1	1.141	32.2004	117.942	1.78526e-27	2.84316e-26
SPRR2A	12.97	29.0135	117.933	1.79303e-27	2.85262e-26
LUM	2.82622	31.985	117.776	1.9412e-27	3.0821e-26
SELM	2.60756	29.4593	117.594	2.12728e-27	3.37071e-26
GCG	9.18829	25.6984	117.576	2.14677e-27	3.39815e-26
RPL32	1.41903	32.764	117.567	2.15725e-27	3.41129e-26
ASAH2	2.61597	26.0935	117.529	2.19849e-27	3.47299e-26
HLA-DQA1	3.47497	29.6894	117.369	2.38365e-27	3.75791e-26
PKLR	6.4661	23.083	117.138	2.67731e-27	4.21662e-26
IL12B	4.2684	20.8577	117.079	2.75918e-27	4.3412e-26
GPR157	1.93821	27.3836	117.075	2.76435e-27	4.34498e-26
PTGFRN	1.55707	29.9782	117.014	2.85024e-27	4.47548e-26
MYH14	1.92832	31.9223	116.675	3.38233e-27	5.28975e-26
DDX6	1.07082	29.6905	116.654	3.41855e-27	5.34106e-26
RGS20	4.51913	21.3964	116.596	3.51845e-27	5.49166e-26
PTAFR	2.1775	27.8611	116.588	3.53285e-27	5.50863e-26
XG	4.64177	24.2597	116.515	3.66537e-27	5.70959e-26
PCP4L1	5.44048	24.7218	116.452	3.78349e-27	5.88772e-26
TLR7	2.98062	25.4708	116.354	3.97688e-27	6.18253e-26
DAB1	3.86035	24.4994	116.324	4.03759e-27	6.26446e-26
PDLIM3	3.60542	29.9481	116.097	4.52568e-27	7.00787e-26
PRR7	2.00326	26.7324	116.078	4.56915e-27	7.06121e-26
MFSD2A	2.57914	26.7616	115.617	5.76639e-27	8.87638e-26
SLC26A3	6.39162	27.0411	115.484	6.16619e-27	9.48249e-26
SPINK7	9.88287	25.7247	115.342	6.62368e-27	1.0176e-25
LTB	3.16248	27.0894	115.315	6.71459e-27	1.03056e-25
TGFB1I1	2.98231	29.6022	115.215	7.06075e-27	1.08263e-25
CST1	4.95071	29.6001	115.058	7.64115e-27	1.16933e-25
SLC12A6	1.55353	27.722	114.977	7.96352e-27	1.2151e-25
CCL24	4.37114	25.0881	114.823	8.60291e-27	1.3101e-25
NDUFB7	1.17519	29.2271	114.795	8.72847e-27	1.32793e-25
IL4I1	2.62329	26.4901	114.771	8.83148e-27	1.3423e-25
FAM69A	1.55448	27.3177	114.576	9.74433e-27	1.47531e-25
NEK7	1.013	29.4959	114.555	9.84981e-27	1.48984e-25
CKLF	1.58196	27.558	114.537	9.94023e-27	1.50207e-25
ENTPD5	1.97288	28.8643	114.521	1.00176e-26	1.5123e-25
HSD17B11	1.8238	29.5323	114.507	1.00888e-26	1.52157e-25
LHPP	1.64065	27.8161	114.334	1.10091e-26	1.65878e-25
TWF1	1.03367	30.5167	114.084	1.24934e-26	1.87521e-25
HSPB6	5.48759	31.6197	114.072	1.25663e-26	1.88435e-25
FAM25A	12.3237	24.3231	114.06	1.26433e-26	1.89408e-25
IQGAP1	1.13804	31.838	113.95	1.33638e-26	1.99818e-25
CIB2	2.80981	26.3059	113.796	1.44426e-26	2.15056e-25
NLRP6	4.72663	25.6858	113.506	1.67207e-26	2.47881e-25
BANF1	1.16794	30.117	113.309	1.84676e-26	2.72746e-25
RNASE6	2.42971	27.1342	113.079	2.07308e-26	3.05307e-25
CFTR	3.78107	28.8022	112.896	2.27416e-26	3.34291e-25
LSM3	1.21586	28.8884	112.625	2.6064e-26	3.8241e-25
SOX7	2.49724	26.9309	112.608	2.62996e-26	3.85506e-25
NFIX	1.8877	30.6	112.587	2.65707e-26	3.89116e-25
SKAP2	1.47042	28.8627	112.428	2.87979e-26	4.21337e-25
CPNE5	2.42779	26.6737	112.356	2.98523e-26	4.36357e-25
NFIA	2.04458	29.6547	112.205	3.22142e-26	4.70442e-25
SLC39A2	7.39685	22.3291	112.151	3.31039e-26	4.82984e-25
ZNF423	3.08531	26.8765	112.086	3.42091e-26	4.9818e-25
CYB5R3	1.07416	31.3785	112.078	3.4348e-26	4.99737e-25
EAF2	1.96887	25.1988	112.021	3.53589e-26	5.13968e-25
SSC5D	3.7304	28.373	111.854	3.84707e-26	5.58682e-25
IL23R	3.21959	22.0214	111.715	4.12514e-26	5.98509e-25
FBXL22	3.73938	24.8639	111.712	4.13269e-26	5.98798e-25
ENPEP	2.85222	26.8518	111.614	4.34192e-26	6.27634e-25
ARL2	1.24605	28.9383	111.584	4.40812e-26	6.36615e-25
AQP11	2.02552	25.428	111.545	4.4953e-26	6.48608e-25
PHACTR4	1.09865	29.4837	111.462	4.68719e-26	6.75672e-25
AFAP1	1.66445	29.3628	111.334	4.99884e-26	7.19272e-25
ARL6IP5	1.16325	30.2563	111.277	5.14653e-26	7.39843e-25
NR1I2	4.33977	26.7866	111.273	5.15676e-26	7.40633e-25
CECR1	2.3557	29.2333	111.234	5.25702e-26	7.54341e-25
TMPRSS11A	13.7483	25.679	111.127	5.5492e-26	7.9481e-25
OLFML2A	2.25814	28.3907	111.012	5.88049e-26	8.4149e-25
HSPA2	3.13893	27.739	110.906	6.20355e-26	8.8691e-25
WASF2	1.09401	31.0068	110.876	6.29755e-26	8.99528e-25
RHOV	3.86514	26.2548	110.803	6.53636e-26	9.31938e-25
SUMO2	1.00711	30.7599	110.793	6.56875e-26	9.35703e-25
MRP63	1.31259	28.7441	110.758	6.68379e-26	9.51225e-25
MARCH2	1.44886	27.913	110.647	7.07183e-26	1.00554e-24
PERP	2.165	31.4853	110.409	7.97028e-26	1.12958e-24
LAIR2	4.15094	22.6814	110.409	7.97306e-26	1.12958e-24
NDUFS8	1.1776	29.9136	110.282	8.49888e-26	1.20172e-24
PKIA	2.97375	25.5288	110.075	9.4354e-26	1.32834e-24
KLRB1	2.54212	25.1673	109.96	1.00013e-25	1.40548e-24
METTL8	1.24098	27.5131	109.936	1.01215e-25	1.42109e-24
IL22RA1	2.65996	27.8539	109.613	1.19129e-25	1.67111e-24
SLURP1	15.5191	26.4316	109.129	1.52051e-25	2.12342e-24
LPP	2.56455	32.2475	109.115	1.53171e-25	2.13716e-24
POU3F1	4.04222	22.9462	108.87	1.73262e-25	2.4089e-24
KCNK7	2.85872	23.013	108.718	1.87094e-25	2.5989e-24
CAP2	3.57412	27.2282	108.674	1.91319e-25	2.65288e-24
PEA15	1.32127	30.6107	108.354	2.24795e-25	3.11156e-24
TMSB10	1.51531	32.6413	108.298	2.3124e-25	3.19793e-24
EREG	4.92789	26.3654	108.145	2.49776e-25	3.44818e-24
SLPI	3.06791	29.9421	108.037	2.63814e-25	3.63557e-24
EMB	2.19427	28.9683	107.561	3.3542e-25	4.61423e-24
SLC25A23	1.71985	30.0837	107.279	3.86627e-25	5.30004e-24
NAGS	2.60736	25.3832	107.271	3.88197e-25	5.31691e-24
ECSCR	1.92353	25.2451	107.067	4.30397e-25	5.87434e-24
NUAK2	2.3644	27.6245	106.92	4.63454e-25	6.30902e-24
DGAT1	1.82501	29.9223	106.899	4.68524e-25	6.36697e-24
MYL9	4.11595	32.9068	106.865	4.76632e-25	6.46592e-24
FEM1A	1.14074	28.2072	106.443	5.89705e-25	7.99292e-24
HNRNPAB	1.10559	30.9788	105.943	7.58731e-25	1.02573e-23
SLC16A6	2.7456	24.94	105.91	7.71552e-25	1.04216e-23
PTPRCAP	2.80004	27.7971	105.864	7.89876e-25	1.06507e-23
MTCH2	1.07303	29.5012	105.841	7.99145e-25	1.07664e-23
SLC6A11	6.8237	22.9104	105.775	8.25839e-25	1.11165e-23
TDO2	2.87673	24.8464	105.731	8.447e-25	1.13606e-23
EIF6	1.26097	30.5328	105.618	8.94078e-25	1.20144e-23
RNF125	1.90442	27.2358	105.508	9.44931e-25	1.26651e-23
LAMP3	2.68393	27.3245	105.391	1.00261e-24	1.34153e-23
TFDP2	1.55842	28.8003	105.381	1.00756e-24	1.347e-23
TSHZ1	1.71882	28.4762	105.255	1.07377e-24	1.43063e-23
NDE1	1.23501	28.4949	105.229	1.08824e-24	1.44867e-23
RNF150	3.88737	27.7183	105.225	1.09006e-24	1.44986e-23
ELK3	1.52003	29.2938	105.165	1.12357e-24	1.4919e-23
JSRP1	3.32241	25.412	105.156	1.12906e-24	1.49791e-23
IGSF6	2.39397	26.1515	105.133	1.14213e-24	1.51398e-23
GNB4	2.39964	27.5632	104.909	1.27887e-24	1.68809e-23
SERPINB13	13.0673	25.8527	104.895	1.28813e-24	1.69887e-23
AKR7A2	1.21353	29.0294	104.36	1.68714e-24	2.21765e-23
ENPP3	3.87463	24.484	104.315	1.72558e-24	2.26627e-23
PRSS3	2.7966	29.0464	103.93	2.09616e-24	2.74606e-23
CBR3	2.20805	25.257	103.469	2.64538e-24	3.44824e-23
HBA1	4.02611	28.9526	103.161	3.09005e-24	4.01784e-23
HIST1H4J	2.07743	23.9074	103.156	3.09794e-24	4.02475e-23
MSRB2	1.52904	27.9184	103.113	3.16603e-24	4.10299e-23
ABHD6	1.32581	27.0871	102.961	3.41745e-24	4.4215e-23
HOXA1	2.52914	24.8016	102.875	3.56991e-24	4.61114e-23
TMEM160	1.25286	26.86	102.865	3.58733e-24	4.62981e-23
IL18	2.24194	28.0078	102.806	3.69678e-24	4.76713e-23
MAP1A	3.01717	28.4666	102.761	3.78198e-24	4.87299e-23
PARD6G	2.02973	26.2109	102.333	4.69249e-24	6.02633e-23
MEF2C	2.20614	28.2555	102.291	4.79401e-24	6.15165e-23
BNC1	5.3979	23.9457	102.084	5.32229e-24	6.79612e-23
PDZK1	3.78049	25.7867	101.798	6.14901e-24	7.83899e-23
SELL	3.0378	27.3935	101.792	6.16617e-24	7.85447e-23
LEF1	2.1534	27.2699	101.787	6.18319e-24	7.86975e-23
THAP1	1.06115	26.6881	101.689	6.4967e-24	8.25534e-23
C19orf33	2.36606	29.1442	101.67	6.55864e-24	8.32729e-23
SUCNR1	3.26598	26.2306	101.532	7.03354e-24	8.92301e-23
TTBK1	3.18394	24.8612	101.498	7.15362e-24	9.068e-23
GPR18	2.86391	23.6615	101.47	7.25612e-24	9.19049e-23
TMEM79	2.33925	26.7164	101.434	7.38852e-24	9.35062e-23
RP2	1.06476	28.0625	101.375	7.61367e-24	9.62778e-23
MIXL1	3.44124	23.334	101.369	7.6347e-24	9.64659e-23
CLIP3	3.19564	28.4681	101.341	7.74547e-24	9.77866e-23
CD4	2.0751	28.8802	101.338	7.75408e-24	9.78164e-23
MPL	3.08263	21.5413	101.283	7.97227e-24	1.00488e-22
KEL	3.9206	22.78	101.281	7.98073e-24	1.00514e-22
PPP1R2	1.01099	29.3034	101.02	9.10523e-24	1.14492e-22
DUSP14	1.53641	27.1076	100.901	9.66943e-24	1.21391e-22
CXCL13	4.16656	28.115	100.891	9.71688e-24	1.21792e-22
FILIP1	3.55818	27.4213	100.765	1.03562e-23	1.29701e-22
GLO1	1.10968	30.2755	100.741	1.04811e-23	1.3116e-22
MBD5	1.21082	27.3368	100.716	1.06182e-23	1.32769e-22
FCER2	4.96817	24.6583	100.64	1.1031e-23	1.37822e-22
HLA-DRA	2.44264	32.6749	100.562	1.14731e-23	1.4289e-22
TIMD4	4.67724	22.4352	100.511	1.17748e-23	1.46529e-22
TM4SF5	3.08971	27.3707	100.456	1.2104e-23	1.50268e-22
ZYG11B	1.0369	28.6906	100.344	1.28125e-23	1.58937e-22
MPV17	1.03765	28.6408	100.272	1.32833e-23	1.64387e-22
LRRC55	3.32937	23.0535	100.241	1.34906e-23	1.66821e-22
MLLT1	1.04461	28.3175	100.069	1.47174e-23	1.81133e-22
PLEKHM1	1.15419	28.9983	100.006	1.51915e-23	1.86821e-22
SULT1A3	2.29765	27.633	99.876	1.62244e-23	1.99366e-22
SAP18	1.12135	30.3384	99.868	1.62898e-23	2.00013e-22
HOPX	3.21017	28.4507	99.8107	1.67682e-23	2.05726e-22
GJB4	4.07783	25.1768	99.8008	1.68526e-23	2.06599e-22
SLAMF7	2.8238	28.1538	99.787	1.69697e-23	2.07872e-22
FAM159A	3.45845	23.4467	99.5114	1.95041e-23	2.38172e-22
TMEM179B	1.1248	29.2703	99.2923	2.1785e-23	2.65818e-22
NOD2	2.40468	25.2966	99.1822	2.30306e-23	2.80798e-22
CHRNA6	4.14031	20.7294	99.1709	2.31623e-23	2.82017e-22
MAP7D1	1.52941	30.1114	99.0827	2.42177e-23	2.94583e-22
MRO	2.75166	22.3611	98.7629	2.84618e-23	3.45671e-22
C10orf99	10.0264	25.0351	98.7117	2.92069e-23	3.54445e-22
DOC2B	3.02473	25.4293	98.6513	3.01114e-23	3.65138e-22
THAP8	1.43762	25.8773	98.5678	3.14087e-23	3.80576e-22
FAM171A2	2.70239	24.7263	98.5019	3.24714e-23	3.92844e-22
TMEM19	1.16057	28.2594	98.2351	3.71554e-23	4.48818e-22
ADRA1D	4.37131	24.6382	98.1916	3.79791e-23	4.58414e-22
RPL35	1.30028	32.0134	98.0823	4.01351e-23	4.83691e-22
CR2	5.24409	27.7385	97.8918	4.41874e-23	5.30487e-22
DNAJC15	1.53375	29.2357	97.8674	4.47365e-23	5.364e-22
PKIG	2.10603	28.4813	97.8668	4.47485e-23	5.364e-22
HHLA2	3.85589	27.7241	97.6692	4.94459e-23	5.92253e-22
USP6NL	1.25639	28.5787	97.639	5.0206e-23	6.00439e-22
HIST1H1B	3.39986	22.5044	97.629	5.0459e-23	6.03004e-22
CLEC6A	4.48046	20.8579	97.5509	5.24883e-23	6.26776e-22
CEACAM1	2.56405	29.772	97.5246	5.31918e-23	6.3421e-22
SLC5A11	3.99061	22.0975	97.5066	5.36772e-23	6.3951e-22
DNAJB5	3.36727	27.9149	97.447	5.53183e-23	6.58061e-22
CLIC5	2.80903	26.3779	97.4207	5.60583e-23	6.66358e-22
TP53AIP1	4.39449	21.8986	97.3632	5.7708e-23	6.8389e-22
MYLK	3.94286	32.1163	97.3221	5.8919e-23	6.97186e-22
DSC2	2.99594	29.6793	97.0662	6.70469e-23	7.92166e-22
HIST1H3B	3.63325	20.8256	97.0177	6.87109e-23	8.11213e-22
TFAP2B	8.46921	22.0201	96.9442	7.13106e-23	8.40638e-22
PDE6A	3.26265	22.495	96.9401	7.14553e-23	8.4171e-22
HOXA4	3.05311	25.925	96.7977	7.67854e-23	9.02459e-22
PRKCB	3.03519	27.9692	96.6338	8.34112e-23	9.78129e-22
MYD88	1.1136	29.8213	96.6274	8.36821e-23	9.80572e-22
F12	2.54079	26.307	96.534	8.77224e-23	1.02561e-21
CYSLTR1	2.52768	25.337	96.5208	8.83107e-23	1.03172e-21
ANGPTL2	2.5432	29.6409	96.299	9.87811e-23	1.15061e-21
ANKRD35	2.83817	25.3159	96.2639	1.00547e-22	1.17031e-21
APOA1	6.10147	29.5347	96.2484	1.01336e-22	1.17861e-21
SPIB	4.48781	27.4898	96.211	1.0327e-22	1.19932e-21
NOP10	1.19807	29.0923	96.1745	1.05189e-22	1.2207e-21
APOBEC3C	1.78398	28.6434	96.138	1.07151e-22	1.24163e-21
COX7A1	2.59372	25.9853	96.1281	1.07685e-22	1.24629e-21
RBBP9	1.14779	28.25	96.1276	1.07712e-22	1.24629e-21
PGLYRP2	3.79893	21.0952	96.0999	1.09231e-22	1.26201e-21
ABHD14A	1.34882	27.0789	95.952	1.177e-22	1.35585e-21
GPX7	2.09586	26.2294	95.9337	1.18795e-22	1.36644e-21
LGALS1	2.23014	30.5944	95.9029	1.20661e-22	1.38689e-21
FGD6	1.61161	28.4842	95.8765	1.22281e-22	1.40448e-21
ARHGAP31	1.76243	28.2811	95.8006	1.27056e-22	1.45826e-21
LUZP1	1.08432	29.0097	95.744	1.30744e-22	1.49948e-21
CD74	2.25004	34.5191	95.6931	1.34147e-22	1.53514e-21
PNOC	3.30068	23.6866	95.6572	1.36603e-22	1.55982e-21
ITPKB	2.55313	29.2173	95.6294	1.38534e-22	1.57957e-21
LPAR3	4.16282	23.2252	95.4801	1.49386e-22	1.69835e-21
FLNA	3.49278	34.742	95.2718	1.65964e-22	1.88273e-21
PSMB9	2.08964	29.2434	95.2273	1.69734e-22	1.9241e-21
DCK	1.07583	28.3431	95.1411	1.77288e-22	2.00683e-21
RB1	1.05742	29.7042	95.0927	1.81676e-22	2.05501e-21
PHEX	2.57618	22.8447	94.9258	1.9766e-22	2.23259e-21
RSPH3	1.10141	27.5353	94.9099	1.99251e-22	2.24893e-21
FCER1G	2.09818	28.9938	94.7565	2.15308e-22	2.42318e-21
TUBA1A	2.53881	30.5196	94.7307	2.18131e-22	2.45319e-21
CLEC9A	3.18998	21.7345	94.5879	2.34445e-22	2.63288e-21
CSF2RB	2.34538	27.9826	94.4365	2.53088e-22	2.83412e-21
FCRLA	4.59842	25.6786	94.4313	2.53754e-22	2.83954e-21
IPMK	1.2018	27.6888	94.4003	2.57753e-22	2.88018e-21
GALM	1.59493	28.6188	94.3322	2.66775e-22	2.97886e-21
CXCR5	5.38863	26.284	94.3268	2.67504e-22	2.98488e-21
TNFRSF17	3.40563	24.9701	94.2266	2.81388e-22	3.13755e-21
KIAA0754	1.77288	27.1285	94.2066	2.84251e-22	3.16722e-21
MAVS	1.23804	29.563	94.0054	3.14664e-22	3.49863e-21
NRM	1.3283	27.6038	93.9118	3.29906e-22	3.66549e-21
RHOJ	2.22691	27.3631	93.6074	3.84756e-22	4.26281e-21
COX6A1	1.2299	30.9643	93.5744	3.91222e-22	4.32832e-21
SPI1	2.03413	28.1199	93.5699	3.92103e-22	4.33501e-21
GUCA2A	6.16697	23.694	93.475	4.11358e-22	4.54147e-21
GSN	1.93478	32.3586	93.4039	4.26403e-22	4.70094e-21
DEFA5	11.8361	27.9237	93.3871	4.30036e-22	4.73766e-21
TRAT1	2.88627	24.3364	93.318	4.45326e-22	4.90266e-21
C12orf57	1.43642	29.1953	93.3146	4.46099e-22	4.90772e-21
CIDEC	3.79058	25.9398	93.2807	4.53787e-22	4.98879e-21
TMEM185B	1.01867	28.2569	93.2174	4.68536e-22	5.14011e-21
CHCHD5	1.17779	27.366	93.1718	4.79461e-22	5.2526e-21
TNRC6B	1.05108	29.5132	93.1471	4.85486e-22	5.31488e-21
RAB23	2.47929	28.2221	93.142	4.86744e-22	5.32493e-21
MYL12A	1.16701	31.5711	93.121	4.9194e-22	5.37802e-21
PPP1R3G	2.83968	23.7398	93.1049	4.95945e-22	5.41802e-21
CXCR3	2.47841	25.9258	93.0759	5.03258e-22	5.47498e-21
COMMD1	1.00385	27.2482	93.0654	5.05949e-22	5.50043e-21
UBA52	1.12263	31.9465	92.7854	5.82834e-22	6.33189e-21
SSR4	1.42358	30.9415	92.7804	5.84309e-22	6.34352e-21
RPL29	1.30509	32.8085	92.5007	6.73001e-22	7.29628e-21
FOXE1	7.55862	23.0785	92.2563	7.61475e-22	8.22576e-21
SEPW1	1.43319	30.4433	92.2303	7.71551e-22	8.32435e-21
CD58	1.09868	27.2957	92.0511	8.44675e-22	9.09449e-21
FBXL18	1.33897	27.0814	91.7979	9.59967e-22	1.03216e-20
UCP2	1.79202	29.9955	91.7853	9.66095e-22	1.03804e-20
EDAR	3.54866	26.4668	91.7763	9.70506e-22	1.04206e-20
MGST3	1.37094	29.9397	91.7686	9.74276e-22	1.04539e-20
RNF122	1.85975	26.386	91.6884	1.01455e-21	1.08787e-20
ABCA13	4.1011	24.8732	91.5682	1.07814e-21	1.15446e-20
SIRPG	2.6466	25.2775	91.5589	1.08318e-21	1.15828e-20
LTA	2.74637	23.3424	91.538	1.09471e-21	1.16981e-20
SHBG	3.43463	22.1542	91.2916	1.23987e-21	1.31952e-20
RPS26	1.63452	32.2117	91.2416	1.27157e-21	1.35234e-20
CRTAP	1.32516	30.706	91.2124	1.29052e-21	1.37063e-20
CD9	1.77256	30.9929	91.1593	1.3256e-21	1.40598e-20
PPP2R2B	2.72959	23.9739	91.0809	1.37914e-21	1.4598e-20
POU5F2	2.96459	22.1784	91.0081	1.43088e-21	1.51252e-20
GPR25	2.95753	23.8221	90.9239	1.49305e-21	1.57505e-20
TLN1	1.86986	32.5305	90.7762	1.6088e-21	1.69145e-20
CCL21	3.75287	28.6137	90.7544	1.62659e-21	1.70901e-20
TNFSF11	3.00229	24.4648	90.6566	1.70905e-21	1.79084e-20
RRAGD	2.31269	26.7339	90.6454	1.71875e-21	1.79865e-20
CD44	2.24642	31.9033	90.6453	1.7188e-21	1.79865e-20
TICAM1	1.30523	28.8914	90.6163	1.7442e-21	1.82401e-20
MYH11	5.0521	34.9066	90.4991	1.8506e-21	1.93141e-20
IL17B	2.91796	21.509	90.3889	1.95656e-21	2.04064e-20
XCR1	3.32098	24.5774	90.3873	1.95823e-21	2.04101e-20
CRHBP	2.79288	22.0922	90.3798	1.96567e-21	2.04741e-20
CD27	2.92836	26.798	90.3745	1.97093e-21	2.05152e-20
PRELID1	1.09948	30.546	90.1382	2.22087e-21	2.30402e-20
FAM104B	1.11982	26.5557	90.1095	2.25337e-21	2.33465e-20
CAMK1D	2.30834	27.7222	90.0616	2.30855e-21	2.38865e-20
PPP2R2C	4.62457	25.6229	89.9821	2.4033e-21	2.48505e-20
HNF4G	2.34825	28.6889	89.9798	2.40604e-21	2.48624e-20
RPL38	1.29811	31.6392	89.9539	2.43777e-21	2.51737e-20
EPB41L3	2.20838	27.6974	89.9495	2.44313e-21	2.52124e-20
B2M	1.49872	34.6874	89.8797	2.53085e-21	2.60833e-20
LAX1	2.64674	25.5315	89.8179	2.61117e-21	2.68934e-20
RPS20	1.26064	32.9192	89.7899	2.64845e-21	2.72415e-20
SOD3	2.80037	29.9233	89.7728	2.67146e-21	2.74601e-20
SLMAP	1.69344	30.1472	89.7144	2.75146e-21	2.82639e-20
MDFIC	1.81706	28.0278	89.6918	2.7831e-21	2.85702e-20
SLC22A4	2.07057	24.0628	89.6772	2.80365e-21	2.87622e-20
TIFAB	3.3469	23.8412	89.5318	3.01747e-21	3.09152e-20
RPS10	1.1334	32.5476	89.5182	3.03836e-21	3.11089e-20
PRR11	1.83114	27.6841	89.5025	3.06253e-21	3.13359e-20
SLC22A18AS	2.32955	24.6368	89.4423	3.15712e-21	3.22826e-20
FAM129B	1.50685	31.5225	89.1943	3.5788e-21	3.64754e-20
DCP1B	1.33782	27.6474	89.1748	3.61418e-21	3.6812e-20
GNG2	1.92389	27.6077	89.0913	3.7701e-21	3.83502e-20
CCDC69	2.60295	29.1025	89.0758	3.79976e-21	3.86267e-20
UGT1A8	6.73134	26.8753	88.9758	3.99676e-21	4.05767e-20
LYPD2	6.00832	26.9523	88.9571	4.0346e-21	4.09343e-20
SELPLG	1.89516	27.7888	88.92	4.11113e-21	4.16838e-20
CCL17	3.33533	22.3498	88.8799	4.19518e-21	4.25085e-20
CEACAM7	5.04585	28.128	88.8783	4.19861e-21	4.25157e-20
OIT3	2.9912	23.1775	88.7941	4.3813e-21	4.43369e-20
WSCD2	4.26315	25.5849	88.7487	4.48288e-21	4.53063e-20
CD37	2.64802	28.472	88.7235	4.54045e-21	4.5829e-20
TUBA1C	1.40308	31.9336	88.709	4.5737e-21	4.61348e-20
PLAC9	2.43406	25.6469	88.6238	4.77508e-21	4.81042e-20
PJA2	1.24146	30.1135	88.6103	4.80773e-21	4.84019e-20
CD109	2.62356	27.7518	88.6016	4.82904e-21	4.85852e-20
ZNF490	1.2475	25.4855	88.4165	5.30279e-21	5.32831e-20
ACER3	1.03443	28.6943	88.4018	5.34229e-21	5.36456e-20
B3GNT5	1.78519	28.8621	88.3017	5.61955e-21	5.63575e-20
BLOC1S1	1.03526	28.8999	88.2449	5.78325e-21	5.79621e-20
MOXD1	2.72465	27.3919	88.2436	5.78706e-21	5.79631e-20
FPR3	2.18938	27.7198	88.1847	5.96206e-21	5.96778e-20
TMEM117	1.28798	26.6607	88.1813	5.97221e-21	5.97412e-20
LYPD5	2.4075	25.4647	88.1482	6.07282e-21	6.07088e-20
NT5DC2	1.41351	29.131	88.1287	6.13327e-21	6.1274e-20
ETV2	1.54237	23.4882	87.9774	6.62075e-21	6.60598e-20
C16orf54	2.55022	25.4431	87.9745	6.63042e-21	6.6088e-20
HOXA10	3.33599	27.1692	87.974	6.63202e-21	6.6088e-20
BCL11A	2.84524	27.0688	87.8719	6.98345e-21	6.95458e-20
P2RY13	2.40963	25.4935	87.7683	7.35878e-21	7.31904e-20
CFI	2.16057	28.2369	87.7623	7.38133e-21	7.33681e-20
TNS4	4.05042	30.2756	87.6731	7.72175e-21	7.66544e-20
ELOVL4	2.85346	24.4105	87.6668	7.74642e-21	7.68506e-20
CCDC3	2.02687	28.0653	87.5357	8.27708e-21	8.20112e-20
VWC2	4.7485	23.1234	87.4899	8.47117e-21	8.38282e-20
ODF3L1	2.67806	23.127	87.4297	8.73287e-21	8.63633e-20
TUBA1B	1.08232	33.1708	87.3943	8.89042e-21	8.78658e-20
MPP1	1.89069	27.7356	87.3524	9.08119e-21	8.96946e-20
PHGR1	4.0732	29.7513	87.3156	9.25172e-21	9.13214e-20
NOS1	4.55839	24.051	87.1437	1.00914e-20	9.93593e-20
MIA	3.87612	26.8996	87.1222	1.02019e-20	1.00384e-19
MIF	1.39337	31.5649	87.0811	1.04162e-20	1.02428e-19
ETHE1	1.73126	29.2506	86.9441	1.1163e-20	1.09565e-19
TXNDC5	1.27587	31.6976	86.8291	1.18315e-20	1.16054e-19
CCRN4L	1.62194	25.7175	86.8268	1.18451e-20	1.16056e-19
ABI3BP	3.60833	29.092	86.8266	1.18466e-20	1.16056e-19
TFAP2C	3.64804	25.6367	86.7625	1.22369e-20	1.1973e-19
PVRIG	2.80629	25.2374	86.7424	1.2362e-20	1.20879e-19
PPIA	1.10358	33.192	86.6911	1.26865e-20	1.23975e-19
PIP5K1C	1.40934	29.9344	86.6726	1.28061e-20	1.25065e-19
SASH1	1.67498	28.6988	86.5216	1.38218e-20	1.34564e-19
RNF165	3.25534	23.5479	86.304	1.54295e-20	1.49473e-19
LIX1L	2.00052	28.3157	86.2933	1.55132e-20	1.50191e-19
SP6	2.64109	26.6359	86.1906	1.63399e-20	1.57901e-19
TGM5	7.20244	22.4016	86.1418	1.67488e-20	1.61753e-19
WIPF1	1.79403	29.4071	86.0981	1.71224e-20	1.6526e-19
DYRK4	1.21226	27.1537	85.9005	1.89225e-20	1.81961e-19
FRMD6	2.32732	28.0334	85.5956	2.20765e-20	2.11315e-19
MAF	1.76468	28.9143	85.4716	2.3505e-20	2.2451e-19
LSP1	1.85938	29.32	85.4309	2.39945e-20	2.29045e-19
DSG1	6.11774	25.2547	85.1272	2.79777e-20	2.6658e-19
CD86	2.04618	26.6088	85.1061	2.82775e-20	2.69272e-19
FLT3LG	1.64933	26.0116	85.0708	2.87872e-20	2.7396e-19
SH3D19	1.38998	30.0141	84.9413	3.0736e-20	2.92328e-19
PCDHGB7	2.35911	26.878	84.8873	3.15866e-20	3.00054e-19
GRPR	4.61173	23.3688	84.8654	3.1939e-20	3.0285e-19
NMU	3.38642	25.8095	84.8636	3.19682e-20	3.02943e-19
C3orf70	2.94109	27.2861	84.8438	3.22891e-20	3.05799e-19
TMEM140	1.06675	27.7883	84.7963	3.30743e-20	3.12857e-19
NDUFA11	1.012	29.4626	84.7866	3.32377e-20	3.14213e-19
HVCN1	2.06265	26.3397	84.7044	3.46487e-20	3.26565e-19
S100A14	2.94535	30.3561	84.6681	3.52898e-20	3.32408e-19
MANEA	1.09719	28.0798	84.623	3.6104e-20	3.39669e-19
RPL27A	1.11209	32.8976	84.616	3.62316e-20	3.40664e-19
NR5A2	2.67034	27.12	84.5503	3.74563e-20	3.51757e-19
ACPP	2.8464	26.4413	84.5403	3.76465e-20	3.53302e-19
TIMM17B	1.02354	28.5507	84.4837	3.87392e-20	3.63151e-19
FNDC1	3.52036	29.2262	84.4819	3.87741e-20	3.63261e-19
SRF	1.43289	29.945	84.3416	4.16272e-20	3.89524e-19
TIMP1	1.94378	32.1633	84.3341	4.17841e-20	3.90758e-19
C1QL1	2.99973	24.96	84.2297	4.40501e-20	4.11704e-19
HIST1H2BL	2.97292	21.3826	84.1235	4.64817e-20	4.33654e-19
SIX2	3.93553	26.912	84.0888	4.73034e-20	4.40795e-19
FXYD6	2.88254	28.5109	84.0379	4.8539e-20	4.52039e-19
CRX	6.16876	21.1731	84.0097	4.92357e-20	4.58255e-19
IL21R	2.49467	25.609	83.9524	5.06838e-20	4.71452e-19
IL2RB	2.10534	28.0863	83.8776	5.26383e-20	4.88762e-19
SNX31	4.48503	22.0987	83.8457	5.34927e-20	4.96401e-19
KCNMB1	3.60953	28.4081	83.8152	5.43268e-20	5.03843e-19
SLC6A12	2.75147	24.3718	83.7623	5.5798e-20	5.17181e-19
NKX6-1	6.4788	23.9862	83.7159	5.71237e-20	5.29155e-19
TREH	2.617	25.0115	83.7059	5.74127e-20	5.31517e-19
POU2F2	2.55055	27.6879	83.6127	6.01852e-20	5.56856e-19
ZFP36L1	1.38173	31.8805	83.6074	6.03476e-20	5.58028e-19
IKZF3	2.80893	26.4171	83.5988	6.06099e-20	5.59462e-19
DPEP1	4.45684	28.1582	83.4953	6.38664e-20	5.88828e-19
NDUFC2	1.37121	29.9982	83.4901	6.40374e-20	5.90015e-19
UNC45B	4.20206	22.9444	83.4778	6.44355e-20	5.93026e-19
CES3	2.96641	27.3037	83.4312	6.59719e-20	6.05742e-19
DAAM1	1.21933	28.4074	83.4133	6.65714e-20	6.10888e-19
CDHR2	3.6817	28.9681	83.4015	6.69697e-20	6.13824e-19
PLN	3.98382	28.4569	83.2862	7.09919e-20	6.49169e-19
TMEM158	2.35884	26.8974	83.2356	7.28337e-20	6.65623e-19
CAMK1G	2.48459	22.4594	83.2173	7.35102e-20	6.71413e-19
OXT	3.5098	21.7076	83.1495	7.60775e-20	6.94457e-19
TSPAN18	2.56216	28.6019	83.1206	7.71964e-20	7.0426e-19
ZC3H12D	2.32994	26.02	83.0565	7.97408e-20	7.26625e-19
CDKN2B	2.37528	27.8405	83.0503	7.99922e-20	7.28492e-19
PABPC3	1.84658	23.7088	83.0073	8.17504e-20	7.43639e-19
MAFB	1.92063	28.4903	83.0013	8.19976e-20	7.45454e-19
CPXM2	3.56763	28.4253	82.9067	8.60209e-20	7.80671e-19
NRP2	2.45726	29.2282	82.7348	9.3834e-20	8.49608e-19
CITED2	1.55742	29.0265	82.6386	9.85134e-20	8.91461e-19
SLC35C1	1.21353	29.4028	82.5946	1.00734e-19	9.10504e-19
TSPAN2	2.84883	27.3964	82.5124	1.05008e-19	9.48583e-19
NR1H4	4.11977	24.2948	82.4838	1.0654e-19	9.61873e-19
MPEG1	2.20672	28.7988	82.406	1.10816e-19	9.98173e-19
FOXF2	2.51024	27.7445	82.3682	1.12957e-19	1.01571e-18
NTAN1	1.14719	27.7757	82.3514	1.13922e-19	1.02379e-18
RPS29	1.15616	31.6176	82.3446	1.14315e-19	1.02674e-18
C3orf67	3.0971	24.708	82.3163	1.1596e-19	1.04092e-18
SPA17	1.22268	26.5478	82.2642	1.19058e-19	1.0675e-18
MLNR	5.5001	22.7161	82.2134	1.22159e-19	1.09468e-18
TMEM156	2.51347	24.2789	82.1081	1.28846e-19	1.15322e-18
PHACTR2	1.02135	29.2065	82.0283	1.34152e-19	1.19871e-18
ABCA4	2.68939	22.1137	81.952	1.39434e-19	1.24406e-18
LRRC20	1.42215	27.2919	81.9515	1.39465e-19	1.24406e-18
MFAP4	2.97413	30.6924	81.9185	1.41816e-19	1.26431e-18
ZYX	1.42743	31.4922	81.8237	1.48783e-19	1.32266e-18
A1CF	3.62922	27.2287	81.7821	1.51947e-19	1.35002e-18
TNFSF13B	2.00573	27.1206	81.7124	1.57402e-19	1.39611e-18
N6AMT2	1.31766	25.8242	81.6861	1.59509e-19	1.4132e-18
LY6E	1.89373	31.6426	81.667	1.61063e-19	1.42616e-18
CNN1	4.7253	31.9601	81.6377	1.63468e-19	1.44663e-18
PLD1	1.69344	28.2937	81.6179	1.65116e-19	1.46039e-18
FRZB	3.0054	28.1697	81.5905	1.67417e-19	1.47991e-18
CALD1	2.91231	32.8182	81.5806	1.68256e-19	1.48648e-18
FTO	1.0595	28.5188	81.4799	1.77053e-19	1.56156e-18
CST3	1.2668	32.456	81.4302	1.81559e-19	1.5995e-18
ANGPTL7	4.28463	23.518	81.4172	1.82759e-19	1.60916e-18
TTC22	1.98201	28.6278	81.3699	1.87189e-19	1.64724e-18
NRG2	3.16608	23.7198	81.3213	1.91851e-19	1.68637e-18
CYS1	3.42564	26.1715	81.2557	1.98319e-19	1.74225e-18
AKAP6	3.35752	26.7796	81.2396	1.99943e-19	1.75553e-18
NFIC	1.60949	31.1392	81.1978	2.04217e-19	1.79205e-18
PDLIM4	2.36867	27.74	81.1808	2.05979e-19	1.8065e-18
CST6	5.05305	24.5718	81.1745	2.06637e-19	1.81125e-18
GUCY1A3	2.74168	28.4886	81.158	2.08372e-19	1.82544e-18
KCTD11	1.22367	27.3681	81.1435	2.09909e-19	1.83747e-18
RBM38	1.56238	29.2736	81.1428	2.0998e-19	1.83747e-18
AIM1	2.44757	29.9122	81.0659	2.18315e-19	1.90726e-18
NR1I3	1.92425	22.4364	81.0658	2.18321e-19	1.90726e-18
TWSG1	1.34831	29.1419	81.005	2.25148e-19	1.96252e-18
GAL3ST4	1.89776	26.6097	80.978	2.28242e-19	1.98839e-18
FAIM3	2.7057	26.915	80.9708	2.29073e-19	1.99452e-18
ACOT4	1.76599	25.1718	80.9696	2.2922e-19	1.99468e-18
LGALS4	2.6932	31.9115	80.8901	2.38631e-19	2.07542e-18
PIM2	2.00653	28.7227	80.8423	2.4447e-19	2.12385e-18
MLN	9.60479	22.5368	80.7983	2.49978e-19	2.16929e-18
PLBD1	1.8268	29.8806	80.7371	2.57831e-19	2.23373e-18
PTGDS	3.03425	28.9326	80.7165	2.60543e-19	2.25578e-18
NCS1	2.84731	28.7246	80.7155	2.60665e-19	2.25578e-18
LGALS2	3.49923	27.4704	80.688	2.64328e-19	2.28621e-18
PPP1R13L	1.80438	28.9749	80.6658	2.67312e-19	2.31075e-18
FOXF1	2.50586	28.557	80.5822	2.78855e-19	2.4092e-18
HLA-DQB1	2.91513	29.8817	80.5213	2.87582e-19	2.48268e-18
ATP5D	1.09193	30.1535	80.4921	2.91869e-19	2.51609e-18
DACT3	3.21807	27.5544	80.4336	3.00633e-19	2.59021e-18
NINJ1	1.16068	28.9741	80.4167	3.03221e-19	2.60964e-18
DHFR	1.29626	28.9404	80.3832	3.08413e-19	2.6514e-18
DSTN	1.66916	32.2124	80.3731	3.09981e-19	2.66342e-18
C1QC	2.13137	30.3846	80.3685	3.10712e-19	2.66824e-18
CEBPA	2.42973	28.2681	80.2372	3.32053e-19	2.84994e-18
GPR78	5.30769	22.5348	80.121	3.52173e-19	3.01766e-18
NME4	1.77738	29.0772	80.1168	3.52916e-19	3.02238e-18
SLC2A9	1.43666	25.1522	80.0177	3.71065e-19	3.17433e-18
WNT7A	5.87492	21.4206	80.0054	3.73394e-19	3.19251e-18
POLR2K	1.09505	29.1546	79.9522	3.83584e-19	3.27605e-18
COX7B	1.18719	30.2739	79.9202	3.89841e-19	3.32768e-18
TNS1	3.10313	31.9983	79.9129	3.9128e-19	3.33814e-18
CLTB	1.3275	30.1562	79.8274	4.08579e-19	3.48004e-18
ZBTB4	1.45461	29.9483	79.7874	4.16947e-19	3.54938e-18
TUBB6	2.09311	29.2259	79.5001	4.822e-19	4.09595e-18
CD3D	2.20962	26.1917	79.4258	5.00681e-19	4.25063e-18
SDC3	1.81933	30.0477	79.3903	5.09761e-19	4.32303e-18
ARHGDIB	1.70726	29.8544	79.3863	5.10794e-19	4.32944e-18
PABPC1	1.17671	34.2234	79.2449	5.48679e-19	4.64301e-18
CXCL14	2.89041	29.768	79.2235	5.54676e-19	4.68869e-18
PLEKHG6	2.05557	28.3986	79.1688	5.70242e-19	4.81247e-18
MXRA7	2.21221	30.234	79.1321	5.8092e-19	4.89995e-18
GRPEL2	1.18776	27.6549	79.0986	5.90847e-19	4.981e-18
PTHLH	2.76996	24.7321	79.0381	6.09246e-19	5.12782e-18
IGFBP7	1.87079	32.0098	78.9871	6.2518e-19	5.25911e-18
CD1E	2.97494	23.5265	78.9062	6.51314e-19	5.47306e-18
MGLL	1.72794	30.3144	78.8338	6.7562e-19	5.66818e-18
ITPK1	1.06547	30.1569	78.8316	6.76372e-19	5.67145e-18
EPPK1	2.02835	29.949	78.815	6.82055e-19	5.71298e-18
HLA-DRB1	2.21584	31.0307	78.7738	6.96436e-19	5.83033e-18
CYP2J2	2.35256	26.8293	78.7389	7.08844e-19	5.93103e-18
CXCL12	2.57715	28.9331	78.7183	7.16276e-19	5.99001e-18
DLX5	3.92596	23.4266	78.6759	7.31835e-19	6.1136e-18
SRD5A3	1.68641	28.739	78.6043	7.58827e-19	6.33232e-18
CSRP1	2.66243	32.3015	78.5241	7.90266e-19	6.59117e-18
ICAM2	1.72097	27.3346	78.5041	7.98309e-19	6.6547e-18
NXT1	1.02139	27.482	78.4867	8.05371e-19	6.70642e-18
GPR153	2.20222	28.0147	78.466	8.13872e-19	6.77361e-18
HLF	3.20302	26.7294	78.449	8.20896e-19	6.82844e-18
ASB2	3.43311	27.5001	78.4243	8.31246e-19	6.9072e-18
JAM2	2.5181	27.5614	78.369	8.54817e-19	7.09553e-18
LGALS3BP	1.1724	33.027	78.277	8.95608e-19	7.42624e-18
PABPC4L	2.36216	24.0552	78.1034	9.77838e-19	8.08666e-18
UQCR10	1.11081	29.4172	78.0756	9.91739e-19	8.19729e-18
SERTAD2	1.05536	28.4483	78.0205	1.01975e-18	8.41551e-18
TNFSF8	2.35627	24.4712	77.9511	1.05625e-18	8.71209e-18
RTN4	1.09004	30.9469	77.924	1.0708e-18	8.82751e-18
HAPLN4	3.23865	23.7075	77.8571	1.10769e-18	9.12199e-18
HRH1	1.61841	26.7933	77.7984	1.14114e-18	9.38754e-18
GJB3	2.76672	27.7091	77.7904	1.14576e-18	9.42061e-18
ANO10	1.0153	28.0104	77.7675	1.15912e-18	9.52545e-18
FAM117A	1.69563	27.6798	77.7649	1.16063e-18	9.53289e-18
BAG2	2.52618	28.6323	77.6357	1.23913e-18	1.01723e-17
ARHGAP23	2.1586	29.1746	77.6269	1.24462e-18	1.02066e-17
CCR10	2.03784	24.5053	77.5715	1.28004e-18	1.04917e-17
KCNMA1	3.86816	29.361	77.5605	1.28717e-18	1.05386e-17
KLF2	2.00106	29.8875	77.4284	1.3762e-18	1.12386e-17
ENTPD7	1.39721	27.5325	77.355	1.42834e-18	1.16522e-17
ABI3	1.63509	27.2134	77.3254	1.44987e-18	1.18217e-17
DAPP1	2.31889	26.6025	77.2814	1.48252e-18	1.20817e-17
LYRM7	1.00934	27.5306	77.2789	1.48444e-18	1.2091e-17
ALPPL2	5.03577	27.6652	77.2667	1.49366e-18	1.21597e-17
ARL4D	2.86442	25.4972	77.264	1.4957e-18	1.21701e-17
TRIM54	4.09831	24.7416	77.09	1.63343e-18	1.327e-17
LYNX1	3.81709	28.3804	76.9052	1.79361e-18	1.45261e-17
MXD1	2.02303	29.9202	76.8114	1.88085e-18	1.51933e-17
AP1S2	1.75309	28.0721	76.7472	1.94301e-18	1.56793e-17
C3orf58	1.13581	28.0461	76.6712	2.01923e-18	1.62692e-17
PDE5A	2.13571	28.7618	76.6601	2.0306e-18	1.63524e-17
BCL11B	1.6761	27.2597	76.6261	2.06592e-18	1.66283e-17
HMOX1	1.96891	28.2854	76.6139	2.07875e-18	1.6723e-17
KCNA5	3.76021	24.6054	76.5912	2.1027e-18	1.69069e-17
CTSC	1.46135	30.6734	76.5142	2.1864e-18	1.75709e-17
CD40LG	2.50162	24.1146	76.4756	2.22954e-18	1.79084e-17
SGCD	2.75585	27.7818	76.4714	2.23426e-18	1.79371e-17
PNMA1	1.59243	28.8676	76.4292	2.28254e-18	1.82966e-17
NCR1	2.76653	21.8583	76.4268	2.28526e-18	1.8309e-17
ALKBH7	1.12614	28.6033	76.3283	2.40217e-18	1.92063e-17
TRIM56	1.17795	28.527	76.2971	2.44038e-18	1.95019e-17
SYNC	2.59404	27.6471	76.2212	2.53606e-18	2.02562e-17
LRRC10B	3.30504	24.5523	76.1976	2.56658e-18	2.04866e-17
SERINC5	1.33893	27.8065	76.1735	2.59807e-18	2.07197e-17
AVPI1	1.59299	28.1375	76.1449	2.63601e-18	2.10116e-17
ATP6V0A4	5.5885	23.0941	76.1347	2.64965e-18	2.11096e-17
CEL	6.396	31.7563	76.1154	2.67561e-18	2.13056e-17
FYCO1	1.63362	29.6066	76.0122	2.81912e-18	2.24141e-17
TMEM229B	1.81679	27.1288	75.9584	2.89698e-18	2.29981e-17
TMEM217	2.03386	22.8363	75.9505	2.90863e-18	2.30672e-17
CTNNA3	4.67013	25.5357	75.8967	2.98899e-18	2.36925e-17
GSTM4	1.59684	29.0693	75.8292	3.09289e-18	2.44665e-17
RGS5	2.1415	31.7283	75.8203	3.10693e-18	2.45652e-17
NPPC	5.06087	22.7073	75.7904	3.15438e-18	2.49152e-17
IL31RA	3.76788	22.4091	75.7802	3.17069e-18	2.50313e-17
DGKG	2.86699	25.9579	75.7093	3.28664e-18	2.59336e-17
EVI2A	1.86105	26.5182	75.5473	3.56753e-18	2.80837e-17
IL17F	4.85506	20.7922	75.547	3.56809e-18	2.80837e-17
OVOL1	2.66002	27.498	75.4292	3.78749e-18	2.97806e-17
C15orf41	1.26436	27.0807	75.3984	3.84705e-18	3.02185e-17
CLDN15	2.79751	28.3795	75.352	3.93854e-18	3.08907e-17
SH2D1B	2.58181	22.9466	75.3083	4.0267e-18	3.15663e-17
GALNT1	1.00833	29.8141	75.2978	4.04812e-18	3.17184e-17
PRKG2	3.01211	23.3103	75.2909	4.06237e-18	3.17982e-17
CHODL	3.84703	23.3157	75.1571	4.347e-18	3.39752e-17
NUTF2	1.00245	29.8287	75.1267	4.41449e-18	3.44511e-17
CRYBB1	2.23774	22.0082	75.0948	4.48656e-18	3.4996e-17
BAIAP2L2	2.00614	28.7843	75.0673	4.54937e-18	3.54683e-17
ST3GAL2	1.42051	28.3946	75.0529	4.58276e-18	3.57108e-17
PTMS	1.44832	30.8161	75.0406	4.61135e-18	3.59157e-17
MTNR1A	4.24928	21.8359	74.7454	5.35507e-18	4.15841e-17
IFFO2	1.83168	28.3357	74.7097	5.45286e-18	4.23016e-17
CTSA	1.2277	31.5074	74.6608	5.58943e-18	4.32752e-17
USMG5	1.10841	29.429	74.5722	5.84615e-18	4.52405e-17
C2orf54	3.49976	27.0262	74.4586	6.19237e-18	4.78251e-17
WWTR1	2.00883	30.0648	74.3628	6.50014e-18	5.01526e-17
JDP2	1.25157	27.7263	74.328	6.61598e-18	5.09962e-17
PALMD	2.1267	26.8862	74.3237	6.63022e-18	5.10808e-17
ST6GALNAC4	1.28837	28.2905	74.3105	6.67469e-18	5.13981e-17
ROBO2	2.76425	25.4924	74.2259	6.96713e-18	5.35183e-17
RARA	1.7512	29.3232	74.15	7.24026e-18	5.55892e-17
ABCD2	2.38633	23.8778	74.1461	7.25457e-18	5.56653e-17
NHSL1	1.57012	28.9102	74.1099	7.38859e-18	5.66127e-17
SEMA6D	2.40678	26.6712	74.1091	7.39166e-18	5.66127e-17
SIGMAR1	1.27822	30.1737	74.0865	7.47687e-18	5.72374e-17
AP4S1	1.2485	25.1516	74.0841	7.48572e-18	5.72771e-17
RGS19	1.47757	27.5056	74.0675	7.54927e-18	5.77352e-17
TMPRSS11B	13.1443	26.8281	73.9656	7.94893e-18	6.06731e-17
CYP3A7	3.49099	22.895	73.9447	8.03374e-18	6.12906e-17
ATP1B2	2.78391	25.5592	73.927	8.1058e-18	6.17801e-17
CEBPD	1.5836	30.3853	73.8967	8.23121e-18	6.26445e-17
BTBD18	2.39605	22.2086	73.7797	8.73394e-18	6.64382e-17
FCGRT	1.31813	30.6544	73.7581	8.8303e-18	6.7106e-17
ITGB7	1.91666	27.0153	73.7548	8.84494e-18	6.71521e-17
AIF1	1.83942	27.3292	73.7499	8.86689e-18	6.72861e-17
FAM46B	3.46664	27.0971	73.6779	9.1961e-18	6.97504e-17
PPP1R14C	4.0454	25.0254	73.6674	9.24537e-18	7.00867e-17
AGPAT2	1.36682	30.2395	73.6665	9.24938e-18	7.00867e-17
SRGN	1.88375	29.9179	73.6617	9.27224e-18	7.0192e-17
FAT3	4.11456	25.5758	73.6272	9.43548e-18	7.13242e-17
FOLR2	2.3945	26.6733	73.5709	9.70857e-18	7.33178e-17
PIPOX	3.05468	25.3577	73.3892	1.06446e-17	8.0193e-17
PAX5	3.93601	26.8697	73.3197	1.10261e-17	8.30269e-17
FBXO48	1.05853	25.6816	73.1694	1.18989e-17	8.93413e-17
SECTM1	1.97444	28.9461	73.161	1.19496e-17	8.96792e-17
COMMD6	1.16709	29.1933	73.1541	1.1991e-17	8.99465e-17
LDB3	4.14584	27.113	73.0455	1.26694e-17	9.49445e-17
RHOD	2.06981	27.9235	72.971	1.31571e-17	9.85526e-17
ATG9B	3.07988	25.4269	72.9537	1.3273e-17	9.93551e-17
FGFBP1	5.3115	26.8562	72.9365	1.3389e-17	1.00146e-16
VEGFC	1.72651	26.1301	72.8952	1.36718e-17	1.02212e-16
ADAMTSL5	1.87799	26.3429	72.8037	1.43208e-17	1.06962e-16
CD82	1.3296	29.8275	72.7774	1.45133e-17	1.08296e-16
C11orf80	1.41349	26.9333	72.4705	1.69544e-17	1.26151e-16
NIPAL1	1.85741	27.5152	72.4439	1.71844e-17	1.27741e-16
SKI	1.05926	30.2062	72.3537	1.79889e-17	1.33594e-16
SLC26A2	1.49148	27.9181	72.1957	1.94884e-17	1.44388e-16
SLC43A2	1.28548	28.7943	71.9809	2.17291e-17	1.60381e-16
PPP1R12B	3.06005	31.388	71.9417	2.21649e-17	1.63444e-16
RUNDC3B	2.36176	24.2595	71.9342	2.22494e-17	1.63989e-16
C9orf24	3.00775	23.5745	71.9095	2.25296e-17	1.65898e-16
SPIC	4.82884	21.0716	71.8388	2.33513e-17	1.71707e-16
TLR1	1.84875	26.1135	71.8116	2.36759e-17	1.73849e-16
XCL2	2.46761	22.5917	71.7661	2.42277e-17	1.77734e-16
UPK2	4.95058	23.1845	71.6918	2.51572e-17	1.84294e-16
VCAM1	2.06839	28.0407	71.6851	2.52428e-17	1.84835e-16
OTOA	2.37546	22.2414	71.4847	2.79423e-17	2.04123e-16
SPN	1.94959	27.1322	71.4226	2.88349e-17	2.10448e-16
JPH2	3.73141	28.1463	71.2016	3.22528e-17	2.35064e-16
SUSD2	2.26528	27.7756	71.1985	3.23037e-17	2.35326e-16
PLA2G4C	2.24161	26.0919	71.1634	3.28835e-17	2.39438e-16
GZMA	2.32747	26.191	71.1255	3.35213e-17	2.43855e-16
CNR2	3.96741	24.0405	70.9197	3.72073e-17	2.70042e-16
POPDC2	3.48891	26.4025	70.8975	3.76274e-17	2.72838e-16
RPS2	1.04684	33.8315	70.8344	3.88506e-17	2.81317e-16
TACR2	4.46461	27.9375	70.8213	3.91086e-17	2.83054e-16
AOC3	2.982	29.6943	70.8171	3.91916e-17	2.83523e-16
GRIN2A	3.67	25.1244	70.8007	3.95194e-17	2.85763e-16
SLC6A20	3.2923	28.081	70.6943	4.17088e-17	3.01316e-16
PLCB3	1.33387	29.8296	70.6689	4.22497e-17	3.05083e-16
NIPAL4	3.70819	24.8257	70.5542	4.47796e-17	3.22162e-16
SYNM	4.4401	31.6616	70.5519	4.48313e-17	3.22386e-16
OAT	1.64742	30.247	70.5056	4.58958e-17	3.29738e-16
LMOD3	2.99216	22.8473	70.5028	4.59617e-17	3.30022e-16
PDCD1LG2	2.01739	25.0249	70.4967	4.61026e-17	3.30768e-16
REEP3	1.00747	29.5505	70.4843	4.63945e-17	3.3271e-16
BANK1	2.71622	26.6416	70.4006	4.84045e-17	3.4649e-16
ABLIM3	2.06613	27.5779	70.3181	5.04732e-17	3.60803e-16
CSK	1.00969	29.7962	70.3168	5.0507e-17	3.60879e-16
DPYSL3	2.70513	30.8071	70.2487	5.2281e-17	3.73214e-16
IKZF2	1.94354	26.8558	70.2381	5.25614e-17	3.75045e-16
FKBP7	1.47168	26.7343	70.234	5.26698e-17	3.75647e-16
TAPBPL	1.21141	28.4693	70.2082	5.33637e-17	3.80423e-16
CTSO	1.41667	28.4455	70.0335	5.83071e-17	4.14908e-16
LY9	2.60466	25.5716	70.0143	5.88758e-17	4.18764e-16
VCL	1.56178	31.4202	69.9858	5.97316e-17	4.24659e-16
CFL2	2.51813	28.8973	69.9178	6.18272e-17	4.39358e-16
ACTN1	1.89618	31.9635	69.9164	6.18725e-17	4.3948e-16
HSD11B2	2.05375	28.4027	69.8494	6.40092e-17	4.54451e-16
MRPL34	1.01832	28.6612	69.8358	6.44531e-17	4.57395e-16
NRXN3	3.67545	27.2856	69.7828	6.62089e-17	4.69429e-16
ST8SIA4	1.56776	26.8344	69.6239	7.1762e-17	5.08111e-16
NPR3	3.252	24.8862	69.5733	7.36268e-17	5.20844e-16
FAM124A	2.50181	26.1842	69.5705	7.37318e-17	5.21351e-16
TNFSF12	1.64133	28.2534	69.5565	7.4257e-17	5.24828e-16
KRT1	4.86809	24.7949	69.5215	7.55865e-17	5.33743e-16
EDN2	3.28026	23.6079	69.5142	7.58673e-17	5.35484e-16
HCN2	2.81202	24.6602	69.4878	7.68879e-17	5.42199e-16
AIMP2	1.00754	27.926	69.426	7.9337e-17	5.58714e-16
CD28	2.24206	25.4255	69.3953	8.05804e-17	5.67215e-16
HEPHL1	5.04922	23.6396	69.3184	8.37823e-17	5.88959e-16
HTR6	3.04539	20.673	69.3054	8.4338e-17	5.92599e-16
SLC46A3	1.71898	28.0272	69.2273	8.77453e-17	6.15436e-16
C1QA	2.01263	29.8955	69.1999	8.89712e-17	6.23475e-16
TM4SF4	3.85303	28.4693	69.1946	8.92133e-17	6.24893e-16
DAK	1.19795	28.7722	69.1836	8.97098e-17	6.28089e-16
PYGM	3.62326	26.0162	69.1739	9.01554e-17	6.30926e-16
CIDEA	5.25253	22.3627	69.1431	9.15738e-17	6.4028e-16
IL26	3.26214	20.9262	69.0544	9.57825e-17	6.6911e-16
CHRM4	2.82765	22.5426	68.9647	1.0024e-16	6.98999e-16
HIST1H2BO	3.02667	22.0652	68.9559	1.00692e-16	7.01843e-16
PSD	3.40663	27.8213	68.9136	1.02874e-16	7.16642e-16
MAP1B	2.51783	29.7634	68.8477	1.06367e-16	7.40408e-16
GPR37L1	2.40153	24.2403	68.7453	1.12039e-16	7.78848e-16
ZEB1	2.24432	29.1906	68.7125	1.13916e-16	7.91193e-16
DUSP10	1.58976	26.9771	68.698	1.14756e-16	7.96327e-16
ZNF385D	2.81175	24.6023	68.6933	1.15029e-16	7.97861e-16
CSPG4	2.55746	29.6596	68.6796	1.15833e-16	8.02761e-16
GSTP1	1.34338	32.0723	68.6795	1.15838e-16	8.02761e-16
MBNL2	1.11665	30.0125	68.5804	1.21806e-16	8.43006e-16
HIC1	1.81825	27.7975	68.4519	1.30008e-16	8.98574e-16
C10orf54	1.3139	29.4288	68.4397	1.30818e-16	9.03775e-16
HEBP1	1.22344	28.3696	68.219	1.46307e-16	1.00767e-15
PDSS1	1.38644	26.8794	68.2044	1.47395e-16	1.01472e-15
GAPT	2.65095	25.0673	68.1864	1.48749e-16	1.02314e-15
CYP27A1	1.96891	28.2404	68.1803	1.49208e-16	1.0254e-15
RPLP2	1.02911	32.3527	68.1485	1.51637e-16	1.04163e-15
HEPH	2.15283	29.5018	68.0904	1.56167e-16	1.07134e-15
PHYHIPL	3.40038	25.5771	67.9695	1.66044e-16	1.1376e-15
SDR9C7	7.98002	21.9167	67.9184	1.70407e-16	1.16647e-15
RABL5	1.10688	27.3966	67.9116	1.70993e-16	1.16997e-15
SNX10	1.59679	27.5161	67.7935	1.81549e-16	1.24166e-15
STK17B	1.29829	28.8976	67.6486	1.95391e-16	1.33457e-15
ESPL1	1.97102	28.0308	67.6347	1.96776e-16	1.34286e-15
SVIL	2.5943	30.8331	67.6079	1.99469e-16	1.35946e-15
TXLNB	2.42744	24.2733	67.545	2.05934e-16	1.40108e-15
NENF	1.05196	28.47	67.5135	2.0925e-16	1.42241e-15
FOXN3	1.13562	30.1573	67.5015	2.10522e-16	1.43043e-15
TTC9	2.48075	27.6941	67.482	2.1262e-16	1.44406e-15
EIF4E3	1.39088	28.3691	67.2795	2.35623e-16	1.59545e-15
HOXB1	4.63303	20.4429	67.094	2.58866e-16	1.74754e-15
EHD2	1.91495	30.5231	66.9337	2.80798e-16	1.89233e-15
NTS	5.64372	27.0461	66.8867	2.87568e-16	1.93712e-15
CLEC17A	4.44584	23.9714	66.8268	2.96441e-16	1.99604e-15
CHRNA3	4.10167	25.6489	66.823	2.97018e-16	1.9982e-15
CD14	1.69275	29.0814	66.815	2.98223e-16	2.00545e-15
HS3ST6	5.64647	23.3575	66.7515	3.07977e-16	2.06837e-15
APOBEC3G	1.76471	27.2428	66.7088	3.14725e-16	2.11188e-15
CEACAM5	3.5922	33.1576	66.6941	3.17077e-16	2.12584e-15
TBC1D1	1.40673	29.5391	66.6828	3.18909e-16	2.13721e-15
GUCY1B3	2.07992	28.0205	66.6583	3.22896e-16	2.163e-15
UCN3	6.12585	23.8591	66.5785	3.36226e-16	2.25037e-15
HOXD8	1.43987	24.4459	66.5682	3.38003e-16	2.26033e-15
F2R	1.43401	29.4442	66.532	3.44266e-16	2.30025e-15
STRADB	1.16734	27.352	66.5263	3.45254e-16	2.30587e-15
RPL10A	1.0061	32.4458	66.502	3.49536e-16	2.33347e-15
B4GALT5	1.02655	30.3938	66.4743	3.54484e-16	2.36549e-15
DCTPP1	1.04819	28.8229	66.2947	3.883e-16	2.58454e-15
TNFSF10	1.56713	29.5675	66.2926	3.88706e-16	2.58614e-15
PLEKHA2	1.2145	28.854	66.2406	3.99108e-16	2.65422e-15
CPVL	2.00104	28.1952	66.2375	3.99743e-16	2.65618e-15
ACTG2	4.28817	33.4686	66.1129	4.2581e-16	2.8246e-15
NDST1	1.13551	30.0195	66.1111	4.26217e-16	2.82611e-15
PTPLAD2	1.62273	27.2059	66.0147	4.47571e-16	2.96267e-15
KDELR3	1.5079	29.1518	65.8855	4.77885e-16	3.16067e-15
GABRA4	4.22	22.5149	65.8736	4.80795e-16	3.17723e-15
CCR6	2.69651	25.7365	65.8242	4.92986e-16	3.25504e-15
MUC12	4.14993	29.654	65.7623	5.08729e-16	3.35615e-15
TPM1	2.2206	32.0975	65.6012	5.52055e-16	3.64044e-15
WDR49	4.10174	21.1291	65.5412	5.69115e-16	3.74979e-15
C6orf223	3.26935	26.6389	65.5112	5.77859e-16	3.8042e-15
DSP	1.88726	32.2802	65.4828	5.86243e-16	3.85777e-15
ENTPD3	2.79976	25.6127	65.4152	6.06701e-16	3.99071e-15
ISLR	2.46965	29.6216	65.3509	6.26802e-16	4.11775e-15
PLEKHO1	2.07215	28.8359	65.3436	6.29135e-16	4.12961e-15
PKP3	1.60516	30.3418	65.3025	6.42391e-16	4.21485e-15
ATP1B3	1.15205	30.1174	65.2593	6.56644e-16	4.30656e-15
SLC14A2	4.60099	22.9725	65.2426	6.62236e-16	4.34142e-15
CCK	3.81879	24.2236	65.1192	7.0503e-16	4.61231e-15
PMP22	1.66671	29.5657	65.1092	7.08613e-16	4.63381e-15
NUDT8	1.52558	26.6886	65.0963	7.13269e-16	4.66231e-15
BCL2	1.71373	27.1535	65.0712	7.22403e-16	4.72004e-15
CD79B	3.19933	26.2256	65.0662	7.24237e-16	4.73005e-15
MAST4	1.52019	28.8582	64.996	7.50506e-16	4.89345e-15
AQP1	2.59309	31.0103	64.9855	7.54502e-16	4.91745e-15
RERG	2.78694	27.0432	64.9806	7.56399e-16	4.92777e-15
TRPS1	2.06489	27.5696	64.9288	7.76531e-16	5.04012e-15
CLLU1	4.42329	20.3408	64.9288	7.76542e-16	5.04012e-15
GNGT2	1.63841	23.7494	64.9245	7.78226e-16	5.04895e-15
ZNF358	1.28503	29.5252	64.901	7.87569e-16	5.10745e-15
HIST1H2AJ	2.87226	21.6327	64.8531	8.06945e-16	5.22878e-15
ACMSD	3.77507	22.6677	64.8354	8.14246e-16	5.2739e-15
TMEM132E	2.62561	23.3937	64.8319	8.15682e-16	5.28102e-15
SAMD9	2.13124	29.486	64.825	8.18557e-16	5.29744e-15
SPATS2L	1.01108	30.3463	64.817	8.21855e-16	5.31658e-15
CD38	2.38241	27.2632	64.805	8.26884e-16	5.34691e-15
IL7	1.59341	25.6345	64.723	8.62044e-16	5.57196e-15
PALLD	2.16953	31.4544	64.687	8.77917e-16	5.66754e-15
TNFRSF13C	3.43329	24.4928	64.629	9.04136e-16	5.83199e-15
SLC6A1	2.10103	24.0755	64.5308	9.50343e-16	6.125e-15
ARHGAP15	1.85055	26.1238	64.5093	9.6078e-16	6.18717e-15
HBA2	3.16378	29.2426	64.4989	9.65842e-16	6.21721e-15
CHST15	1.98572	28.6756	64.4943	9.68118e-16	6.2293e-15
C1QTNF2	2.2246	24.2979	64.4809	9.74747e-16	6.26938e-15
PACS1	1.03779	30.2575	64.4201	1.00527e-15	6.46304e-15
GNAO1	3.29253	27.9345	64.4037	1.01365e-15	6.5117e-15
LUZP2	3.18037	23.0706	64.3272	1.05383e-15	6.76413e-15
GRIK4	2.3869	21.8616	64.3105	1.06275e-15	6.81581e-15
MMP7	3.68992	29.7009	64.2876	1.07519e-15	6.88772e-15
IGFL2	3.74075	23.8203	64.2875	1.07528e-15	6.88772e-15
PDLIM7	2.1362	30.1594	64.2235	1.11076e-15	7.10625e-15
MRGPRF	3.0272	28.5488	64.1656	1.14387e-15	7.31205e-15
CRTAC1	3.52873	24.2589	64.1087	1.17738e-15	7.51096e-15
KLHL34	4.00792	20.8992	64.0819	1.1935e-15	7.61071e-15
REEP2	2.95182	25.7874	64.0616	1.2059e-15	7.68663e-15
RRAD	2.61368	26.4167	63.9482	1.27735e-15	8.13875e-15
CHN2	1.77842	27.278	63.9274	1.2909e-15	8.22174e-15
C15orf38	1.15316	27.9617	63.9233	1.29358e-15	8.23545e-15
FXYD5	1.44759	30.3839	63.9026	1.30724e-15	8.31905e-15
FLNC	3.96351	31.7741	63.8742	1.3262e-15	8.43543e-15
TMEM108	2.03297	24.3525	63.8736	1.32661e-15	8.43543e-15
BTNL3	4.19937	26.1285	63.8522	1.34115e-15	8.51753e-15
LCP1	1.85902	30.2587	63.8279	1.35777e-15	8.61961e-15
SFN	2.61082	30.5181	63.7457	1.4156e-15	8.97943e-15
HSPB8	3.13874	29.1155	63.6981	1.45027e-15	9.18816e-15
MAPT	3.26448	25.7688	63.6606	1.4781e-15	9.3534e-15
PITPNM3	2.41122	27.8931	63.6536	1.48339e-15	9.38284e-15
TUBB2A	1.50085	29.1695	63.5835	1.53715e-15	9.71108e-15
TLR10	3.27234	25.275	63.5646	1.55196e-15	9.80072e-15
BDKRB1	2.33076	24.8218	63.5422	1.56965e-15	9.9084e-15
RPS5	1.07555	32.5814	63.5403	1.5712e-15	9.91417e-15
MPPED2	2.49687	23.9746	63.5185	1.58871e-15	1.00206e-14
PARVA	1.4108	30.0315	63.488	1.61349e-15	1.01647e-14
ERC1	1.17828	29.3637	63.4712	1.62732e-15	1.02477e-14
FABP5	2.01001	29.8506	63.4587	1.63761e-15	1.03083e-14
PDE4B	1.82025	27.7167	63.4579	1.63832e-15	1.03086e-14
FUT11	1.11369	27.4326	63.4311	1.66074e-15	1.04413e-14
LAPTM5	1.76664	30.7779	63.3569	1.72446e-15	1.08332e-14
ADRA2A	2.78642	28.451	63.2631	1.80859e-15	1.13481e-14
SUB1	1.06156	30.4992	63.1242	1.9408e-15	1.21533e-14
SYT15	1.9661	25.4654	63.1094	1.95534e-15	1.22346e-14
AHR	1.06944	30.7739	63.0571	2.00797e-15	1.25588e-14
CAMK2A	3.09269	23.1964	63.0389	2.02662e-15	1.26704e-14
SEMA3A	2.63555	27.2853	63.011	2.05557e-15	1.2836e-14
RPS4X	1.05432	33.5664	62.9451	2.12547e-15	1.32514e-14
NNAT	3.7702	25.8813	62.8858	2.19044e-15	1.36401e-14
C4orf36	1.02654	25.3052	62.8203	2.26452e-15	1.40847e-14
STON1	2.64112	28.3021	62.7854	2.30505e-15	1.4331e-14
SHB	1.13273	28.9684	62.7668	2.32694e-15	1.44614e-14
CCND2	2.2349	30.2414	62.7516	2.34497e-15	1.45619e-14
CFP	1.86497	24.69	62.7443	2.35359e-15	1.46096e-14
TMEM55A	1.7734	26.6959	62.6655	2.44968e-15	1.5188e-14
FZD10	3.39715	25.4355	62.6353	2.48753e-15	1.54105e-14
MR1	1.20643	27.8303	62.5743	2.56586e-15	1.58894e-14
GPNMB	2.23386	30.3616	62.5486	2.5995e-15	1.60914e-14
GDPD2	3.08259	24.8881	62.539	2.61221e-15	1.61637e-14
HIST1H2BM	3.1164	21.3024	62.4915	2.67603e-15	1.65455e-14
CARD16	1.46398	26.7255	62.4154	2.78145e-15	1.71702e-14
SYT16	3.73676	21.0282	62.2413	3.03856e-15	1.86984e-14
GRIK1	4.72966	23.0412	62.22	3.07152e-15	1.88864e-14
VSIG8	4.7143	22.4165	62.1821	3.13121e-15	1.92458e-14
CPNE6	3.38837	23.2397	62.167	3.1553e-15	1.93863e-14
CCL19	3.40412	26.8293	62.1274	3.2194e-15	1.97569e-14
DYSF	1.69649	28.339	62.1202	3.23126e-15	1.9809e-14
GFRA2	2.56211	24.1675	62.1199	3.2317e-15	1.9809e-14
RAB33A	1.73915	22.8984	62.0807	3.29658e-15	2.0183e-14
MTSS1L	1.74211	29.3082	62.0788	3.29987e-15	2.01952e-14
GPR124	1.75431	29.5469	62.0039	3.42786e-15	2.09622e-14
KCND3	2.31028	27.7623	62.0018	3.43145e-15	2.09759e-14
IGF2BP3	3.05926	27.159	61.9718	3.48407e-15	2.12658e-14
CYP2F1	4.28712	21.2801	61.9557	3.51263e-15	2.14303e-14
SOX18	1.44768	27.8705	61.8902	3.63151e-15	2.21469e-14
FUCA1	1.13396	29.3912	61.876	3.65777e-15	2.22897e-14
PGR	2.73551	25.5462	61.8233	3.75705e-15	2.28858e-14
DERL3	2.25813	28.2839	61.801	3.79989e-15	2.31378e-14
SIPA1L3	1.08304	30.2182	61.7792	3.84208e-15	2.33856e-14
TTLL11	1.43267	25.6464	61.7705	3.85905e-15	2.34798e-14
MYO1D	1.09974	30.9068	61.7343	3.9307e-15	2.38972e-14
STAP2	1.52576	28.5946	61.6779	4.04493e-15	2.45461e-14
SPSB1	1.30415	28.6431	61.6737	4.05365e-15	2.45873e-14
TMEM35	3.61563	24.9978	61.6703	4.06063e-15	2.46201e-14
LMO1	5.7575	22.8643	61.6633	4.07512e-15	2.46984e-14
KLHL5	1.50939	28.4075	61.6583	4.08539e-15	2.47511e-14
RPL37	1.17302	32.7661	61.5504	4.31558e-15	2.60851e-14
HOXB7	1.94256	27.189	61.5098	4.40538e-15	2.65971e-14
DIO2	2.04689	28.6442	61.4443	4.55458e-15	2.74592e-14
NOTCH2	1.16739	30.4452	61.4104	4.63363e-15	2.79213e-14
CREB3L2	1.04088	30.041	61.3871	4.68883e-15	2.82321e-14
NEK6	1.02247	29.3516	61.3806	4.70415e-15	2.83135e-14
DLK2	2.05318	23.6652	61.3791	4.70779e-15	2.83246e-14
RXFP4	3.01562	21.9435	61.3152	4.86321e-15	2.92259e-14
NACC2	1.62942	29.0659	61.2764	4.95989e-15	2.97955e-14
ACTA2	2.62388	32.6528	61.2458	5.03751e-15	3.02386e-14
CLEC10A	2.30821	25.4398	61.2223	5.09818e-15	3.05911e-14
CYP7A1	5.11289	21.3279	61.1771	5.21641e-15	3.12765e-14
SLC2A13	1.22683	27.5882	61.1666	5.24425e-15	3.14314e-14
GZMK	2.57396	25.6968	61.1564	5.2715e-15	3.15826e-14
FXYD1	2.9813	26.1609	61.0909	5.44999e-15	3.26145e-14
EML1	2.19054	28.1253	61.0518	5.55919e-15	3.32553e-14
BAK1	1.066	28.888	60.9919	5.73109e-15	3.42444e-14
RARG	1.50346	28.5986	60.9674	5.8028e-15	3.46596e-14
MID2	1.86771	26.33	60.9235	5.93352e-15	3.54134e-14
SLCO5A1	2.34684	24.5885	60.92	5.94409e-15	3.54629e-14
NPTX1	4.19775	26.4777	60.8882	6.04087e-15	3.59992e-14
HLA-DOA	2.27181	27.9291	60.8521	6.15291e-15	3.66111e-14
EIF5AL1	1.60093	24.8421	60.8381	6.19678e-15	3.68441e-14
SNX20	1.80603	26.1303	60.8322	6.21545e-15	3.69411e-14
WNT10A	2.71427	26.4973	60.8003	6.31671e-15	3.75145e-14
RBPMS2	3.22862	28.0428	60.7861	6.36244e-15	3.77717e-14
SNX29	1.10849	28.1539	60.7476	6.48814e-15	3.85034e-14
BICD2	1.09131	28.7134	60.7449	6.49704e-15	3.85416e-14
DUSP6	1.36641	29.3854	60.7356	6.52799e-15	3.87105e-14
KERA	4.4149	22.2575	60.7096	6.61452e-15	3.92087e-14
ANK2	2.75498	27.6821	60.684	6.70121e-15	3.96775e-14
PYY	5.46354	23.449	60.6555	6.79886e-15	4.02405e-14
RASGRP1	1.88525	26.503	60.6026	6.98416e-15	4.13217e-14
PPP1R1A	3.78517	26.2492	60.5703	7.09982e-15	4.19742e-14
PIK3AP1	1.53505	28.6887	60.4148	7.68327e-15	4.53379e-14
ABCD1	1.22073	28.6248	60.3275	8.03154e-15	4.73217e-14
NDN	2.01547	27.5085	60.3251	8.04171e-15	4.73638e-14
HOXA3	1.94233	26.9705	60.3054	8.12247e-15	4.78035e-14
CLC	4.23528	23.1549	60.2921	8.17766e-15	4.81102e-14
PDZD2	1.80948	27.2886	60.2864	8.20105e-15	4.82297e-14
C1QB	1.9818	30.7588	60.2553	8.33194e-15	4.8981e-14
DKK2	2.76827	25.0005	60.1804	8.65488e-15	5.08223e-14
SLC9A3R1	1.3766	30.6672	60.148	8.79843e-15	5.16458e-14
OLFML2B	2.03699	28.552	60.0727	9.14197e-15	5.3582e-14
PRR15	1.70831	28.5713	60.0415	9.28804e-15	5.44178e-14
PDE6G	2.05681	22.7435	60.0279	9.35205e-15	5.47723e-14
ECM2	1.94286	26.7285	60.003	9.47124e-15	5.54289e-14
ITGB1BP2	2.24162	23.6397	59.9909	9.52951e-15	5.57491e-14
RHOH	1.98625	26.312	59.955	9.70507e-15	5.67337e-14
FBXL20	1.07051	26.8355	59.9492	9.73353e-15	5.68788e-14
RPH3A	3.1288	21.511	59.8662	1.0153e-14	5.92637e-14
S1PR3	2.11436	28.474	59.8567	1.02022e-14	5.95066e-14
SGCA	3.19446	26.216	59.8524	1.02244e-14	5.96137e-14
EFNA3	2.22582	27.2771	59.729	1.08863e-14	6.33783e-14
GALNT8	4.35453	24.731	59.7174	1.09506e-14	6.37054e-14
VAT1	1.19363	30.2764	59.7026	1.10328e-14	6.41361e-14
S100B	2.36069	25.4219	59.6752	1.11876e-14	6.49635e-14
CDKN2C	1.21041	26.944	59.6696	1.12196e-14	6.51255e-14
C1orf54	1.16475	25.5448	59.6258	1.14722e-14	6.65668e-14
NRXN2	2.91764	26.0077	59.6183	1.1516e-14	6.67963e-14
ACHE	2.75236	27.7626	59.5544	1.18958e-14	6.8948e-14
BDKRB2	1.60581	27.623	59.5498	1.1924e-14	6.90857e-14
B3GALT5	3.11469	28.4595	59.4585	1.24902e-14	7.22063e-14
MARVELD3	1.5986	27.7623	59.4514	1.25352e-14	7.24395e-14
ARHGEF4	2.77038	26.9432	59.3598	1.31323e-14	7.58062e-14
C2orf40	4.28429	27.6345	59.2417	1.39447e-14	8.02001e-14
HDAC9	2.21484	27.3664	59.1791	1.43951e-14	8.27297e-14
GRHL1	2.16871	27.1839	59.1764	1.44151e-14	8.27839e-14
GPR22	2.95163	20.6415	59.0885	1.50736e-14	8.65018e-14
PGM5	3.48048	29.2418	59.0811	1.51305e-14	8.67968e-14
KCNN2	2.13958	23.5209	59.024	1.55763e-14	8.9256e-14
MOSPD3	1.04324	27.7583	59.0176	1.56268e-14	8.95127e-14
HSPB7	3.65008	28.8983	58.9075	1.65261e-14	9.45943e-14
POF1B	1.74052	29.7236	58.8883	1.66884e-14	9.54885e-14
TMPRSS4	2.03367	30.1561	58.887	1.66993e-14	9.55164e-14
TAGLN	2.99293	33.0926	58.8796	1.67625e-14	9.58425e-14
KCTD12	1.83707	30.5355	58.8671	1.68686e-14	9.63786e-14
ACOX2	2.0986	26.0834	58.8648	1.68888e-14	9.64588e-14
EPHA6	4.5323	22.5033	58.8489	1.70259e-14	9.71359e-14
CETN2	1.0103	28.4474	58.76	1.78123e-14	1.01474e-13
PLA2G7	2.02889	26.877	58.6287	1.90421e-14	1.08244e-13
HAAO	2.04215	26.8192	58.6036	1.92868e-14	1.09595e-13
SLC2A4RG	1.20279	29.2355	58.5052	2.02754e-14	1.15004e-13
GPSM3	1.46269	27.4863	58.4489	2.08643e-14	1.18259e-13
SCGB1A1	6.81869	21.405	58.4018	2.13699e-14	1.2095e-13
PPP1R12A	1.19783	29.8839	58.3766	2.16447e-14	1.22416e-13
NCF1	2.04017	26.6387	58.3205	2.22716e-14	1.25825e-13
FCRL4	3.6502	22.3307	58.2781	2.27559e-14	1.28469e-13
CYSLTR2	2.24707	22.6679	58.265	2.29081e-14	1.29235e-13
LIMD2	1.75047	27.7703	58.245	2.31424e-14	1.30509e-13
LYL1	1.64653	25.8273	58.214	2.35103e-14	1.32489e-13
TMPRSS11F	10.5087	22.114	58.1953	2.37344e-14	1.33655e-13
ATP1A2	4.06943	27.45	58.1402	2.44086e-14	1.37304e-13
TPPP3	2.52512	28.4402	58.1221	2.46341e-14	1.38523e-13
TNFRSF13B	2.92492	24.1299	57.9471	2.69258e-14	1.51029e-13
KY	3.0534	23.108	57.9443	2.69649e-14	1.51195e-13
AMOTL1	1.97436	29.3546	57.9295	2.71686e-14	1.52228e-13
REG1B	7.59062	29.3377	57.9044	2.75176e-14	1.54128e-13
PLXDC2	1.87553	29.462	57.8729	2.7961e-14	1.56556e-13
EID1	1.14854	29.9725	57.8633	2.80986e-14	1.57173e-13
CHRNA5	1.49228	25.4647	57.8271	2.86202e-14	1.59846e-13
NFASC	2.82139	28.5332	57.7735	2.94099e-14	1.64198e-13
RHOB	1.89417	31.9202	57.7712	2.94444e-14	1.64332e-13
TRPV4	2.00023	25.4193	57.697	3.0577e-14	1.70471e-13
HEG1	1.49095	29.7179	57.6676	3.10376e-14	1.72916e-13
TSPAN3	1.13449	31.8761	57.6223	3.17598e-14	1.76876e-13
VAT1L	2.22681	25.3246	57.6114	3.19376e-14	1.77803e-13
SLC2A4	3.26605	26.9938	57.5399	3.31197e-14	1.84253e-13
OLFM4	4.12959	34.223	57.5114	3.36019e-14	1.8667e-13
NAP1L5	1.69356	25.4609	57.51	3.36258e-14	1.86737e-13
SCARA3	2.25095	28.0247	57.4676	3.43591e-14	1.90674e-13
SOX14	4.41015	22.4356	57.4315	3.49954e-14	1.94068e-13
TSPAN11	2.11199	27.035	57.4216	3.5173e-14	1.94983e-13
PI16	3.92983	26.8681	57.3878	3.57825e-14	1.98292e-13
CYBRD1	1.91511	30.3891	57.3536	3.64098e-14	2.01625e-13
AKR1C4	3.26131	24.0803	57.3471	3.65301e-14	2.0222e-13
NOTCH3	1.62919	30.9678	57.3263	3.69183e-14	2.04297e-13
TMPPE	1.13561	25.7579	57.2326	3.8719e-14	2.13959e-13
TNFAIP8L2	1.56683	24.9619	57.1832	3.97039e-14	2.19247e-13
FUT3	2.50862	28.9057	57.1591	4.01934e-14	2.21872e-13
JAKMIP2	2.35287	24.5474	57.1302	4.07889e-14	2.25067e-13
SOX17	1.87542	25.5492	57.1296	4.08011e-14	2.25067e-13
ITLN2	4.32611	23.8861	57.1253	4.08909e-14	2.25483e-13
C15orf59	2.54285	24.896	57.051	4.24665e-14	2.33842e-13
PAPSS2	1.56703	28.4682	56.9511	4.46781e-14	2.4533e-13
KPRP	10.2976	24.1179	56.901	4.58315e-14	2.51575e-13
CTTNBP2	2.41956	25.7137	56.8431	4.72009e-14	2.58729e-13
SMTN	2.40887	31.1986	56.8315	4.74797e-14	2.60166e-13
NEGR1	2.62203	27.6073	56.8256	4.76235e-14	2.60863e-13
CCDC85B	1.07273	28.1347	56.8121	4.79505e-14	2.62562e-13
CD1B	2.80345	21.5428	56.8023	4.81897e-14	2.63779e-13
NEUROG3	4.6863	23.7535	56.7978	4.82996e-14	2.64289e-13
PCDHGC3	1.81733	28.5383	56.7814	4.87062e-14	2.6642e-13
LRRC8C	1.0944	27.7273	56.7662	4.90823e-14	2.68384e-13
TSHZ3	1.97665	27.2374	56.7608	4.92175e-14	2.6903e-13
ARL11	1.85097	24.6163	56.6811	5.12545e-14	2.79968e-13
KLF5	1.57057	31.641	56.6557	5.19202e-14	2.83506e-13
CTSB	1.29911	33.2639	56.6124	5.30773e-14	2.89723e-13
DBI	1.05458	29.8183	56.5386	5.51054e-14	3.00689e-13
PLEKHN1	2.09067	25.6958	56.5257	5.5468e-14	3.02562e-13
FOXP2	2.97	27.018	56.4504	5.76341e-14	3.1383e-13
TUSC5	4.72836	23.3485	56.4402	5.79349e-14	3.15359e-13
C9orf172	1.97523	25.6731	56.4111	5.87983e-14	3.19836e-13
PRKCH	1.17086	27.9916	56.3759	5.98599e-14	3.25385e-13
VWA1	1.23391	30.3468	56.3719	5.99806e-14	3.25927e-13
GATS	3.7947	23.4872	56.3701	6.00377e-14	3.26124e-13
MSN	1.33476	31.4898	56.3419	6.09034e-14	3.30712e-13
FBXO32	2.33862	29.8012	56.3388	6.09986e-14	3.31114e-13
NTN1	2.57201	28.7221	56.3326	6.11922e-14	3.3205e-13
CEBPB	1.28189	30.1548	56.3285	6.13212e-14	3.32635e-13
RASGEF1B	1.23754	27.5103	56.2368	6.42469e-14	3.48023e-13
LTB4R2	2.62298	23.783	56.2158	6.49375e-14	3.51642e-13
CD83	1.52995	26.7543	56.204	6.53271e-14	3.53507e-13
TMCC3	1.47445	28.0341	56.0766	6.97011e-14	3.76266e-13
GLRX	1.35932	28.554	56.0734	6.98164e-14	3.76758e-13
FAM43B	2.83785	22.5571	56.0594	7.0316e-14	3.79324e-13
SERPINB8	1.3449	27.5598	56.0231	7.16245e-14	3.8585e-13
RPL37A	1.09369	32.7461	55.9793	7.32379e-14	3.94135e-13
CCL5	1.956	28.7446	55.9673	7.36849e-14	3.96405e-13
COL17A1	2.96899	29.2023	55.921	7.54413e-14	4.05714e-13
SLC40A1	1.49693	31.0522	55.8246	7.9235e-14	4.25678e-13
CPA1	6.61726	27.1781	55.823	7.92973e-14	4.2572e-13
FCRL3	3.09465	25.5339	55.6341	8.7294e-14	4.67529e-13
P2RY12	2.56131	22.6674	55.5242	9.23162e-14	4.93663e-13
MYO1A	2.52741	28.8186	55.5239	9.23313e-14	4.93663e-13
ZNF843	1.92743	22.4028	55.5036	9.32871e-14	4.98603e-13
AVPR1A	2.41219	23.9241	55.4672	9.50328e-14	5.07414e-13
DYNLT3	1.00428	28.6445	55.459	9.54304e-14	5.09363e-13
PXMP4	1.00255	26.6706	55.3489	1.00928e-13	5.38338e-13
RPL36	1.02026	31.6979	55.3446	1.01148e-13	5.39328e-13
HTR4	3.80257	21.7264	55.3285	1.01977e-13	5.43564e-13
EDNRA	1.87116	27.757	55.2713	1.04991e-13	5.57921e-13
TWIST2	2.41266	24.4591	55.2307	1.07179e-13	5.68969e-13
TMTC1	2.34099	28.2976	55.144	1.12013e-13	5.93824e-13
C1orf110	4.77063	24.3206	55.121	1.13333e-13	6.00617e-13
TPM2	2.86604	32.007	55.0937	1.14921e-13	6.08827e-13
RGS18	1.69842	24.398	55.0836	1.15511e-13	6.11747e-13
FMO2	2.8998	27.5232	55.0809	1.15668e-13	6.12372e-13
PCDH17	1.45159	27.5758	55.0591	1.16961e-13	6.18588e-13
KCNA1	4.95443	24.2279	55.0357	1.18358e-13	6.25766e-13
RPS27	1.07116	32.9974	55.0029	1.20354e-13	6.35888e-13
CHN1	1.66207	26.8976	54.9255	1.25186e-13	6.60973e-13
ALOX5AP	1.68581	27.7185	54.9015	1.26725e-13	6.68873e-13
TMPRSS13	3.1166	24.9731	54.8739	1.28515e-13	6.77862e-13
SH2B2	1.46385	25.6643	54.8333	1.312e-13	6.91559e-13
PNLIPRP1	6.53198	25.711	54.719	1.39055e-13	7.31736e-13
C6orf58	4.41356	27.4477	54.7162	1.39252e-13	7.32526e-13
IL1RAPL1	2.99101	21.5382	54.7008	1.40352e-13	7.3806e-13
CCL2	2.30068	28.5472	54.6791	1.41909e-13	7.45747e-13
LYN	1.15578	29.599	54.6397	1.44783e-13	7.60086e-13
CCDC80	2.72168	30.1662	54.637	1.44978e-13	7.60855e-13
KCNK3	3.4416	26.738	54.6218	1.46104e-13	7.6651e-13
PLIN1	3.44589	25.2522	54.6126	1.46792e-13	7.69858e-13
GJA3	3.3951	23.9892	54.5725	1.49814e-13	7.85183e-13
LGI2	2.48385	26.7076	54.5408	1.52254e-13	7.97171e-13
FAM49A	1.63286	26.9016	54.5271	1.53319e-13	8.02477e-13
VIM	1.48249	32.6576	54.5189	1.53963e-13	8.05581e-13
GPR82	1.74862	23.9723	54.4343	1.60733e-13	8.40375e-13
WNT9B	2.74635	20.9267	54.3789	1.65331e-13	8.63327e-13
MICAL3	1.20075	28.785	54.3007	1.72037e-13	8.98048e-13
CDH16	3.80567	25.0301	54.2494	1.76593e-13	9.21216e-13
PAOX	1.06469	25.8519	54.1891	1.8209e-13	9.4894e-13
RAB12	1.09228	28.2029	54.1809	1.82857e-13	9.52303e-13
SELP	2.32058	26.6376	54.1581	1.84988e-13	9.62639e-13
TMEM47	1.94408	28.5848	54.1577	1.85026e-13	9.62639e-13
C12orf77	5.37703	20.635	54.1544	1.85337e-13	9.63936e-13
HS3ST1	1.82238	28.0844	54.0991	1.90631e-13	9.90484e-13
CASP5	2.88189	23.9239	54.0577	1.94688e-13	1.01089e-12
CBR1	1.28591	29.4931	53.9847	2.02057e-13	1.04846e-12
FAM84A	2.31262	29.212	53.8832	2.12768e-13	1.10112e-12
IFI27	1.71939	30.9641	53.8794	2.13186e-13	1.10292e-12
ISX	5.04437	25.0117	53.8471	2.1672e-13	1.12046e-12
BCL3	1.07219	30.2306	53.7724	2.25113e-13	1.16308e-12
SHISA3	3.63053	25.6628	53.6942	2.34254e-13	1.20992e-12
MYOCD	2.96	28.0082	53.6925	2.34451e-13	1.21053e-12
PPP1R14A	2.56242	27.3801	53.6168	2.43669e-13	1.25688e-12
CTSZ	1.09305	30.6319	53.614	2.44017e-13	1.25826e-12
NCKAP5	1.89137	25.1664	53.5046	2.57984e-13	1.32854e-12
BTC	1.7587	26.4024	53.4693	2.62669e-13	1.35132e-12
C2orf88	1.88365	26.7841	53.4618	2.63672e-13	1.35569e-12
RASL12	1.83345	26.9482	53.4617	2.6369e-13	1.35569e-12
CTSS	1.36045	30.69	53.3294	2.82048e-13	1.44722e-12
DMRT3	4.03997	21.2901	53.2975	2.86666e-13	1.46947e-12
INPP4B	1.49563	28.1557	53.1941	3.02162e-13	1.54486e-12
CLEC2B	1.44255	26.6336	53.15	3.09024e-13	1.57942e-12
UBD	2.5328	30.3707	53.1384	3.10857e-13	1.58827e-12
ILK	1.27883	30.3662	53.1329	3.11735e-13	1.59224e-12
PRKAR2B	1.97079	27.5261	52.9886	3.35484e-13	1.71019e-12
ITGA4	1.58136	27.3874	52.9782	3.37271e-13	1.71874e-12
CASQ2	3.95883	26.7031	52.8799	3.54573e-13	1.80457e-12
SSBP2	1.76815	27.5437	52.8699	3.56388e-13	1.81262e-12
CLECL1	2.41494	22.7598	52.8426	3.61373e-13	1.83738e-12
SLC46A1	1.46966	28.0401	52.8197	3.65618e-13	1.85776e-12
TAF9B	1.02213	27.9275	52.7428	3.8021e-13	1.93002e-12
CLVS2	5.36354	22.5255	52.6946	3.89664e-13	1.97609e-12
SEMA4A	1.53531	27.7915	52.6826	3.92054e-13	1.98757e-12
LGALS3	1.3061	31.7669	52.6791	3.92755e-13	1.98983e-12
ZNF703	1.59324	30.4355	52.5938	4.10189e-13	2.0748e-12
MAB21L2	3.64219	24.1155	52.458	4.39544e-13	2.2197e-12
PTRF	1.90374	31.0918	52.395	4.53874e-13	2.29058e-12
LY75	1.36183	28.9922	52.3749	4.58543e-13	2.31191e-12
KCNG1	2.71369	24.7025	52.3601	4.62009e-13	2.32789e-12
TRIM55	3.19086	21.309	52.2911	4.78538e-13	2.40652e-12
DNAJC5B	2.28584	22.9084	52.2583	4.86599e-13	2.44549e-12
CYP4F22	3.67724	24.4972	52.2484	4.89055e-13	2.45547e-12
AQP7	2.16897	24.4062	52.2355	4.92289e-13	2.47091e-12
RILPL1	1.26811	26.4843	52.1702	5.08933e-13	2.55282e-12
CCL14	2.50769	26.8164	52.0706	5.35396e-13	2.67955e-12
BLVRA	1.23435	27.6263	52.0252	5.47936e-13	2.74055e-12
MPP7	1.78633	28.4164	51.9831	5.59804e-13	2.79813e-12
NT5E	1.81604	28.9768	51.9528	5.68498e-13	2.84068e-12
SPRR2E	11.3491	27.0963	51.9374	5.72985e-13	2.86218e-12
CH25H	2.19698	25.678	51.9366	5.73217e-13	2.86243e-12
HLA-G	2.68985	24.3558	51.8869	5.87902e-13	2.93295e-12
SERTAD4	2.17234	26.7968	51.8835	5.88938e-13	2.93718e-12
IRX4	6.55879	22.5204	51.8564	5.97126e-13	2.97707e-12
B3GNT9	1.08686	27.4144	51.7719	6.23378e-13	3.104e-12
DENND5B	1.1919	27.8641	51.7646	6.25714e-13	3.11365e-12
ADORA2B	1.9309	25.462	51.6616	6.59384e-13	3.27703e-12
RNASE1	1.7189	31.3682	51.6008	6.80138e-13	3.37482e-12
FOXI2	2.97219	21.4324	51.5434	7.00304e-13	3.47048e-12
HTR1F	2.57668	20.9361	51.5398	7.01619e-13	3.4759e-12
SYNPO2	3.48817	31.8404	51.5344	7.03546e-13	3.48435e-12
AICDA	3.89982	21.7941	51.5035	7.1468e-13	3.53613e-12
GJC1	2.11164	27.3548	51.4959	7.17473e-13	3.54883e-12
SPAG17	3.47023	23.9131	51.4634	7.29453e-13	3.60239e-12
FERMT2	2.0477	29.564	51.4554	7.32404e-13	3.61583e-12
XKR4	3.42898	24.1638	51.4358	7.39778e-13	3.65108e-12
HES1	1.07882	29.505	51.4298	7.42041e-13	3.6611e-12
ABCB1	2.0661	26.5113	51.378	7.61864e-13	3.75417e-12
CAMK2G	1.27603	29.1295	51.3754	7.629e-13	3.75809e-12
PCDHGA11	1.54414	23.756	51.2526	8.1212e-13	3.98675e-12
BCHE	3.496	25.3973	51.2461	8.14808e-13	3.99869e-12
CD5	1.87625	26.6989	51.192	8.37596e-13	4.10923e-12
NR4A3	2.61872	27.7334	51.173	8.45745e-13	4.14791e-12
AQP3	2.68905	29.4386	51.1153	8.70986e-13	4.27037e-12
IGFBP4	1.89975	32.2567	51.0926	8.81112e-13	4.31596e-12
CST2	2.92866	25.0624	51.0659	8.93177e-13	4.37232e-12
MEI1	1.89486	25.5	50.9443	9.50255e-13	4.64738e-12
CTSW	2.00804	25.814	50.9158	9.64141e-13	4.71234e-12
ITGA1	1.63728	30.3553	50.8874	9.78218e-13	4.77816e-12
DNAH3	2.10519	24.1101	50.8559	9.94043e-13	4.84941e-12
ZNF70	1.10754	26.0081	50.8535	9.95217e-13	4.85362e-12
FNBP1	1.90531	29.4656	50.8321	1.00614e-12	4.90384e-12
LRRC66	2.29824	26.0695	50.8302	1.00712e-12	4.9071e-12
SOBP	2.0375	27.1036	50.8284	1.00802e-12	4.90996e-12
CTRB2	8.05056	28.5639	50.8007	1.02236e-12	4.97671e-12
TPK1	1.32983	26.2439	50.73	1.05985e-12	5.15276e-12
DBP	1.18449	27.5644	50.6191	1.12149e-12	5.44402e-12
CYP2D6	1.98711	25.3146	50.6022	1.13117e-12	5.48931e-12
MC5R	3.57098	20.7243	50.548	1.16288e-12	5.6362e-12
AHDC1	1.1264	29.005	50.4865	1.19985e-12	5.80818e-12
CEACAM21	1.72474	23.3442	50.4538	1.22006e-12	5.89872e-12
FAM129A	2.36027	30.1295	50.4351	1.23174e-12	5.95153e-12
CD3G	1.74534	26.0401	50.4128	1.2458e-12	6.01575e-12
KYNU	2.05232	26.6732	50.3844	1.26392e-12	6.10136e-12
ABCA12	3.28525	25.8816	50.3446	1.28983e-12	6.2245e-12
BTNL8	2.6661	27.3066	50.3363	1.2953e-12	6.24898e-12
ANKRD34A	1.52636	24.0741	50.2962	1.32204e-12	6.37603e-12
CD209	1.83734	26.8716	50.2837	1.33047e-12	6.4147e-12
TRPC4	2.40128	24.5615	50.278	1.33435e-12	6.43141e-12
ANKRD31	1.92129	22.3701	50.2216	1.37328e-12	6.60481e-12
PDZRN4	3.67952	25.9513	50.2182	1.37569e-12	6.61233e-12
ZNF543	1.04275	26.0633	50.2162	1.37703e-12	6.61475e-12
PRUNE2	3.18901	30.0888	50.1455	1.42759e-12	6.85127e-12
CDHR1	3.87404	24.972	50.1443	1.42848e-12	6.85348e-12
CRISPLD1	2.23558	26.215	50.1121	1.45212e-12	6.96474e-12
TMEM200C	1.8401	24.2544	50.1051	1.45726e-12	6.98626e-12
CD300LB	1.92379	22.8719	50.1048	1.4575e-12	6.98626e-12
TNXB	2.60724	30.1046	50.0995	1.46146e-12	7.00098e-12
GNG11	1.38184	27.7885	50.0293	1.51466e-12	7.2536e-12
DNAJC18	1.34662	26.2746	50.0167	1.52442e-12	7.29812e-12
FLRT1	2.57288	24.1307	50.0136	1.52682e-12	7.30737e-12
ZNF362	1.03735	28.1724	49.9808	1.55259e-12	7.42844e-12
TAC3	2.96058	24.1591	49.9801	1.5531e-12	7.42861e-12
DIXDC1	1.91213	28.3787	49.9507	1.57655e-12	7.53844e-12
TSPAN7	2.04845	27.8606	49.901	1.61706e-12	7.72979e-12
C15orf48	2.10671	29.105	49.8712	1.64173e-12	7.84295e-12
CRIP2	1.28917	29.2894	49.8509	1.65881e-12	7.92212e-12
EPHA3	2.24982	27.1474	49.7368	1.75818e-12	8.38644e-12
CD99	1.06922	29.3099	49.7286	1.76551e-12	8.41884e-12
HLA-DQA2	2.90618	26.9561	49.7263	1.76756e-12	8.42605e-12
TXN	1.15343	31.1248	49.7255	1.76832e-12	8.42711e-12
IL17A	3.84978	22.0537	49.7	1.79144e-12	8.53471e-12
SPSB4	2.54535	21.7586	49.6561	1.83204e-12	8.72014e-12
ZCCHC3	1.03453	27.3093	49.6255	1.86078e-12	8.85007e-12
MMP9	2.23035	28.7041	49.6042	1.88108e-12	8.94207e-12
TNFRSF11A	1.87305	28.4973	49.6038	1.88152e-12	8.94207e-12
PCDP1	2.90348	24.7893	49.5962	1.88883e-12	8.9741e-12
RFX2	1.6353	27.2245	49.5901	1.89466e-12	8.99907e-12
SLC12A1	3.42457	20.4363	49.5632	1.92083e-12	9.11228e-12
COL15A1	1.69214	30.5747	49.5579	1.92605e-12	9.1343e-12
PDE3A	2.37425	27.9971	49.4989	1.98487e-12	9.40757e-12
ID2	1.13279	29.3819	49.4496	2.03536e-12	9.64394e-12
IL2RA	1.81105	25.9762	49.4423	2.04291e-12	9.67386e-12
BCAN	2.80936	23.0433	49.4351	2.05047e-12	9.70672e-12
NMUR1	2.1428	24.3638	49.4094	2.07743e-12	9.82838e-12
MAPK4	3.72469	25.5125	49.4009	2.08645e-12	9.86809e-12
WDFY4	2.15457	27.4027	49.3564	2.13434e-12	1.00824e-11
GSTM5	2.2527	25.8914	49.3389	2.15345e-12	1.01696e-11
SLC34A2	3.70801	27.4227	49.3162	2.17856e-12	1.02851e-11
SUSD3	1.6621	25.3709	49.2686	2.23208e-12	1.05346e-11
GPM6A	3.20863	24.1653	49.246	2.25797e-12	1.06471e-11
SFRP2	3.19277	30.355	49.2326	2.27342e-12	1.07168e-11
CAPG	1.18404	29.8839	49.2237	2.2838e-12	1.07592e-11
MSRB3	2.34309	29.0878	49.1926	2.32029e-12	1.09278e-11
C2	1.6283	29.3741	49.1335	2.39123e-12	1.1245e-11
SDPR	2.13867	28.1444	49.1182	2.40992e-12	1.13261e-11
SLCO2B1	1.32943	29.5349	49.0235	2.52914e-12	1.18575e-11
HHLA3	1.13591	25.8118	49.023	2.5298e-12	1.18575e-11
NBL1	1.06898	30.7493	48.9795	2.58645e-12	1.21085e-11
MUC16	3.85925	27.0799	48.9249	2.65951e-12	1.24357e-11
ABCB4	2.41044	24.1124	48.9119	2.6772e-12	1.25109e-11
PPAPDC3	2.0201	24.6757	48.9017	2.69118e-12	1.25687e-11
SH2D1A	1.97782	24.8642	48.8723	2.7318e-12	1.27508e-11
PRKCDBP	1.44369	28.5284	48.7648	2.88576e-12	1.34574e-11
CELF2	1.85137	28.7516	48.7412	2.92071e-12	1.36123e-11
CNRIP1	1.51959	26.6447	48.7391	2.92383e-12	1.36228e-11
HIVEP3	1.32274	27.2604	48.7104	2.96684e-12	1.38109e-11
GIMAP2	1.29804	26.283	48.616	3.1132e-12	1.44836e-11
GDF7	2.936	23.0318	48.6041	3.13211e-12	1.45629e-11
C1QTNF4	2.45681	22.986	48.5838	3.16476e-12	1.47059e-11
FAM83B	1.82987	27.2416	48.568	3.19025e-12	1.482e-11
SMOC2	2.58661	30.004	48.5568	3.20862e-12	1.49009e-11
FAM46A	1.25258	29.4149	48.5488	3.22176e-12	1.49575e-11
FGF1	1.76941	24.2492	48.541	3.23452e-12	1.50078e-11
TBX5	5.22706	22.6419	48.5282	3.2558e-12	1.51021e-11
GAS7	1.7622	28.6839	48.5139	3.27959e-12	1.52006e-11
FLVCR1	1.16244	28.1887	48.4607	3.36969e-12	1.5598e-11
KRT20	3.95992	30.0567	48.4445	3.39774e-12	1.57232e-11
CD3E	1.70651	27.8217	48.3918	3.49021e-12	1.61416e-11
PTCHD1	3.5322	25.7373	48.3249	3.6113e-12	1.66622e-11
GOLGA6L1	4.09651	20.1805	48.2816	3.69205e-12	1.70247e-11
NKX3-2	3.16937	25.0129	48.2266	3.79706e-12	1.74832e-11
CYP7B1	1.87462	24.9697	48.1927	3.86317e-12	1.77824e-11
SIAH3	3.08593	20.6908	48.1737	3.90088e-12	1.79402e-11
ANXA2	1.25182	33.134	48.1496	3.94908e-12	1.81512e-11
LYZ	2.30035	34.3105	48.1362	3.97625e-12	1.82599e-11
PIM1	1.26894	29.1078	47.8974	4.49115e-12	2.05162e-11
SLC8A2	3.52789	25.2283	47.8776	4.53685e-12	2.07189e-11
OTUB2	1.52039	25.7816	47.8734	4.5464e-12	2.07565e-11
FZD7	1.6506	28.0508	47.8543	4.59089e-12	2.09391e-11
PHLPP2	1.21381	27.2088	47.854	4.59176e-12	2.09391e-11
EVC	1.83996	27.8204	47.7858	4.75426e-12	2.16486e-11
HIST1H2BK	1.62699	29.3119	47.7421	4.86133e-12	2.21233e-11
ELFN1	1.28375	25.3894	47.7201	4.91629e-12	2.23604e-11
PNCK	3.76314	26.336	47.7124	4.93569e-12	2.24421e-11
ENTHD1	2.57511	20.8554	47.6875	4.9988e-12	2.27027e-11
FBXL7	1.74581	27.3014	47.6661	5.05368e-12	2.29453e-11
VTCN1	3.05719	24.8263	47.6491	5.09749e-12	2.31174e-11
HLA-DMB	1.68584	29.1644	47.622	5.16847e-12	2.34257e-11
SH3GL3	3.99004	21.2928	47.6148	5.18756e-12	2.34986e-11
NEFM	2.94987	23.2502	47.6077	5.2064e-12	2.35771e-11
FADS6	4.1257	23.5555	47.5274	5.42393e-12	2.45268e-11
FCGR2B	1.7706	26.5828	47.4513	5.6387e-12	2.54538e-11
CLIC2	1.33233	26.7889	47.4291	5.70302e-12	2.57368e-11
DHH	2.01632	22.3764	47.3877	5.82471e-12	2.62708e-11
DCN	1.87323	32.149	47.3655	5.89101e-12	2.65545e-11
PPP1R3C	2.49026	27.1602	47.317	6.03874e-12	2.72047e-11
PLXNC1	1.4345	27.9132	47.2948	6.10739e-12	2.75061e-11
WFDC1	1.90853	27.1424	47.2636	6.20527e-12	2.79308e-11
FRMD4B	1.16276	28.1478	47.2491	6.25139e-12	2.81223e-11
DOK6	1.7973	24.7755	47.1891	6.44572e-12	2.89798e-11
ARL4C	1.37098	28.6415	47.1694	6.51107e-12	2.92652e-11
FAS	1.441	27.5688	47.1573	6.55118e-12	2.94371e-11
ANKS1B	2.28109	24.192	47.1245	6.66182e-12	2.99256e-11
ZNF853	2.01893	26.5275	47.1111	6.70761e-12	3.01227e-11
KRT14	5.31162	28.4825	47.0958	6.75992e-12	3.03402e-11
PRDM8	2.1089	25.8517	47.0772	6.82467e-12	3.06132e-11
EPSTI1	1.53966	28.6034	47.0313	6.98627e-12	3.13023e-11
SLC36A1	1.00351	28.0966	47.0274	7.00018e-12	3.13556e-11
HN1	1.22778	29.9478	47.0172	7.0365e-12	3.15093e-11
CALML4	1.24171	28.9705	46.9781	7.17826e-12	3.2089e-11
SYT11	1.6412	27.8865	46.8945	7.49128e-12	3.34692e-11
LIPT2	1.20077	25.0409	46.8893	7.51112e-12	3.35387e-11
SASH3	1.72162	27.5237	46.8807	7.54402e-12	3.3676e-11
MCC	1.5556	27.6939	46.8408	7.69941e-12	3.43402e-11
PRKG1	1.67548	27.2414	46.8317	7.7351e-12	3.44896e-11
CDH8	2.6852	22.0303	46.829	7.74589e-12	3.45279e-11
LIMS2	2.38084	29.1094	46.8186	7.78693e-12	3.46911e-11
GIMAP4	1.31805	27.9733	46.7858	7.91846e-12	3.52622e-11
C17orf99	2.95988	20.6476	46.7796	7.94357e-12	3.53587e-11
BMP3	4.00031	25.9131	46.754	8.04811e-12	3.58037e-11
SEMA5A	1.53179	28.0213	46.7048	8.2527e-12	3.66514e-11
PRAF2	1.2044	27.8627	46.6959	8.29032e-12	3.6808e-11
CRIM1	1.09649	29.7871	46.685	8.33657e-12	3.70028e-11
APOBEC3F	1.2249	25.9307	46.653	8.47386e-12	3.75909e-11
C12orf56	4.13524	22.9387	46.5701	8.84002e-12	3.9193e-11
SLC24A3	1.74104	27.1336	46.534	9.00436e-12	3.98764e-11
MN1	2.24499	27.9263	46.5254	9.04395e-12	4.00291e-11
TPSG1	3.02134	23.7828	46.4775	9.26775e-12	4.09734e-11
TNFSF9	2.6588	25.9447	46.4645	9.32943e-12	4.12111e-11
ZIC2	3.27364	25.8638	46.4338	9.47688e-12	4.18388e-11
C22orf26	1.39057	22.2423	46.3653	9.81383e-12	4.32654e-11
RARRES3	1.89241	29.3282	46.3609	9.83572e-12	4.33497e-11
LMO3	2.62929	26.0952	46.3578	9.85124e-12	4.34059e-11
ATP6V1G2	1.98366	23.0784	46.338	9.95151e-12	4.3823e-11
REG3A	4.57686	31.3794	46.3059	1.01157e-11	4.4496e-11
OAS1	1.60918	29.7228	46.2423	1.04498e-11	4.59399e-11
KANK2	1.79243	30.3107	46.1717	1.08331e-11	4.75714e-11
PAX1	5.20136	20.4985	46.1203	1.11211e-11	4.87953e-11
CPNE2	1.00759	28.0182	46.1068	1.1198e-11	4.9105e-11
ANTXR2	1.68088	29.7783	46.1043	1.12124e-11	4.91542e-11
COPZ2	1.82577	26.0732	46.1033	1.12182e-11	4.91659e-11
SMPX	4.71094	24.6866	46.0998	1.12382e-11	4.92399e-11
CNTN1	3.55673	26.7539	46.0883	1.13042e-11	4.95013e-11
BCL2A1	1.97988	26.0401	46.0428	1.15697e-11	5.06216e-11
PCDHGB6	1.8045	25.7802	46.0179	1.1718e-11	5.12561e-11
NRXN1	3.43548	24.8458	46.0165	1.17262e-11	5.12774e-11
FBLN7	1.54126	24.5267	45.9686	1.20164e-11	5.25027e-11
CDON	2.1865	27.1842	45.9483	1.21418e-11	5.30208e-11
LCE3D	10.0113	22.9795	45.8821	1.25591e-11	5.47971e-11
CASS4	1.56538	24.2154	45.8414	1.28226e-11	5.58692e-11
STAP1	2.53636	24.0091	45.8177	1.29786e-11	5.6533e-11
GATA3	1.62221	25.4832	45.7992	1.31017e-11	5.70536e-11
KLHL23	1.28452	28.0352	45.7217	1.36304e-11	5.93228e-11
CRNN	14.4895	30.3588	45.7157	1.36723e-11	5.94884e-11
WAS	1.60173	27.0979	45.705	1.37474e-11	5.97988e-11
RBM43	1.10197	26.5579	45.686	1.38812e-11	6.03471e-11
MCAM	1.72984	30.5547	45.6631	1.40443e-11	6.09885e-11
JAZF1	1.24495	27.366	45.6409	1.42042e-11	6.16487e-11
HTR2A	2.45177	24.0724	45.6259	1.43137e-11	6.21066e-11
EPHX1	1.40057	29.7967	45.5772	1.46738e-11	6.36515e-11
CCR1	1.53458	26.6663	45.557	1.4826e-11	6.42939e-11
CRYAB	2.4084	28.6726	45.504	1.52327e-11	6.59478e-11
H2AFX	1.03075	29.4443	45.4925	1.53227e-11	6.63012e-11
CDS1	1.25772	28.6807	45.4276	1.58387e-11	6.8477e-11
BTLA	2.24484	23.8422	45.4186	1.59119e-11	6.87742e-11
ABCG4	1.76901	22.3483	45.4139	1.59495e-11	6.8918e-11
FHL1	2.70232	31.0673	45.3729	1.62875e-11	7.03396e-11
ULBP2	2.5468	24.8269	45.331	1.66396e-11	7.17685e-11
TMEM159	1.05083	27.7746	45.3308	1.66413e-11	7.17685e-11
GBX2	4.27892	21.5923	45.2859	1.70272e-11	7.3352e-11
PCOLCE2	2.71048	24.7402	45.2706	1.71604e-11	7.39056e-11
CMTM5	3.07715	21.8886	45.27	1.71663e-11	7.39103e-11
TPPP	1.8176	27.9979	45.2559	1.72897e-11	7.44007e-11
EPYC	4.19386	23.3965	45.2173	1.76338e-11	7.57983e-11
MRC2	1.58368	29.8003	45.2062	1.7734e-11	7.61873e-11
JUNB	1.43158	31.5729	45.1975	1.78131e-11	7.65058e-11
MAN1A1	1.18352	29.8985	45.1937	1.78481e-11	7.66354e-11
LXN	1.28983	27.2327	45.184	1.79368e-11	7.6995e-11
ZNF264	1.06443	26.6709	45.1805	1.79688e-11	7.70899e-11
BARX1	2.74674	28.8983	45.1571	1.81844e-11	7.79722e-11
PDXP	1.04123	27.3163	45.0088	1.96151e-11	8.39688e-11
ALDOC	1.39774	27.6276	44.989	1.98141e-11	8.47975e-11
FAM83D	1.94599	29.041	44.9876	1.98288e-11	8.48374e-11
TGFBI	1.68349	30.8905	44.978	1.99256e-11	8.52282e-11
MUC15	5.12392	24.3484	44.9695	2.00127e-11	8.55775e-11
SLC39A8	1.43736	27.9359	44.896	2.07782e-11	8.88023e-11
ETV7	1.5565	26.9223	44.8716	2.10385e-11	8.989e-11
SDC1	1.55828	31.2833	44.7998	2.18241e-11	9.31199e-11
MMP28	1.82955	27.2561	44.7631	2.22369e-11	9.48551e-11
DLC1	1.43735	28.8635	44.6825	2.31723e-11	9.86569e-11
CST7	1.82932	26.6626	44.6286	2.38187e-11	1.01354e-10
RGS1	1.83561	29.4272	44.6278	2.38283e-11	1.01367e-10
REG3G	7.31566	27.1471	44.6084	2.4066e-11	1.02323e-10
QPCT	1.88856	26.5721	44.5329	2.50117e-11	1.06084e-10
GZMH	2.00779	24.9518	44.521	2.51645e-11	1.06675e-10
FAM127C	1.49311	26.8207	44.5067	2.53493e-11	1.07371e-10
SERINC2	1.35184	31.3461	44.4758	2.57515e-11	1.09016e-10
PDZRN3	2.09121	28.6354	44.4011	2.67539e-11	1.13137e-10
SCN2B	2.908	23.1109	44.37	2.71815e-11	1.14852e-10
PRRT3	1.1433	25.2109	44.3393	2.76123e-11	1.16578e-10
CFD	1.99331	29.3023	44.3289	2.77589e-11	1.17165e-10
PBX1	1.51265	29.4837	44.306	2.80849e-11	1.18445e-10
ROR2	2.19217	27.705	44.2909	2.83024e-11	1.1933e-10
CCNG2	1.00744	28.623	44.2897	2.83204e-11	1.19374e-10
SLC17A8	4.56488	22.2189	44.2849	2.83897e-11	1.19634e-10
CRYL1	1.16886	28.7631	44.2784	2.84847e-11	1.19938e-10
NEXN	2.31978	29.0313	44.2452	2.89714e-11	1.21889e-10
DMRTA2	4.72234	22.9886	44.2172	2.93889e-11	1.23479e-10
DES	3.92123	33.7162	44.2122	2.94635e-11	1.23759e-10
GJA1	1.68888	29.1596	44.1921	2.97686e-11	1.25007e-10
[truncated: 1,712 more rows]

## Sheet: gNATvsN_down
	logFC	logCPM	LR	PValue	FDR
SNRNP70	-2.65242	31.0824	634.325	5.72922e-140	8.9691e-136
CDK5RAP3	-3.10928	30.2899	517.843	1.24659e-114	6.50512e-111
ANKZF1	-2.80508	28.8691	507.827	1.88368e-112	5.8978e-109
TAF1C	-2.39551	28.9773	436.708	5.63413e-97	6.30016e-94
PNN	-2.23433	30.1502	435.6	9.82067e-97	1.02495e-93
CREBZF	-2.63889	29.4754	401.581	2.49319e-89	1.95154e-86
HNRNPH1	-2.2964	31.3817	382.689	3.23178e-85	2.2997e-82
PRPF39	-1.97943	28.2218	373.864	2.69654e-83	1.60454e-80
KIAA0907	-2.79138	29.176	371.318	9.66693e-83	5.04453e-80
ANAPC4	-1.66688	28.0446	352.483	1.22016e-78	5.02673e-76
SF3B1	-1.49375	31.7421	347.422	1.54393e-77	5.89517e-75
CCNL2	-3.1758	30.3451	340.063	6.18263e-76	2.05934e-73
RHOT2	-1.75081	29.563	335.417	6.35177e-75	2.01992e-72
AKAP8L	-1.6458	28.8358	331.127	5.46035e-74	1.583e-71
LUC7L	-2.40691	28.6345	330.769	6.53435e-74	1.84677e-71
ZRANB2	-1.6706	29.6566	328.985	1.59929e-73	4.24353e-71
PAN2	-2.66719	29.0545	319.64	1.73486e-71	4.17834e-69
OGT	-2.84018	31.2555	318.694	2.78858e-71	6.61444e-69
TRMU	-2.25318	27.9557	318.419	3.20117e-71	7.47975e-69
RSAD1	-1.87279	28.1974	310.902	1.38908e-69	3.02028e-67
NAT9	-1.94113	27.6852	306.55	1.23254e-68	2.50589e-66
RBM39	-1.85821	31.0717	304.364	3.68994e-68	6.95977e-66
FAM156A	-3.57919	27.1658	303.583	5.46001e-68	1.00561e-65
ACAD8	-1.72369	27.9932	297.564	1.11835e-66	1.96717e-64
ENGASE	-3.24687	28.6804	296.119	2.30851e-66	3.97139e-64
FAM193B	-2.57462	28.7806	296.06	2.37815e-66	4.04673e-64
ORMDL1	-1.60446	28.6181	294.607	4.92907e-66	8.1226e-64
DDX5	-1.44732	32.4767	294.402	5.4631e-66	8.90883e-64
NKTR	-2.53962	30.0461	294.134	6.24945e-66	9.98317e-64
KIAA0895L	-2.73164	27.6234	292.024	1.80074e-65	2.81906e-63
CCDC14	-2.50621	28.8134	290.252	4.38179e-65	6.79178e-63
RNPC3	-2.36865	27.632	286.651	2.66907e-64	3.97945e-62
XYLT2	-2.57321	29.9453	285.849	3.99059e-64	5.89366e-62
MAT2A	-1.74078	31.1912	285.054	5.94726e-64	8.70134e-62
ZNF692	-2.48927	27.8315	283.465	1.31992e-63	1.87848e-61
CCNT2	-1.61771	28.9168	283.171	1.52958e-63	2.15726e-61
CENPT	-2.04876	28.4222	282.169	2.52888e-63	3.53478e-61
MARK3	-1.5006	29.4823	278.043	2.00501e-62	2.59409e-60
RBM5	-1.85792	30.1107	271.903	4.36643e-61	5.46852e-59
SAFB	-1.16758	29.6499	268.33	2.62303e-60	3.18322e-58
LENG8	-2.91742	31.3056	267.451	4.07773e-60	4.83613e-58
RSRC2	-1.23395	29.2815	266.919	5.32572e-60	6.26873e-58
METTL3	-1.8095	28.351	266.697	5.95401e-60	6.95597e-58
MAN2C1	-1.85218	29.4654	266.508	6.54772e-60	7.57894e-58
CDK10	-1.99766	28.9338	266.288	7.30877e-60	8.35174e-58
DGCR8	-1.37201	28.5851	260.617	1.25869e-58	1.36839e-56
NXF1	-1.52034	29.7591	259.357	2.36939e-58	2.5406e-56
ZNF700	-2.15843	27.6515	258.185	4.26797e-58	4.48424e-56
SLC26A6	-3.38852	28.89	257.574	5.7976e-58	6.01069e-56
ADCY6	-2.29692	29.5404	257.518	5.9645e-58	6.14304e-56
IKBKB	-1.75055	28.8685	255.602	1.5599e-57	1.5654e-55
SETD4	-1.70503	27.0947	253.068	5.56725e-57	5.4472e-55
RBM6	-2.15777	29.7205	249.352	3.59572e-56	3.35065e-54
ARGLU1	-2.13535	29.9378	248.275	6.17331e-56	5.68489e-54
CDK3	-3.21966	25.3809	247.845	7.65961e-56	6.97158e-54
WDR19	-2.15946	27.7823	240.315	3.35693e-54	2.85612e-52
NBPF9	-2.34486	27.9963	236.73	2.03083e-53	1.6733e-51
TMEM161B	-1.88827	28.0465	236.303	2.51674e-53	2.06281e-51
FAM111A	-2.0347	28.9532	232.686	1.54728e-52	1.24219e-50
RBM33	-1.62842	29.4222	232.578	1.6333e-52	1.30455e-50
TIA1	-1.84554	29.5973	232.207	1.9676e-52	1.56359e-50
TRMT2A	-1.52647	28.1547	231.702	2.53648e-52	1.98543e-50
APBB3	-2.4897	27.3068	230.121	5.6113e-52	4.26431e-50
C1orf63	-2.79667	29.3446	228.233	1.4475e-51	1.06388e-49
TARDBP	-1.02159	30.3716	227.419	2.17928e-51	1.57947e-49
AHSA2	-3.32097	29.4349	227.364	2.23994e-51	1.61596e-49
SECISBP2	-1.52604	28.8667	227.351	2.25451e-51	1.61901e-49
PRKRIP1	-1.70643	28.0468	226.959	2.74484e-51	1.95321e-49
ADAT2	-2.67843	27.1137	224.248	1.07086e-50	7.41783e-49
DDX17	-1.42716	32.6136	222.912	2.0949e-50	1.40754e-48
PPWD1	-1.41158	27.7319	221.777	3.70477e-50	2.47855e-48
PCGF3	-1.72572	29.4782	221.702	3.84742e-50	2.56304e-48
ATG4B	-1.29164	29.0147	220.447	7.22664e-50	4.75349e-48
RAP1GAP2	-2.82717	29.6123	219.543	1.13804e-49	7.36197e-48
THOC1	-1.68425	27.954	218.132	2.31118e-49	1.48895e-47
EIF2B5	-1.32321	29.1154	217.208	3.67695e-49	2.33994e-47
ERCC3	-1.1353	28.6287	216.342	5.67884e-49	3.55609e-47
DGKD	-2.64899	30.3466	216.117	6.36032e-49	3.96697e-47
OFD1	-1.87494	28.5591	215.622	8.1546e-49	5.06589e-47
SRRT	-1.24823	29.8095	215.264	9.75847e-49	5.96753e-47
INO80E	-1.411	29.0422	214.865	1.1925e-48	7.18021e-47
ING5	-1.90983	27.8767	214.598	1.36353e-48	8.17856e-47
RBM19	-1.43497	28.3223	214.227	1.64285e-48	9.81632e-47
MTERFD3	-2.0568	27.2869	213.007	3.03311e-48	1.79861e-46
WDR52	-3.13585	27.3897	211.803	5.55221e-48	3.24328e-46
TAF1D	-1.99819	29.4701	211.361	6.93365e-48	4.02023e-46
BTAF1	-1.85101	29.329	209.521	1.74722e-47	9.87463e-46
ZC3H11A	-1.17221	30.8317	209.281	1.97138e-47	1.11015e-45
UBA5	-1.23932	28.612	209.191	2.06259e-47	1.15602e-45
ANAPC5	-1.34763	30.2172	208.522	2.886e-47	1.60784e-45
PRPF4B	-1.12292	29.9232	208.32	3.195e-47	1.77368e-45
AGAP6	-2.92724	27.3495	207.969	3.81041e-47	2.10784e-45
FAM76B	-1.51203	27.6401	207.858	4.02905e-47	2.21315e-45
WDR27	-2.68674	27.0256	207.723	4.31161e-47	2.36008e-45
LY6G5B	-3.70467	26.7035	206.906	6.50006e-47	3.53328e-45
SPRN	-2.69142	25.4799	205.686	1.19996e-46	6.38961e-45
CAPN10	-1.49454	27.66	203.773	3.13732e-46	1.63172e-44
EPOR	-3.23927	26.6283	203.035	4.54586e-46	2.34097e-44
TARBP1	-2.29291	28.8126	202.005	7.62712e-46	3.87671e-44
TRIM41	-1.40747	28.3538	201.825	8.34766e-46	4.22921e-44
SLC25A36	-1.73061	29.7825	200.745	1.43632e-45	7.2301e-44
TBC1D14	-1.87515	29.9122	200.634	1.51843e-45	7.6189e-44
E4F1	-1.17592	28.0941	199.602	2.55119e-45	1.27194e-43
WSB1	-2.15039	30.2216	198.297	4.91552e-45	2.41959e-43
FNBP4	-1.82832	29.5944	197.628	6.87962e-45	3.34473e-43
RPUSD4	-1.67574	28.0279	197.218	8.45163e-45	4.08365e-43
PHKA2	-1.8679	28.4312	197.069	9.11084e-45	4.38862e-43
KAT2A	-1.96323	29.4553	196.868	1.00762e-44	4.83875e-43
PABPC1L	-4.46203	28.0878	196.573	1.16892e-44	5.56215e-43
TUT1	-1.42301	27.6993	196.513	1.2046e-44	5.71454e-43
PILRB	-3.2563	28.7555	196.221	1.39503e-44	6.57808e-43
HIP1R	-2.75589	30.4555	196.001	1.55787e-44	7.28393e-43
CLK2	-1.65071	28.8056	196	1.55868e-44	7.28393e-43
TXNRD2	-1.62405	27.8944	195.507	1.99741e-44	9.2302e-43
EME2	-2.7809	27.726	195.505	1.99875e-44	9.2302e-43
KCNJ11	-4.3567	26.5071	195.424	2.08169e-44	9.58496e-43
IFT122	-1.77179	28.1235	195.292	2.22491e-44	1.02143e-42
ACADVL	-1.65007	31.4752	194.931	2.6674e-44	1.21038e-42
RABGGTB	-1.55951	28.9773	194.662	3.05408e-44	1.38184e-42
ZNF224	-2.21419	27.1137	194.074	4.10254e-44	1.84556e-42
GOLGA8A	-4.181	30.1973	193.784	4.7479e-44	2.12975e-42
TUBGCP6	-1.95971	29.193	192.79	7.82079e-44	3.41996e-42
D2HGDH	-2.15656	28.3362	192.5	9.04899e-44	3.94602e-42
SFPQ	-1.11583	31.2069	191.427	1.55211e-43	6.60278e-42
STK36	-2.07425	28.1062	190.503	2.4688e-43	1.03617e-41
ZNF354B	-1.9511	26.3787	189.253	4.62904e-43	1.92222e-41
YJEFN3	-3.81434	25.6193	188.16	8.01596e-43	3.30236e-41
KLHL17	-2.60853	26.4174	187.498	1.11828e-42	4.57095e-41
GOLGA8B	-4.13409	29.3189	186.61	1.74706e-42	7.03092e-41
CRIPAK	-2.63704	27.541	186.118	2.23746e-42	8.95844e-41
ZNF514	-2.44657	27.5038	185.595	2.9101e-42	1.16218e-40
SPG7	-1.32108	29.1475	184.316	5.5351e-42	2.17719e-40
CXXC1	-1.38274	28.7841	183.074	1.03324e-41	3.95488e-40
C5orf45	-2.34764	28.4545	182.649	1.27947e-41	4.86166e-40
SDR39U1	-1.22812	28.4385	182.129	1.66215e-41	6.28527e-40
ZFC3H1	-1.62477	29.158	181.955	1.81332e-41	6.84035e-40
PRPF3	-1.47492	28.6437	181.334	2.47845e-41	9.3046e-40
GTPBP3	-1.61581	27.2946	180.014	4.81336e-41	1.78562e-39
HEXDC	-2.00994	28.0038	179.44	6.42078e-41	2.37069e-39
SUPT7L	-1.07604	28.9314	179.183	7.30865e-41	2.69216e-39
COPS7B	-1.26148	28.4603	178.95	8.21573e-41	3.01211e-39
AKAP8	-1.05828	28.4244	178.34	1.11638e-40	4.0834e-39
FAM161A	-2.62722	26.0859	178.236	1.17641e-40	4.28297e-39
STX16	-2.08886	29.8045	177.952	1.35683e-40	4.91694e-39
MKNK1	-1.06561	28.429	177.679	1.55661e-40	5.62789e-39
TAZ	-1.52002	28.0342	177.166	2.01516e-40	7.25228e-39
HARS2	-1.24285	28.1278	176.861	2.34907e-40	8.41526e-39
DMAP1	-1.20321	28.3355	176.725	2.51452e-40	8.98741e-39
POFUT2	-1.43595	28.0971	176.195	3.28333e-40	1.16819e-38
CCDC93	-1.28649	28.7036	175.984	3.64969e-40	1.2956e-38
PABPN1	-1.52794	30.2896	175.535	4.57446e-40	1.61655e-38
IRF3	-1.40921	29.1052	175.444	4.78942e-40	1.6887e-38
TTC13	-1.77275	28.0186	175.206	5.39655e-40	1.89424e-38
CLK4	-1.73374	28.0772	174.869	6.39421e-40	2.23941e-38
ZNF638	-1.09942	29.7135	174.791	6.65178e-40	2.32441e-38
IFT80	-1.76189	27.9112	174.645	7.15581e-40	2.49497e-38
HAUS3	-1.2398	27.3818	174.562	7.46207e-40	2.59021e-38
KIAA0895	-2.66512	27.5652	173.884	1.0493e-39	3.61825e-38
CDAN1	-1.52883	27.3827	173.846	1.06971e-39	3.68052e-38
CLK1	-1.90224	29.947	173.681	1.16197e-39	3.97175e-38
TTC17	-1.23744	29.7137	172.358	2.26046e-39	7.6431e-38
MYSM1	-1.54756	28.7275	171.994	2.71466e-39	9.15906e-38
MYBPC3	-5.32322	24.6331	171.81	2.97803e-39	1.0026e-37
ZNF513	-1.45091	27.7312	170.921	4.65512e-39	1.54726e-37
KIFC2	-2.71898	28.345	170.762	5.04475e-39	1.67321e-37
SH2B1	-1.40358	28.952	170.646	5.34577e-39	1.7693e-37
KLHDC4	-1.40906	27.569	170.351	6.20172e-39	2.04396e-37
AGAP5	-2.41608	26.1153	169.25	1.07911e-38	3.53419e-37
SLC9A5	-3.00222	23.9536	168.822	1.33785e-38	4.35427e-37
DDX55	-1.53185	27.6564	168.153	1.87329e-38	6.05915e-37
MOGS	-1.39884	29.6039	167.775	2.26493e-38	7.29578e-37
HEMK1	-1.60641	27.6302	167.608	2.46436e-38	7.90563e-37
UBE2G2	-1.22688	29.4697	167.173	3.06577e-38	9.79483e-37
CEP152	-1.85217	26.4577	166.969	3.39812e-38	1.07906e-36
LUC7L3	-1.95882	30.7332	166.528	4.24238e-38	1.33095e-36
NHLRC3	-1.45812	28.2815	165.796	6.12985e-38	1.90402e-36
GIPR	-4.59171	26.321	165.684	6.48506e-38	2.00639e-36
PIGG	-1.45318	28.5729	165.449	7.29776e-38	2.24895e-36
POLG2	-1.61169	26.1164	165.37	7.59528e-38	2.33603e-36
TRMT1	-1.51826	28.1011	164.541	1.15244e-37	3.53061e-36
ZNF169	-1.85827	25.3453	164.423	1.2229e-37	3.73915e-36
CPSF3L	-1.07442	29.7092	164.297	1.30298e-37	3.97623e-36
FHOD1	-1.48683	28.0611	164.289	1.30821e-37	3.98444e-36
CDK5RAP1	-1.35715	27.8431	164.119	1.42473e-37	4.33091e-36
ATG16L2	-2.51722	28.0296	163.1	2.37855e-37	7.18845e-36
ELMOD3	-1.21141	27.4771	162.912	2.61449e-37	7.8863e-36
TOP3B	-1.44258	27.7601	162.099	3.9359e-37	1.17814e-35
BRD8	-1.29958	28.8	160.929	7.0893e-37	2.09798e-35
USP40	-1.3668	28.7643	160.584	8.43451e-37	2.48667e-35
OGFOD2	-1.27373	26.8861	160.043	1.10714e-36	3.23363e-35
CRYGS	-3.01033	24.4625	159.239	1.65892e-36	4.82721e-35
PLIN5	-4.89782	28.1024	159.199	1.69341e-36	4.90933e-35
RBM28	-1.32517	28.5965	158.861	2.0064e-36	5.77393e-35
MFSD8	-1.2164	27.3378	158.747	2.12506e-36	6.093e-35
CPSF7	-1.03216	29.9251	158.375	2.56256e-36	7.33399e-35
NEURL4	-1.34284	27.9884	157.64	3.70869e-36	1.05371e-34
PGS1	-1.24373	27.7442	157.616	3.75515e-36	1.06498e-34
NFATC2IP	-1.1905	29.0917	157.509	3.96264e-36	1.12179e-34
STK19	-1.28127	27.0382	157.366	4.25695e-36	1.20077e-34
ATAD3B	-2.18702	28.1724	157.306	4.38874e-36	1.23571e-34
ARFGAP1	-1.51189	29.7067	157.269	4.47151e-36	1.25676e-34
ADPGK	-1.23985	29.0176	154.396	1.89723e-35	5.2383e-34
ZNF23	-1.4122	26.5071	153.864	2.48e-35	6.77564e-34
SAFB2	-1.08418	29.1382	153.508	2.96584e-35	8.04684e-34
AGPAT6	-1.2306	29.497	153.056	3.72329e-35	1.00324e-33
ZNF266	-1.84746	28.2452	152.497	4.93471e-35	1.32282e-33
TRIM45	-2.3659	25.7456	152.301	5.44544e-35	1.45475e-33
PISD	-1.10035	28.2874	151.638	7.60184e-35	2.01707e-33
RWDD3	-1.34935	26.6215	151.541	7.98321e-35	2.11467e-33
NARF	-1.2685	28.561	151.502	8.13888e-35	2.15227e-33
FAM194B	-3.51777	21.2316	150.617	1.27103e-34	3.32743e-33
TRIM66	-2.3449	27.6718	150.507	1.34336e-34	3.51089e-33
NAA40	-1.3944	28.1129	150.437	1.39139e-34	3.63038e-33
AP1G2	-1.79924	29.8724	150.048	1.69245e-34	4.40855e-33
PICK1	-1.21714	27.9086	150.016	1.7196e-34	4.47181e-33
HSF4	-2.9321	27.1624	149.962	1.76697e-34	4.57979e-33
ZNF276	-1.65308	28.2457	149.958	1.77027e-34	4.58076e-33
ZNF251	-1.81405	27.4888	149.673	2.04411e-34	5.27191e-33
ANKS3	-1.60264	26.9115	149.357	2.39618e-34	6.16976e-33
MZF1	-2.04873	28.5454	149.259	2.51718e-34	6.46009e-33
PAPD7	-1.34208	28.4569	149.193	2.60172e-34	6.6661e-33
GNRH1	-2.82531	24.1003	149.187	2.61047e-34	6.67759e-33
ACCS	-2.52844	27.3485	148.957	2.93015e-34	7.45877e-33
IKBKAP	-1.22784	28.8434	148.607	3.49476e-34	8.88156e-33
INSIG2	-1.39702	28.0787	148.58	3.54212e-34	8.98733e-33
DCAF8	-1.10348	30.0243	148.457	3.76905e-34	9.54764e-33
HDAC6	-1.34275	28.9327	147.963	4.83232e-34	1.21428e-32
TBC1D8	-2.07384	28.7443	147.592	5.82673e-34	1.45483e-32
ZFYVE27	-1.39303	28.2218	147.266	6.863e-34	1.7054e-32
MICALL2	-2.17256	29.5302	147.085	7.51873e-34	1.85656e-32
TMEM120B	-1.39187	28.1094	146.098	1.23593e-33	3.01378e-32
MAPK8IP3	-2.12948	29.4027	146.038	1.27353e-33	3.10063e-32
ILF3	-1.02974	31.239	146.022	1.28378e-33	3.12075e-32
CCDC41	-1.45356	26.6713	145.17	1.9712e-33	4.74027e-32
CHTF18	-2.07326	27.511	145.106	2.03561e-33	4.88655e-32
ZNF451	-1.07873	28.7902	145.094	2.04863e-33	4.90386e-32
POMT2	-1.38067	27.55	144.884	2.27653e-33	5.41628e-32
PRSS53	-3.11692	24.8753	144.616	2.60562e-33	6.16177e-32
DHX16	-1.00064	28.779	143.324	4.99438e-33	1.1635e-31
PRICKLE4	-2.33644	27.8687	143.312	5.02299e-33	1.16842e-31
PIGL	-1.84896	26.7693	143.226	5.24541e-33	1.21835e-31
IVNS1ABP	-1.67662	30.7667	143.192	5.33516e-33	1.23736e-31
CCDC57	-1.6155	28.0959	141.913	1.01604e-32	2.32546e-31
GGA2	-1.34336	29.7066	141.403	1.3137e-32	2.98924e-31
DPH1	-1.18694	28.4319	141.137	1.50165e-32	3.41195e-31
SGK494	-2.50801	25.2029	140.399	2.17739e-32	4.92588e-31
ZDHHC23	-2.10785	27.6267	139.956	2.72207e-32	6.14034e-31
ORAOV1	-1.87642	27.3932	139.115	4.15712e-32	9.31041e-31
C4orf21	-1.92068	26.0926	139.014	4.37303e-32	9.76601e-31
HDAC10	-1.27469	28.4634	138.884	4.66988e-32	1.04141e-30
MC1R	-2.71678	25.9207	138.569	5.47128e-32	1.21321e-30
PASK	-1.93098	27.3481	137.338	1.01692e-31	2.22656e-30
MAN2A2	-1.56377	29.7304	136.997	1.20742e-31	2.63628e-30
GRIPAP1	-1.14256	28.6668	136.684	1.41404e-31	3.08312e-30
SLC4A2	-1.51041	30.8283	136.596	1.47793e-31	3.21795e-30
CHKB	-1.68637	28.5906	135.823	2.18114e-31	4.6968e-30
TBCD	-1.1218	29.5545	135.802	2.20462e-31	4.74083e-30
FMNL2	-1.72652	28.9965	134.925	3.42943e-31	7.30446e-30
WDR90	-2.05145	28.6584	134.905	3.46366e-31	7.36733e-30
GIGYF1	-1.73707	29.3834	134.614	4.01027e-31	8.49537e-30
SLC41A1	-1.60948	29.0707	134.041	5.35068e-31	1.13043e-29
EFHC1	-2.05086	27.4225	133.897	5.75482e-31	1.20928e-29
KCNAB3	-2.87428	24.2065	133.78	6.1033e-31	1.27737e-29
TUBE1	-1.59282	27.5418	133.711	6.32118e-31	1.3212e-29
TSC1	-1.34743	28.876	133.514	6.98049e-31	1.45126e-29
FCHSD1	-1.5131	27.4187	132.984	9.11323e-31	1.87474e-29
NSUN6	-1.44763	26.4326	132.844	9.78078e-31	2.00942e-29
RCCD1	-1.78827	27.4337	132.814	9.92688e-31	2.03677e-29
ZBTB40	-1.40101	28.6685	131.392	2.03222e-30	4.09452e-29
MTCP1	-1.78306	25.315	131.212	2.22483e-30	4.46535e-29
INTS3	-1.35562	29.9309	131.194	2.24585e-30	4.50176e-29
TTLL3	-2.42532	28.3489	130.577	3.06463e-30	6.0807e-29
UAP1L1	-2.42038	28.0643	130.455	3.25812e-30	6.43201e-29
ANKRD49	-1.31055	27.5584	130.406	3.33987e-30	6.58509e-29
ZMYND19	-1.56536	27.5847	130.355	3.42701e-30	6.74841e-29
POLE	-1.56063	29.3268	130.264	3.58807e-30	7.039e-29
CCNL1	-1.70113	30.1558	130.199	3.70626e-30	7.24364e-29
HPS4	-1.27759	28.7032	129.997	4.1033e-30	7.99964e-29
GPR89C	-2.72201	25.4612	129.542	5.16044e-30	1.00107e-28
ZGLP1	-2.78122	23.409	129.278	5.89563e-30	1.14228e-28
CSAD	-2.40882	27.5317	129.113	6.40616e-30	1.2366e-28
CATSPER2	-2.81577	25.8816	129.063	6.57102e-30	1.26686e-28
EFCAB4A	-2.7004	29.3334	128.532	8.58727e-30	1.63943e-28
C1orf159	-1.34217	27.4639	128.275	9.77239e-30	1.85889e-28
ACRC	-2.88886	24.1649	128.069	1.08395e-29	2.05439e-28
TCERG1	-1.00079	29.3019	127.862	1.20354e-29	2.27828e-28
CHKA	-2.27205	28.9046	127.834	1.22022e-29	2.30152e-28
TRIM52	-1.64835	27.2328	127.792	1.24666e-29	2.34572e-28
LRP5L	-2.14815	25.8102	127.243	1.64346e-29	3.07755e-28
DDTL	-2.19685	25.6477	126.996	1.86133e-29	3.46481e-28
NASP	-1.2913	29.5995	126.737	2.12141e-29	3.94425e-28
WDR73	-1.23007	27.9436	126.714	2.14543e-29	3.97948e-28
CALML6	-4.4946	22.054	126.569	2.3084e-29	4.25152e-28
PNPLA7	-3.1533	27.8796	126.156	2.84292e-29	5.20537e-28
CCDC84	-1.9195	27.1894	125.748	3.49097e-29	6.3474e-28
CCDC78	-3.38583	24.4094	125.684	3.60601e-29	6.53381e-28
DMTF1	-1.62277	29.0079	125.614	3.73436e-29	6.75854e-28
BCS1L	-1.26236	27.6668	125.54	3.87789e-29	7.00212e-28
TRIT1	-1.21759	27.075	125.257	4.47159e-29	8.05554e-28
LRRC14	-1.22887	28.645	124.939	5.24934e-29	9.42413e-28
CLCN7	-1.32324	29.769	124.694	5.93714e-29	1.05982e-27
PWWP2A	-1.0171	27.8781	124.309	7.20983e-29	1.2797e-27
AMY2B	-3.3227	26.9258	124.247	7.43689e-29	1.31851e-27
LETMD1	-1.29587	29.0249	124.112	7.96363e-29	1.4103e-27
PRR22	-2.83762	24.515	124.019	8.34446e-29	1.47441e-27
P4HTM	-1.27537	28.6382	123.681	9.89522e-29	1.74252e-27
RHPN1	-2.47534	27.3474	123.474	1.09804e-28	1.92495e-27
ARHGAP33	-2.3207	27.1188	123.191	1.26644e-28	2.2078e-27
TTC18	-3.44021	25.3506	122.671	1.6459e-28	2.85029e-27
WDR6	-1.37177	30.1946	122.509	1.78626e-28	3.08312e-27
CYP2C8	-4.85289	25.8023	122.34	1.94436e-28	3.35231e-27
MTG1	-1.21313	28.1011	122.235	2.05033e-28	3.52337e-27
C17orf85	-1.00313	28.3726	122.231	2.05444e-28	3.52657e-27
MXD3	-1.70374	26.268	122.126	2.1661e-28	3.7101e-27
TIGD1	-2.08248	25.8015	122.085	2.21164e-28	3.77983e-27
TMEM81	-1.69425	24.1231	121.707	2.67556e-28	4.54787e-27
LRRC39	-3.54678	22.7625	121.577	2.857e-28	4.85101e-27
ANKRD10	-1.5206	29.5428	121.551	2.89531e-28	4.91073e-27
ZNF26	-1.54949	26.8536	121.478	3.00295e-28	5.08228e-27
RABL2B	-1.22652	27.6582	121.25	3.36929e-28	5.68999e-27
MARCH6	-1.08474	30.6029	120.889	4.04031e-28	6.76482e-27
WDR59	-1.07067	28.4338	120.78	4.26901e-28	7.12488e-27
VPS33B	-1.09356	27.3339	120.399	5.17241e-28	8.56869e-27
TTC14	-2.23239	28.5954	120.286	5.47692e-28	9.05398e-27
ZBTB48	-1.1351	27.2331	119.434	8.41544e-28	1.37663e-26
B3GAT2	-2.62161	24.4648	119.215	9.39899e-28	1.53272e-26
KIAA1958	-2.1438	27.9537	119.165	9.63695e-28	1.5686e-26
UHRF2	-1.43467	28.6588	119.03	1.03151e-27	1.67513e-26
IZUMO1	-5.5385	24.2544	119.013	1.04044e-27	1.68789e-26
ATHL1	-3.3312	28.9421	118.946	1.07595e-27	1.74368e-26
PTCD3	-1.13367	29.296	118.916	1.09253e-27	1.76873e-26
DCUN1D4	-1.11965	28.4592	118.632	1.26097e-27	2.02883e-26
ZNF182	-1.55949	26.4204	118.376	1.4343e-27	2.29825e-26
FGF17	-4.95343	22.2275	118.367	1.44082e-27	2.30635e-26
MRPS25	-1.16166	29.0432	118.265	1.51712e-27	2.42352e-26
PSME4	-1.05758	29.8844	117.726	1.99079e-27	3.15763e-26
DENND4B	-1.17509	29.1569	117.446	2.29284e-27	3.61839e-26
ABCA5	-2.1362	28.337	116.982	2.89736e-27	4.54491e-26
SKIV2L	-1.07305	28.9634	116.916	2.99474e-27	4.68827e-26
MYO19	-1.51235	29.2546	116.134	4.44276e-27	6.88627e-26
IP6K2	-1.22179	29.2462	116.086	4.55159e-27	7.04102e-26
N4BP2L2	-1.38479	29.7757	116.033	4.67557e-27	7.21854e-26
PPP1R3E	-1.72117	27.0236	115.988	4.7823e-27	7.37605e-26
RBM26	-1.10951	29.4362	115.645	5.68396e-27	8.75811e-26
ABCC5	-2.06156	29.8347	115.174	7.20992e-27	1.10442e-25
CIRBP	-1.52401	30.7854	115.055	7.6537e-27	1.1701e-25
KDM4C	-1.23362	28.4358	114.965	8.00805e-27	1.2207e-25
HINFP	-1.12876	27.3972	114.692	9.19231e-27	1.39579e-25
MCCC1	-1.50629	28.3984	114.655	9.36709e-27	1.42095e-25
OTUD3	-1.91046	27.2916	114.223	1.16432e-26	1.75096e-25
GLUL	-1.94828	33.1816	114.095	1.24224e-26	1.86634e-25
B3GAT1	-4.74456	28.3654	114.002	1.30146e-26	1.94784e-25
DDX51	-1.22194	27.9384	113.919	1.35754e-26	2.02789e-25
ENTPD4	-1.19251	29.2629	113.916	1.3592e-26	2.02843e-25
POU5F1	-3.72232	26.0743	113.882	1.38269e-26	2.06152e-25
NSUN2	-1.17954	29.4617	113.795	1.44515e-26	2.15056e-25
PHTF1	-1.33435	27.0026	113.717	1.50318e-26	2.23479e-25
MTRF1	-1.60134	26.7965	113.68	1.53114e-26	2.27419e-25
CYHR1	-1.04075	29.1081	113.433	1.73416e-26	2.56842e-25
RECQL5	-1.38357	28.2251	113.41	1.75445e-26	2.59602e-25
PPP2R1B	-1.36054	28.9308	113.406	1.75789e-26	2.59866e-25
NLRP9	-4.02572	23.2667	113.229	1.92214e-26	2.83611e-25
PAN3	-1.17536	28.8125	113.083	2.06896e-26	3.04987e-25
C9orf114	-1.06145	28.3709	112.14	3.32996e-26	4.85387e-25
ZNF789	-1.85296	27.0693	111.711	4.13478e-26	5.98798e-25
CMTM4	-2.02273	30.0596	111.706	4.14359e-26	5.99519e-25
COASY	-1.19411	29.5963	111.444	4.72882e-26	6.81046e-25
NUP85	-1.04111	28.4518	110.836	6.42884e-26	9.17443e-25
TAS2R5	-2.96184	22.4467	110.411	7.96615e-26	1.12958e-24
SGSM3	-1.44058	30.1383	110.172	8.98595e-26	1.26734e-24
CHORDC1	-1.51266	28.2974	110.002	9.78772e-26	1.3767e-24
WDR45	-1.00633	28.918	109.458	1.28787e-25	1.80175e-24
POLI	-1.49056	27.4832	109.43	1.3062e-25	1.82576e-24
MSTO1	-1.23045	27.9394	109.046	1.5858e-25	2.2087e-24
CTNS	-1.19176	27.6425	108.695	1.8931e-25	2.62735e-24
ASXL1	-1.24238	29.8229	108.486	2.10296e-25	2.91344e-24
C3orf35	-2.40731	23.4429	108.262	2.35456e-25	3.25337e-24
DPY19L3	-1.40235	28.3055	108.07	2.59506e-25	3.57936e-24
RGPD6	-1.96091	28.5124	107.352	3.72745e-25	5.1187e-24
VPS13A	-1.39642	29.6136	107.319	3.78912e-25	5.19884e-24
ATR	-1.27731	28.5334	107.172	4.08172e-25	5.58073e-24
ZNF76	-1.14324	28.0902	107.154	4.11867e-25	5.62633e-24
NEIL1	-2.58809	27.4405	106.971	4.51799e-25	6.15572e-24
MFN1	-1.10447	29.0066	106.88	4.73074e-25	6.42322e-24
NPPA	-4.81674	22.2286	106.261	6.46417e-25	8.75404e-24
ZNF33B	-1.41195	28.417	105.608	8.98473e-25	1.20631e-23
FBXL8	-1.65337	26.989	105.38	1.00846e-24	1.34705e-23
DCST2	-2.9582	23.5059	105.345	1.02628e-24	1.36968e-23
SLC25A14	-1.23895	26.0772	105.281	1.0597e-24	1.41309e-23
AHI1	-1.16933	27.8144	105.184	1.11296e-24	1.47906e-23
TELO2	-1.04985	28.4964	105.1	1.16137e-24	1.53818e-23
TCIRG1	-1.28425	30.2188	104.74	1.39286e-24	1.83391e-23
FCN3	-2.75851	24.3328	104.659	1.45082e-24	1.90862e-23
CNTD1	-2.33364	25.7696	104.039	1.98349e-24	2.60281e-23
SEC31B	-2.89537	26.827	103.672	2.38733e-24	3.12227e-23
ITGA10	-3.09985	25.8712	103.494	2.61191e-24	3.4115e-23
ADAMTS13	-2.49404	26.1764	103.493	2.61283e-24	3.4115e-23
C11orf35	-2.08563	25.7885	103.182	3.05777e-24	3.97917e-23
IFRD1	-1.49712	28.8354	102.994	3.36126e-24	4.3524e-23
MYLK2	-2.95083	22.0157	102.889	3.5446e-24	4.58222e-23
NFXL1	-1.2232	27.0552	102.451	4.42277e-24	5.68461e-23
RCBTB1	-1.35963	28.1847	102.197	5.0259e-24	6.4334e-23
CCDC66	-1.22657	27.1542	102.169	5.09793e-24	6.52027e-23
PRPF40B	-1.65683	27.3917	101.745	6.31419e-24	8.02995e-23
ENOSF1	-1.55306	28.9666	101.212	8.26393e-24	1.03997e-22
JMJD7-PLA2G4B	-2.44727	27.0496	100.898	9.68354e-24	1.21471e-22
MYH3	-2.73336	24.8482	100.632	1.10776e-23	1.38293e-22
MUM1	-1.14199	28.5055	100.615	1.11732e-23	1.39376e-22
DDX11	-1.88072	28.3795	100.482	1.19459e-23	1.48423e-22
ZNF75D	-1.17167	27.4685	100.328	1.29113e-23	1.60037e-22
RPAIN	-1.04435	27.9991	100.274	1.32712e-23	1.64368e-22
C1orf27	-1.10436	28.4639	100.2	1.37731e-23	1.7018e-22
LRRC45	-1.42486	27.8583	100.197	1.37957e-23	1.70325e-22
AP4B1	-1.22914	27.7175	100.177	1.39364e-23	1.71926e-22
PARP2	-1.09085	27.5782	100.138	1.4213e-23	1.75201e-22
SUN1	-1.25953	30.4512	100.073	1.46858e-23	1.80886e-22
ARHGEF7	-1.03562	29.5104	99.6321	1.83508e-23	2.24439e-22
WDR5B	-1.25176	26.6899	99.1705	2.31667e-23	2.82017e-22
TNFRSF10B	-1.74689	29.5538	99.0308	2.48605e-23	3.02167e-22
ANKS6	-1.35745	28.6405	98.3263	3.54829e-23	4.28946e-22
HOOK2	-1.3306	28.6752	98.0397	4.10078e-23	4.93828e-22
FAM122B	-1.70915	28.8948	97.9269	4.34124e-23	5.21983e-22
RNF207	-2.43731	27.3634	97.9186	4.35934e-23	5.23757e-22
TSEN2	-1.3299	26.8793	97.6596	4.9685e-23	5.94662e-22
TMEM132A	-2.27139	28.9479	97.5267	5.31341e-23	6.34005e-22
CAPRIN2	-2.19062	28.1148	97.4899	5.41324e-23	6.44443e-22
C3orf52	-2.26857	27.7544	97.4162	5.61843e-23	6.67348e-22
PMPCA	-1.01182	28.8461	97.3914	5.68925e-23	6.75248e-22
TAS2R20	-2.74407	22.0665	97.3718	5.74596e-23	6.81462e-22
ZNF202	-1.11984	26.8594	97.3347	5.85452e-23	6.93287e-22
USP36	-1.04345	29.2151	96.8902	7.32802e-23	8.62558e-22
BTNL9	-3.0754	27.1573	96.8537	7.46429e-23	8.77937e-22
TRIB2	-2.14204	29.2637	96.7732	7.77414e-23	9.13009e-22
CROCC	-1.65282	27.8961	96.7593	7.82885e-23	9.18746e-22
KIAA1147	-1.44832	29.559	96.6251	8.37812e-23	9.80998e-22
ZNF226	-1.3537	27.1265	96.6126	8.4308e-23	9.86429e-22
MIOS	-1.06762	28.3277	96.4321	9.23577e-23	1.07739e-21
ZNF83	-2.04688	28.5489	96.3071	9.83775e-23	1.14676e-21
ATP6AP1L	-1.93535	24.72	96.2236	1.02613e-22	1.19258e-21
SDCCAG3	-1.09548	28.2442	96.0942	1.09547e-22	1.26472e-21
GNMT	-4.53585	26.4605	95.9487	1.17898e-22	1.35713e-21
GPR150	-3.20569	23.3324	95.7052	1.3333e-22	1.52691e-21
RGL3	-4.24955	27.7935	95.6803	1.35019e-22	1.54399e-21
ARRDC1	-1.30377	29.6852	95.6344	1.38182e-22	1.5767e-21
ZDHHC17	-1.15375	27.9472	95.6016	1.40494e-22	1.60075e-21
DUS1L	-1.06089	30.0596	95.53	1.45665e-22	1.65846e-21
ERN1	-1.52077	29.0661	95.4942	1.48329e-22	1.68756e-21
DNA2	-1.89501	26.6584	95.1504	1.76459e-22	1.99889e-21
UGGT2	-1.07551	27.6932	94.9818	1.92147e-22	2.17189e-21
SRRM2	-1.24263	33.4443	94.8545	2.04902e-22	2.31106e-21
CIT	-1.68315	28.3035	94.8319	2.07259e-22	2.33595e-21
BRD9	-1.1247	28.5022	94.8296	2.07498e-22	2.33696e-21
QSOX2	-1.44578	28.1054	94.5092	2.43955e-22	2.73575e-21
CPT1B	-2.3969	27.4535	94.4837	2.47116e-22	2.76922e-21
ZNF335	-1.01447	28.5757	94.4068	2.56911e-22	2.87282e-21
NBPF15	-1.65282	28.1674	94.1084	2.98702e-22	3.32588e-21
AGER	-2.0516	24.9364	93.8782	3.35558e-22	3.72564e-21
SH3GLB2	-1.20696	30.0631	93.7733	3.53811e-22	3.92552e-21
PDE7A	-1.48239	28.3662	93.6357	3.79283e-22	4.20515e-21
GORAB	-1.02882	26.5629	93.5897	3.88208e-22	4.29802e-21
SLC25A35	-1.72213	26.9105	93.2349	4.64425e-22	5.09858e-21
WDR91	-1.50735	27.4761	93.1837	4.76598e-22	5.22488e-21
SS18L1	-1.55748	27.9251	93.0962	4.9814e-22	5.43617e-21
PLEKHH3	-1.18031	28.5496	93.0955	4.98302e-22	5.43617e-21
NOL12	-1.04514	27.1419	93.0901	4.99671e-22	5.44605e-21
BTN2A1	-1.01985	28.0624	93.0892	4.99902e-22	5.44605e-21
RGL2	-1.47739	29.3739	93.0852	5.00899e-22	5.45312e-21
ZNF552	-1.61317	27.1179	92.5771	6.47513e-22	7.02482e-21
RAB17	-2.11203	28.2868	92.4858	6.78086e-22	7.34632e-21
PCP2	-3.70629	22.2774	92.4342	6.95992e-22	7.5299e-21
ATXN7L2	-1.19279	25.9419	92.4201	7.00994e-22	7.57877e-21
FLCN	-1.14601	28.642	92.183	7.90208e-22	8.51976e-21
RBM25	-1.11884	30.6382	92.1107	8.19601e-22	8.83059e-21
EGFL8	-2.03458	26.358	91.8272	9.45853e-22	1.01769e-20
MSL1	-1.63745	29.9685	91.5628	1.08105e-21	1.15679e-20
HSPA9	-1.13654	31.2326	91.5068	1.11207e-21	1.18755e-20
POMT1	-1.15756	27.9419	91.4396	1.1505e-21	1.22775e-20
CEP192	-1.29934	28.4805	91.401	1.17315e-21	1.25107e-20
RAD9A	-1.16094	27.317	91.349	1.20439e-21	1.28264e-20
DNAH17	-2.24144	24.3768	91.2215	1.28455e-21	1.36521e-20
CYP11B1	-7.70142	21.6969	91.2105	1.29171e-21	1.37096e-20
CLN8	-1.28928	27.7313	91.0272	1.41711e-21	1.49898e-20
CAPN3	-2.49855	25.669	90.9691	1.45933e-21	1.54051e-20
CLCN6	-1.2919	27.9495	90.8388	1.55864e-21	1.64257e-20
PNPT1	-1.04797	28.3629	90.8382	1.55916e-21	1.64257e-20
MYH13	-4.84297	24.5787	90.6923	1.67842e-21	1.75992e-20
MGEA5	-1.09772	30.2901	90.5418	1.81112e-21	1.89273e-20
SLC25A29	-1.55423	28.6633	90.5041	1.84594e-21	1.92783e-20
WDR37	-1.07611	27.7792	90.2789	2.06845e-21	2.1516e-20
FKTN	-1.00553	28.2191	90.2288	2.12156e-21	2.20538e-20
GPT2	-2.55722	29.9548	90.0767	2.29107e-21	2.37214e-20
ZNF133	-1.28659	27.0343	89.8843	2.52504e-21	2.60405e-20
MDM4	-1.26672	29.0807	89.6284	2.87363e-21	2.94608e-20
CDK18	-1.65894	29.1039	89.4298	3.17718e-21	3.24666e-20
CYP2R1	-1.37153	27.3633	89.2281	3.51821e-21	3.59083e-20
TAS2R14	-1.70241	23.6144	89.2279	3.51858e-21	3.59083e-20
SNAPC4	-1.15829	27.7675	89.2098	3.55084e-21	3.6214e-20
B3GNTL1	-1.34021	25.742	89.1259	3.70468e-21	3.77092e-20
FANCL	-1.20999	27.0692	89.0436	3.86213e-21	3.92353e-20
STAT2	-1.19795	29.8321	88.7878	4.39527e-21	4.44496e-20
CYB5R1	-1.3594	29.2009	88.638	4.74091e-21	4.77907e-20
FAHD2A	-1.1185	27.5673	88.4588	5.19036e-21	5.21869e-20
BIVM	-1.1722	27.7568	87.7363	7.47886e-21	7.42903e-20
MPP3	-1.88849	25.6035	87.5993	8.01536e-21	7.94683e-20
CWC25	-1.02496	27.9293	87.3054	9.29931e-21	9.16178e-20
ZNF337	-1.54431	27.5005	87.0751	1.04476e-20	1.02673e-19
IFRD2	-1.04704	29.3209	86.6072	1.32364e-20	1.29186e-19
DNAJB2	-1.00066	29.0774	86.5179	1.38476e-20	1.34732e-19
KCNT1	-4.74953	23.9426	86.512	1.38894e-20	1.35055e-19
CLMN	-1.61778	29.4954	86.4762	1.41432e-20	1.37352e-19
HESX1	-2.00201	22.7051	86.4326	1.44583e-20	1.40325e-19
DPY19L4	-1.04721	28.6855	86.3392	1.51577e-20	1.47022e-19
ANKRD36	-1.83803	27.1312	86.329	1.52354e-20	1.47684e-19
RHOBTB1	-1.93822	28.5721	86.2428	1.59147e-20	1.53983e-19
LYG1	-2.73244	22.7107	85.9443	1.8508e-20	1.78303e-19
NEK8	-1.332	26.0377	85.9061	1.88686e-20	1.81666e-19
ATP2A1	-2.65385	23.8206	85.8851	1.90705e-20	1.83271e-19
SNRPA1	-1.2271	28.4748	85.7669	2.02449e-20	1.94319e-19
ZNF841	-1.62556	27.2569	85.2969	2.56769e-20	2.44955e-19
LHB	-3.62573	22.0137	84.9049	3.13072e-20	2.9758e-19
CCDC150	-2.47594	24.4072	84.8673	3.19072e-20	3.02776e-19
QTRT1	-1.26108	28.2034	84.867	3.19119e-20	3.02776e-19
TMEM86B	-2.25828	26.8384	84.7327	3.41557e-20	3.22502e-19
HSD17B3	-3.81549	22.3628	84.7266	3.42611e-20	3.23302e-19
PRDM15	-1.02372	26.8672	84.7148	3.44664e-20	3.25043e-19
RWDD2A	-1.10718	26.5372	84.6613	3.54108e-20	3.33347e-19
MITD1	-1.03657	27.3495	84.1005	4.70256e-20	4.38466e-19
ZNF432	-1.36554	27.1825	83.606	6.03897e-20	5.58088e-19
SEC61A2	-1.37924	26.1476	83.6042	6.04444e-20	5.58264e-19
SFI1	-1.27289	27.8884	83.52	6.30751e-20	5.81874e-19
WDR86	-2.27148	25.3455	83.489	6.40707e-20	5.90015e-19
RASSF1	-1.06742	28.0585	83.4592	6.50462e-20	5.98295e-19
ERO1LB	-2.81619	29.4316	83.454	6.52165e-20	5.99509e-19
SETD6	-1.3227	27.4126	83.451	6.53154e-20	6.00066e-19
CCDC39	-2.52679	23.9129	83.3351	6.92589e-20	6.34434e-19
EP400NL	-1.30221	26.2107	82.9095	8.58959e-20	7.79988e-19
HPX	-4.17833	23.1443	82.8894	8.67731e-20	7.87041e-19
PRM2	-7.56919	21.0616	82.7953	9.10064e-20	8.2496e-19
ANKMY1	-1.12272	26.8627	82.4407	1.08886e-19	9.81355e-19
MAPK11	-1.75268	26.302	82.3904	1.11696e-19	1.00552e-18
LPIN3	-1.68041	28.1378	82.2947	1.17238e-19	1.05178e-18
ZNF600	-1.4649	27.3063	82.1416	1.26676e-19	1.1345e-18
CD46	-1.14639	31.5675	82.107	1.28913e-19	1.15322e-18
UNC119B	-1.29513	28.5399	81.991	1.36711e-19	1.22088e-18
C6orf201	-2.41472	21.7883	81.8975	1.43334e-19	1.27712e-18
SIRT7	-1.25185	28.4384	81.8811	1.44528e-19	1.28703e-18
RAP1GAP	-3.23859	30.2573	81.8739	1.45049e-19	1.29093e-18
ARL16	-1.08178	27.4373	81.8386	1.47667e-19	1.31348e-18
ZNF589	-1.42184	27.1824	81.764	1.5335e-19	1.36171e-18
PFAS	-1.19702	28.1188	81.7381	1.55368e-19	1.37885e-18
MYH6	-7.76545	22.0012	81.6912	1.59102e-19	1.41038e-18
DCUN1D2	-1.1547	27.1183	81.537	1.72011e-19	1.51794e-18
ZNF195	-1.09738	27.805	81.4584	1.78987e-19	1.57773e-18
DNAH5	-3.45284	25.6314	81.0953	2.15091e-19	1.88114e-18
CTTN	-1.27897	30.9056	81.0573	2.19268e-19	1.91446e-18
NECAB3	-1.32332	28.3675	81.0215	2.2328e-19	1.94733e-18
DUS3L	-1.06096	27.9114	80.7618	2.54638e-19	2.20728e-18
ABCA2	-1.67759	29.9263	80.4939	2.91599e-19	2.51514e-18
TMEM181	-1.17738	29.7554	80.4181	3.02999e-19	2.60916e-18
MANBA	-1.11849	28.3857	80.4031	3.0532e-19	2.62625e-18
CPSF4	-1.17878	27.7064	80.1901	3.40069e-19	2.91554e-18
SPIN2A	-2.06138	23.0148	80.0696	3.61454e-19	3.0938e-18
MAMDC4	-2.79578	26.9986	79.9551	3.83017e-19	3.273e-18
PSMG4	-1.09409	27.2665	79.5766	4.63881e-19	3.94463e-18
DVL1	-1.09703	29.6424	79.4052	5.05936e-19	4.29291e-18
ARHGEF1	-1.1639	30.1111	79.2516	5.4682e-19	4.62978e-18
GBGT1	-2.24681	27.1488	79.0914	5.93016e-19	4.99391e-18
OCLM	-2.09318	22.393	78.9453	6.38525e-19	5.36848e-18
CKM	-4.1867	26.2568	78.8932	6.55607e-19	5.50618e-18
FUT1	-2.64003	27.5731	78.8738	6.62064e-19	5.55743e-18
TSEN54	-1.05084	28.1058	78.8235	6.79154e-19	5.69174e-18
CPSF1	-1.00897	30.3531	78.4927	8.02943e-19	6.68977e-18
CARNS1	-3.77151	27.139	78.4188	8.33557e-19	6.92273e-18
PTPDC1	-1.17643	26.9293	78.223	9.20405e-19	7.62781e-18
SH3BP2	-1.04622	29.276	78.1683	9.46273e-19	7.83804e-18
MARS	-1.02153	29.9168	78.1544	9.52933e-19	7.88904e-18
PALM3	-3.94157	27.5309	78.0464	1.00649e-18	8.31487e-18
ACSS1	-1.85858	29.9856	77.9167	1.07477e-18	8.85554e-18
EPB41L5	-1.01865	28.2296	77.4489	1.36203e-18	1.11287e-17
MICAL1	-1.3661	29.1553	77.385	1.40679e-18	1.14825e-17
IMPG1	-2.50918	22.2464	76.9703	1.73548e-18	1.40772e-17
FUK	-1.16291	28.0186	76.9633	1.74161e-18	1.41195e-17
GBA2	-1.12644	29.6177	76.8099	1.88235e-18	1.51976e-17
LHX4	-2.01167	24.6585	76.7322	1.95787e-18	1.57892e-17
WDR11	-1.06856	29.3317	76.4622	2.2447e-18	1.80117e-17
TNFRSF14	-1.33662	29.8374	76.4443	2.26508e-18	1.81659e-17
LCN12	-3.42031	24.2789	76.4111	2.30353e-18	1.84459e-17
SYCP2	-3.65779	26.0714	76.3643	2.35879e-18	1.88691e-17
PPOX	-1.08927	26.7709	75.9722	2.87686e-18	2.28499e-17
GABRR2	-2.89602	22.1525	75.9521	2.90636e-18	2.30608e-17
CCDC157	-1.25933	24.8561	75.8705	3.02895e-18	2.39971e-17
NEDD4L	-1.42744	30.1021	75.8077	3.12685e-18	2.47102e-17
DNASE1L2	-2.66421	22.9115	75.6482	3.38989e-18	2.67349e-17
TECPR1	-1.49601	28.8498	75.5474	3.56741e-18	2.80837e-17
ZNF558	-1.55405	27.5544	75.1623	4.33571e-18	3.39038e-17
AZI1	-1.12292	27.3993	75.0042	4.69717e-18	3.6566e-17
UTP18	-1.56829	28.3093	74.8977	4.95752e-18	3.85736e-17
MAPK12	-1.93289	26.505	74.8075	5.18911e-18	4.03354e-17
ZNF77	-1.20389	25.2384	74.6831	5.52665e-18	4.28315e-17
CCDC154	-3.01923	22.6798	74.5399	5.94237e-18	4.59624e-17
CCNO	-2.39988	26.4318	74.467	6.16607e-18	4.76455e-17
RANBP6	-1.26758	27.8821	74.4514	6.21494e-18	4.79758e-17
ZDHHC7	-1.05055	29.6513	74.3033	6.69901e-18	5.156e-17
MCF2L	-1.78422	29.0113	74.1453	7.25729e-18	5.56653e-17
CTRL	-1.98042	23.0067	74.1317	7.30771e-18	5.60246e-17
C22orf43	-3.28803	21.3414	73.992	7.84326e-18	5.98957e-17
SH3YL1	-1.66759	29.476	73.9371	8.06477e-18	6.14973e-17
C9orf173	-4.21471	21.1706	73.7548	8.84488e-18	6.71521e-17
COQ10A	-1.23852	25.9732	73.6643	9.25978e-18	7.01315e-17
PIM3	-1.40285	30.5089	73.6446	9.35287e-18	7.07681e-17
JRKL	-1.13745	27.1855	73.643	9.36015e-18	7.0789e-17
EXD3	-1.04378	27.0642	73.496	1.00841e-17	7.60803e-17
FAM73B	-1.01404	28.462	73.4903	1.0113e-17	7.62615e-17
RASSF7	-1.58015	29.1862	73.4802	1.01651e-17	7.66177e-17
SLC45A2	-5.96475	21.7865	73.295	1.11649e-17	8.40321e-17
FAR1	-1.1149	30.2689	73.1755	1.1862e-17	8.915e-17
BSPRY	-1.87155	28.1577	73.1738	1.18723e-17	8.91845e-17
ZSCAN2	-1.21441	26.5399	72.9531	1.3277e-17	9.93551e-17
SRRM5	-1.79521	23.3123	72.8774	1.37961e-17	1.03092e-16
GAS8	-1.08125	27.4774	72.6844	1.52129e-17	1.13463e-16
NRBP2	-1.55777	28.8374	72.5576	1.62226e-17	1.2082e-16
IVD	-1.10008	29.5566	72.4623	1.7025e-17	1.26616e-16
PBX4	-1.86797	24.8623	72.3674	1.78644e-17	1.32732e-16
ZNF419	-1.51716	25.9701	72.2805	1.86679e-17	1.38505e-16
MBTD1	-1.39834	28.2573	72.171	1.97334e-17	1.46134e-16
BBS4	-1.01908	27.2196	72.0501	2.09808e-17	1.55119e-16
PDHA1	-1.10464	29.9489	71.9331	2.22617e-17	1.64003e-16
ECHDC2	-1.64031	29.3377	71.8374	2.33679e-17	1.71748e-16
CCNJ	-1.0492	26.7223	71.8119	2.36723e-17	1.73849e-16
ASB14	-1.51115	23.0416	71.8028	2.37812e-17	1.7454e-16
MYL5	-1.50997	26.4359	71.7536	2.43818e-17	1.78781e-16
SCML1	-1.75297	28.117	71.6509	2.56851e-17	1.87945e-16
ALCAM	-1.94902	29.7133	71.5316	2.72852e-17	1.99509e-16
KCNMB3	-2.11152	24.7068	71.5056	2.76471e-17	2.02061e-16
MDN1	-1.13102	29.4182	71.3675	2.96521e-17	2.16311e-16
INTU	-1.51979	27.1912	71.2378	3.16669e-17	2.30901e-16
CLIC6	-3.80744	30.3277	70.7703	4.0134e-17	2.90073e-16
PSMC3IP	-1.40235	25.3795	70.6622	4.23941e-17	3.05984e-16
SLC7A6	-1.52944	28.3907	70.6545	4.25588e-17	3.07031e-16
ZNF84	-1.41955	27.9987	70.6436	4.27953e-17	3.08595e-16
CATSPERB	-3.41373	25.5169	70.5585	4.46817e-17	3.21606e-16
GPRC5C	-1.99574	30.1505	70.4514	4.71741e-17	3.37991e-16
TSSK3	-2.47992	23.4835	70.313	5.06036e-17	3.61405e-16
PRL	-7.25833	24.2753	70.0836	5.68433e-17	4.05044e-16
TCAP	-3.80251	24.0224	69.7905	6.59503e-17	4.67808e-16
ZFP62	-1.03381	27.9525	69.5293	7.52876e-17	5.31871e-16
CDC14B	-1.04223	28.449	69.288	8.50837e-17	5.97303e-16
ZNF69	-1.93044	26.1822	69.2798	8.54415e-17	5.99546e-16
DLG3	-1.18766	29.0497	69.1495	9.12752e-17	6.38478e-16
SNRNP48	-1.03211	27.7041	69.0649	9.52749e-17	6.65861e-16
NPHP3	-1.45351	27.7534	68.5854	1.215e-16	8.41256e-16
RANBP17	-2.92207	25.6902	68.5593	1.23118e-16	8.51708e-16
SLC29A2	-1.65882	27.9447	68.4699	1.28831e-16	8.90837e-16
ENO3	-1.67981	25.2161	68.4279	1.316e-16	9.0878e-16
ASNS	-1.97103	28.8426	68.3964	1.33724e-16	9.2263e-16
IL1RL1	-3.46599	27.8667	68.395	1.33814e-16	9.22844e-16
SEPSECS	-1.07662	27.6747	68.3094	1.39752e-16	9.63369e-16
CDRT4	-2.70421	26.0816	68.1997	1.47746e-16	1.01668e-15
CACNA1F	-2.77302	23.2368	68.1444	1.51952e-16	1.04334e-15
AGAP8	-2.07714	25.6988	68.097	1.55644e-16	1.06822e-15
ZNF10	-1.70237	26.7598	67.6136	1.98887e-16	1.35609e-15
HAUS5	-1.2033	27.3699	67.6046	1.99804e-16	1.36116e-15
TMEM42	-1.03644	26.3712	67.5573	2.0465e-16	1.39296e-15
PLA2G6	-1.35595	27.621	67.4562	2.15418e-16	1.4618e-15
ERMN	-2.77717	24.1532	67.4195	2.19465e-16	1.48797e-15
ANKMY2	-1.03102	28.3158	67.2726	2.36445e-16	1.60033e-15
GNL3	-1.11535	29.5348	67.2164	2.43287e-16	1.64592e-15
ARHGAP19	-1.01433	26.9705	67.2145	2.43515e-16	1.64675e-15
UNC13B	-1.36803	29.4665	67.1928	2.46208e-16	1.66424e-15
FASN	-1.694	32.0051	67.0884	2.596e-16	1.75174e-15
PLEKHH1	-1.61757	28.8139	66.9344	2.80693e-16	1.89233e-15
ANKRD24	-2.02584	24.5961	66.772	3.04796e-16	2.04789e-15
PDHX	-1.01146	28.4709	66.7369	3.1028e-16	2.08295e-15
PRM1	-7.65665	20.4348	66.7013	3.15921e-16	2.119e-15
UBXN11	-1.01446	27.7025	66.542	3.42519e-16	2.28955e-15
CACNA1I	-3.77362	24.4321	66.4384	3.60992e-16	2.4079e-15
ACAP3	-1.12078	29.0513	66.4163	3.6507e-16	2.43302e-15
USP53	-1.04514	29.0907	66.2284	4.01584e-16	2.66729e-15
AP3M2	-1.11495	27.4543	65.8056	4.97673e-16	3.2846e-15
NPEPL1	-1.29922	28.7673	65.5299	5.72403e-16	3.76986e-15
SLC19A2	-1.3352	28.0962	65.2001	6.76667e-16	4.43416e-15
FGFR1OP	-1.05003	27.6267	65.1966	6.77878e-16	4.44024e-15
TAS2R4	-2.6362	21.2424	65.0124	7.44297e-16	4.85701e-15
GPR125	-1.24349	28.607	64.998	7.49724e-16	4.89039e-15
CCNJL	-2.32796	26.0576	64.9647	7.62524e-16	4.96354e-15
SLC27A3	-1.43424	28.6082	64.9494	7.68466e-16	4.99829e-15
DFFB	-1.14435	26.4748	64.9493	7.68502e-16	4.99829e-15
RABL2A	-1.16794	26.4274	64.9361	7.73662e-16	5.02559e-15
LPAR2	-1.38309	28.1358	64.7136	8.66136e-16	5.59379e-15
ME3	-1.41253	27.4009	64.6214	9.07662e-16	5.85232e-15
CCHCR1	-1.11312	27.6619	64.4037	1.01367e-15	6.5117e-15
NAPB	-1.21646	27.0814	64.2995	1.06871e-15	6.85121e-15
TRAF5	-1.52174	28.4814	64.2368	1.1033e-15	7.06428e-15
ZNF449	-1.11449	26.3814	64.2255	1.10964e-15	7.10199e-15
WFIKKN1	-2.47933	24.4681	64.1812	1.13485e-15	7.25738e-15
ACSM3	-2.51762	28.2152	64.1312	1.16401e-15	7.43474e-15
GDF15	-2.74514	29.6773	63.862	1.3345e-15	8.48217e-15
CLCN5	-1.41605	28.0244	63.7201	1.43412e-15	9.0932e-15
FAM150B	-2.77872	25.0344	63.7122	1.43992e-15	9.12632e-15
HSPD1	-1.29368	31.882	63.6606	1.47814e-15	9.3534e-15
PRKAB1	-1.07718	29.2591	63.6297	1.50147e-15	9.49331e-15
UNKL	-1.1541	27.45	63.6044	1.52089e-15	9.61224e-15
DCAF4L1	-2.70388	22.228	63.3712	1.712e-15	1.07592e-14
IL18R1	-1.76658	26.3692	63.2605	1.81098e-15	1.13585e-14
PPAPDC2	-1.29502	27.4184	63.2189	1.84968e-15	1.1592e-14
DBF4B	-1.12698	26.6082	63.0154	2.05097e-15	1.28124e-14
CHRNA10	-1.54008	23.043	63.0064	2.06039e-15	1.28569e-14
C10orf2	-1.12952	26.9869	62.9823	2.08574e-15	1.30089e-14
TUBA8	-1.80835	24.5186	62.8673	2.21115e-15	1.37637e-14
CEP164	-1.01708	27.987	62.8379	2.24437e-15	1.39649e-14
STRC	-2.87749	23.4479	62.4137	2.78377e-15	1.71777e-14
MBOAT1	-1.57927	28.4405	62.3746	2.83962e-15	1.75154e-14
VEGFA	-1.8385	31.0304	62.3521	2.87229e-15	1.7703e-14
BCAT2	-1.23292	28.7753	62.2912	2.96249e-15	1.82518e-14
FMO5	-2.8905	29.7372	62.2796	2.9799e-15	1.83518e-14
PCMTD2	-1.2073	29.0077	62.1213	3.22935e-15	1.9809e-14
DNAH1	-1.86781	27.4815	62.054	3.34169e-15	2.04432e-14
PROCA1	-1.71924	24.3032	61.7653	3.86931e-15	2.3533e-14
ZNF300	-2.36663	26.1142	61.7018	3.99615e-15	2.42762e-14
KIAA1244	-1.73381	29.9121	61.5727	4.26684e-15	2.58104e-14
RGS11	-2.92863	26.9315	61.511	4.40276e-15	2.65915e-14
PEX7	-1.18045	26.6958	61.473	4.48848e-15	2.70883e-14
KIFC3	-1.40253	28.2226	61.4461	4.5503e-15	2.74508e-14
AGAP4	-2.36086	25.8393	61.145	5.30219e-15	3.17543e-14
PROZ	-3.40494	21.6837	60.948	5.86015e-15	3.49888e-14
RNF215	-1.02929	25.9268	60.8665	6.10789e-15	3.63571e-14
C14orf79	-1.02875	26.3866	60.6899	6.68111e-15	3.95885e-14
LAMB1	-1.28951	30.8511	60.6878	6.6883e-15	3.96161e-14
SERINC4	-2.67868	21.9684	60.5397	7.21099e-15	4.26154e-14
MRPS23	-1.0279	28.1168	60.4551	7.52759e-15	4.44528e-14
NEU3	-1.09285	25.9392	60.1315	8.87287e-15	5.20633e-14
FAAH	-1.39275	27.8411	60.0829	9.09456e-15	5.33241e-14
FAM71F2	-2.34619	23.1358	59.9712	9.62532e-15	5.62885e-14
RAB11FIP2	-1.29139	28.6088	59.9417	9.77112e-15	5.70559e-14
HKR1	-1.10388	27.9533	59.7749	1.0635e-14	6.19849e-14
INSRR	-3.93927	24.221	59.464	1.2455e-14	7.21089e-14
C1orf101	-1.89543	22.2988	59.4608	1.24752e-14	7.21735e-14
ANO8	-1.18051	27.5332	59.3856	1.29613e-14	7.48466e-14
SPEF2	-1.90751	25.8049	59.3365	1.32886e-14	7.66519e-14
ZDHHC11	-2.54847	26.2323	59.2677	1.37615e-14	7.92048e-14
TBC1D4	-1.7545	28.8922	59.2569	1.38378e-14	7.96141e-14
KIAA1598	-1.124	28.7043	59.2403	1.39549e-14	8.02292e-14
DNHD1	-1.81597	26.8988	59.1778	1.44047e-14	8.27541e-14
CBS	-3.0302	27.9283	59.1141	1.48787e-14	8.54148e-14
C1orf213	-1.57693	24.6751	59.065	1.52547e-14	8.74768e-14
TJAP1	-1.00389	28.4554	58.9897	1.58501e-14	9.07582e-14
DNAJC2	-1.0597	28.5349	58.852	1.69985e-14	9.70148e-14
C7orf43	-1.05159	28.1575	58.8376	1.71236e-14	9.76575e-14
ZNF302	-1.28503	27.8123	58.7407	1.79882e-14	1.02402e-13
HSPA6	-4.01152	27.2742	58.6574	1.87665e-14	1.06716e-13
DONSON	-1.03535	27.2045	58.2161	2.34853e-14	1.32395e-13
HCG27	-1.97962	23.5842	57.9521	2.68583e-14	1.50705e-13
SCNN1D	-1.94933	25.3595	57.8308	2.85664e-14	1.59603e-13
LRIT3	-2.27806	21.7897	57.5355	3.31927e-14	1.84594e-13
GH1	-5.41937	22.9166	57.521	3.34386e-14	1.85829e-13
HCN3	-1.4465	26.2747	57.4392	3.48596e-14	1.93383e-13
B4GALNT3	-1.95942	30.1835	57.3627	3.62409e-14	2.00761e-13
NUDT13	-1.46064	24.9999	57.2491	3.83956e-14	2.12322e-13
SIX4	-2.32389	26.114	57.2135	3.90986e-14	2.1598e-13
IMPDH1	-1.25593	29.598	57.0942	4.15421e-14	2.28993e-13
AASS	-1.85897	26.7119	57.0244	4.30445e-14	2.36816e-13
C16orf93	-1.24258	24.6329	57.018	4.31848e-14	2.37463e-13
ABTB1	-1.28963	28.7226	56.8621	4.67466e-14	2.56418e-13
NUP107	-1.0749	28.5084	56.4863	5.65924e-14	3.08372e-13
TIAF1	-1.05528	27.7774	56.4151	5.86774e-14	3.19289e-13
HGFAC	-3.66693	21.3801	56.2667	6.32786e-14	3.43015e-13
RAD52	-1.11494	26.3485	56.2121	6.50588e-14	3.52177e-13
SLC38A11	-3.38855	26.6263	56.2012	6.54226e-14	3.53779e-13
RTEL1	-1.15507	27.9799	56.1875	6.58796e-14	3.56128e-13
ITIH4	-3.09949	25.7866	56.1825	6.60453e-14	3.569e-13
ATP8A1	-1.90948	28.862	56.0024	7.23842e-14	3.89809e-13
QRICH2	-1.7672	24.6715	55.8236	7.92749e-14	4.2572e-13
PFKFB2	-1.69968	29.422	55.7947	8.04492e-14	4.31756e-13
ESRRB	-3.12657	24.7361	55.7048	8.42109e-14	4.51635e-13
CDK11A	-1.03004	28.7152	55.6847	8.50762e-14	4.55963e-13
TMEM63A	-1.18769	30.4688	55.5841	8.9547e-14	4.79268e-13
PARP6	-1.74423	28.7415	55.4889	9.39903e-14	5.02191e-13
C16orf3	-2.35859	21.5247	55.4752	9.46468e-14	5.05525e-13
ICA1	-1.35684	28.7607	55.2987	1.03539e-13	5.51109e-13
LRGUK	-2.37728	22.6075	55.2772	1.04673e-13	5.5661e-13
P4HA1	-1.32575	28.8658	55.1765	1.10179e-13	5.84298e-13
ASPHD1	-2.41629	27.3967	55.0629	1.16733e-13	6.1759e-13
DLEC1	-1.68434	23.7659	54.9601	1.23004e-13	6.49669e-13
NPHP4	-1.1525	27.3619	54.7839	1.34536e-13	7.08669e-13
C3orf33	-1.16633	25.2083	54.7776	1.34973e-13	7.10731e-13
RAPGEF4	-1.76998	26.6195	54.7432	1.37356e-13	7.23038e-13
SLC17A9	-2.16489	28.7694	54.5124	1.54468e-13	8.07949e-13
PCSK4	-1.93274	25.0776	53.978	2.02745e-13	1.05168e-12
SLC43A1	-1.82359	28.5944	53.9702	2.03548e-13	1.0555e-12
ANKRD23	-1.55227	24.0587	53.8607	2.15221e-13	1.11308e-12
SLC25A27	-2.59269	26.3309	53.4749	2.61913e-13	1.34788e-12
ACADL	-3.21227	25.4359	53.3878	2.73791e-13	1.40577e-12
OPLAH	-1.58186	29.0245	53.2992	2.86426e-13	1.46872e-12
CLEC18A	-2.49218	23.7333	53.2795	2.89306e-13	1.48203e-12
HSD17B7	-1.01199	26.7254	53.2079	3.0005e-13	1.53506e-12
AGBL2	-1.83504	24.0294	53.0804	3.20165e-13	1.63476e-12
AOC2	-1.76254	23.1257	52.9657	3.3943e-13	1.72918e-12
CHML	-1.2343	27.705	52.9376	3.44307e-13	1.75346e-12
DFNB59	-1.76136	23.405	52.9264	3.46278e-13	1.76292e-12
OVGP1	-1.93542	24.9081	52.6513	3.98344e-13	2.01749e-12
ZNF780B	-1.01751	27.5079	52.6237	4.0398e-13	2.04406e-12
TMTC4	-1.10726	28.1825	52.3425	4.66173e-13	2.34736e-12
PEX1	-1.53262	28.5226	52.2993	4.76547e-13	2.39728e-12
TTC12	-1.06227	26.4697	52.2128	4.98005e-13	2.4988e-12
KCNH8	-3.10472	25.4541	52.1604	5.11481e-13	2.56478e-12
COL22A1	-3.18153	25.9757	52.0077	5.52826e-13	2.76413e-12
ZNF594	-1.53615	25.7217	51.9212	5.7773e-13	2.88404e-12
HDC	-2.83967	27.5532	51.7792	6.21057e-13	3.09343e-12
SH2D6	-3.13449	22.606	51.597	6.81468e-13	3.38035e-12
PPM1H	-1.66523	28.5123	51.5079	7.13107e-13	3.52946e-12
ST3GAL6	-1.58567	26.1894	51.4947	7.17895e-13	3.54979e-12
RALGAPA2	-1.14526	30.3709	51.4227	7.44742e-13	3.67326e-12
ARHGEF38	-1.99057	26.8544	51.3617	7.68218e-13	3.78072e-12
AVIL	-2.64058	26.0112	51.3422	7.75882e-13	3.81655e-12
GATAD1	-1.57505	29.2338	51.342	7.75988e-13	3.81655e-12
TTN	-1.93153	26.815	51.2941	7.95128e-13	3.90578e-12
PDE6C	-2.0514	21.1896	51.0755	8.88813e-13	4.35232e-12
PDIA5	-1.08126	28.5537	50.9253	9.59471e-13	4.69098e-12
SPATA13	-1.16092	29.6442	50.8376	1.00335e-12	4.89174e-12
PPP2R3B	-1.09361	25.8322	50.7943	1.02573e-12	4.99155e-12
HK3	-2.22109	25.3101	50.7642	1.04156e-12	5.067e-12
ENTPD6	-1.00826	30.0635	50.6992	1.07663e-12	5.22951e-12
LIG1	-1.06099	28.3772	50.5537	1.15946e-12	5.62135e-12
TRIM46	-1.76696	24.5818	50.5432	1.1657e-12	5.64813e-12
POLN	-1.77269	23.4461	50.4974	1.19323e-12	5.77971e-12
TFR2	-2.7961	26.9378	50.4618	1.21506e-12	5.87636e-12
MYL2	-3.83748	22.0723	50.2633	1.34441e-12	6.4759e-12
ZNF587	-1.00926	29.1038	50.2166	1.3768e-12	6.61475e-12
FANK1	-1.54825	24.7396	49.8478	1.66145e-12	7.93229e-12
CEP290	-1.03923	27.6517	49.6563	1.83179e-12	8.72014e-12
PLXNB1	-1.16426	30.2109	49.4228	2.06334e-12	9.76471e-12
UCP3	-1.30059	23.3869	49.3722	2.1173e-12	1.00079e-11
FBXL13	-1.84677	24.8359	49.2555	2.24697e-12	1.05985e-11
FAM65C	-1.88452	26.0773	49.1749	2.34132e-12	1.10236e-11
GPR137C	-1.42687	23.9038	49.1727	2.34393e-12	1.10292e-11
TMEM2	-1.19821	30.3836	49.1277	2.39834e-12	1.12751e-11
FADS3	-1.43506	27.7863	49.0853	2.45071e-12	1.15006e-11
PHKA1	-1.71322	27.6579	49.0133	2.54235e-12	1.19128e-11
ZMAT1	-2.33556	26.9469	49.0073	2.55015e-12	1.19457e-11
MAPK15	-2.34936	25.0272	48.9123	2.67668e-12	1.25109e-11
RAB26	-2.54774	26.0966	48.8752	2.72775e-12	1.27357e-11
HAGHL	-1.60158	26.0635	48.7839	2.85782e-12	1.33311e-11
TBC1D3G	-2.11987	23.9746	48.6101	3.12258e-12	1.45229e-11
ZNF234	-1.1639	26.1046	48.5424	3.2322e-12	1.50015e-11
ARAP3	-1.20434	27.9316	48.5198	3.26969e-12	1.5162e-11
MSH4	-3.23799	21.5774	48.4337	3.4164e-12	1.58049e-11
LLGL2	-1.23664	30.9402	48.3692	3.53071e-12	1.63144e-11
RBM44	-1.9057	23.0956	48.3614	3.5447e-12	1.63694e-11
SPOCD1	-1.9363	24.9784	48.3452	3.57417e-12	1.64958e-11
KLHDC8A	-1.89587	25.638	48.2301	3.79025e-12	1.74581e-11
EML6	-2.11838	25.1067	48.1751	3.89808e-12	1.79325e-11
MECOM	-1.54123	30.497	48.1386	3.9714e-12	1.82431e-11
C20orf96	-1.14575	26.4036	47.9997	4.26274e-12	1.95126e-11
C7orf63	-1.5561	25.7095	47.9627	4.34416e-12	1.98679e-11
RAB15	-1.55321	28.6245	47.9447	4.3841e-12	2.00447e-11
FAM118A	-1.31417	27.9749	47.8317	4.64419e-12	2.11659e-11
CATSPER3	-1.50463	22.3059	47.7109	4.93947e-12	2.24522e-11
C9orf43	-1.53499	22.8853	47.6635	5.06015e-12	2.29614e-11
CYB561D1	-1.04955	27.3554	47.6415	5.11727e-12	2.32003e-11
SLC26A7	-3.00792	25.6129	47.5367	5.39826e-12	2.44177e-11
POP1	-1.04285	26.5894	47.4976	5.50711e-12	2.48957e-11
CCDC114	-2.66412	22.5565	47.4909	5.52606e-12	2.49742e-11
TSNARE1	-1.02727	27.1239	47.4833	5.54735e-12	2.50631e-11
SLC25A18	-1.62718	23.195	47.0682	6.85592e-12	3.07446e-11
MURC	-1.81701	22.4458	46.9932	7.12349e-12	3.18533e-11
FBXO44	-1.3476	27.3935	46.6823	8.34781e-12	3.70422e-11
DNAH14	-2.3044	25.3786	46.5042	9.14241e-12	4.04306e-11
CAPZA3	-4.37726	21.9549	46.4713	9.29699e-12	4.1091e-11
C9orf96	-1.38417	22.9393	46.3804	9.73826e-12	4.29564e-11
GEN1	-1.08609	27.5077	46.3423	9.92963e-12	4.3739e-11
OSBPL7	-1.55092	29.1135	46.1888	1.0739e-11	4.71714e-11
BZRAP1	-2.08079	27.6162	46.1222	1.11101e-11	4.87604e-11
SPDYA	-1.46371	22.8254	46.1192	1.11273e-11	4.88086e-11
ZNF605	-1.57636	27.2241	45.8978	1.24583e-11	5.43726e-11
NOSTRIN	-1.41591	27.9153	45.8531	1.27462e-11	5.55671e-11
SYBU	-1.7885	28.4321	45.555	1.48409e-11	6.43266e-11
KLHL3	-1.50093	26.3641	45.5455	1.49132e-11	6.46182e-11
ZNF30	-1.07771	25.2397	45.4626	1.55584e-11	6.73023e-11
MTHFD2	-1.20847	29.5461	45.3118	1.68031e-11	7.24266e-11
MEGF6	-1.66171	27.8998	45.2942	1.69548e-11	7.30602e-11
STX3	-1.10994	29.3621	45.2537	1.73089e-11	7.44425e-11
CXorf57	-1.89057	25.0955	45.23	1.75201e-11	7.53303e-11
FARP1	-1.28054	30.092	45.1503	1.82479e-11	7.8223e-11
PKHD1	-3.3658	25.3601	45.0249	1.94541e-11	8.33025e-11
ZNF160	-1.17842	28.0683	44.8703	2.10525e-11	8.99256e-11
DND1	-2.52058	21.5319	44.7439	2.24563e-11	9.5765e-11
PCCA	-1.27265	28.1609	44.6853	2.31389e-11	9.85419e-11
PDE4A	-1.16537	28.3058	44.604	2.41196e-11	1.02523e-10
TBX19	-1.10336	24.9405	44.5706	2.45344e-11	1.04201e-10
PNMA3	-3.93198	23.8753	44.5678	2.45699e-11	1.04324e-10
LIPM	-2.11523	23.4668	44.5314	2.5031e-11	1.06138e-10
FANCD2	-1.18863	27.5144	44.3789	2.70588e-11	1.14395e-10
ZNF550	-1.3252	26.3052	44.3649	2.72535e-11	1.15125e-10
CREB3L4	-1.37506	27.3496	44.359	2.73353e-11	1.1544e-10
DHRS2	-4.85295	27.2735	44.2827	2.84224e-11	1.1974e-10
MYO5C	-1.17461	29.3854	44.2776	2.8496e-11	1.19953e-10
ARHGEF16	-1.29366	28.9654	44.2516	2.88764e-11	1.21521e-10
ATOH7	-2.29491	21.2714	44.2255	2.92647e-11	1.2299e-10
AMT	-1.60965	27.1869	44.1644	3.01928e-11	1.26551e-10
FAM174B	-1.64038	28.281	43.8779	3.49519e-11	1.45835e-10
CCT6B	-1.39592	24.1288	43.8211	3.59812e-11	1.4985e-10
ARVCF	-1.28199	27.3174	43.6457	3.93546e-11	1.62945e-10
SLC11A1	-2.12303	26.9353	43.6407	3.94542e-11	1.63315e-10
FRMD1	-3.74706	27.1406	43.4665	4.3127e-11	1.77812e-10
ERBB4	-3.72379	24.0599	43.3157	4.65829e-11	1.91613e-10
SENP7	-1.08217	27.6118	43.2811	4.74135e-11	1.94926e-10
MLPH	-2.08795	30.4651	43.2391	4.84441e-11	1.99053e-10
TBC1D3H	-2.50155	23.9588	43.116	5.15879e-11	2.11582e-10
KLHL31	-1.76632	23.5742	42.8984	5.76587e-11	2.35371e-10
ZNF697	-1.16385	26.4954	42.6472	6.55569e-11	2.6581e-10
C9orf84	-2.53221	23.1603	42.5882	6.75666e-11	2.73463e-10
CEMP1	-2.01508	24.439	42.5814	6.78022e-11	2.74345e-10
HOOK1	-1.37975	28.846	42.5339	6.94682e-11	2.80652e-10
C21orf58	-1.17756	25.587	42.4729	7.16678e-11	2.89314e-10
LRRC37A2	-1.2365	27.9152	42.444	7.27357e-11	2.93474e-10
MYO18B	-4.58593	24.8667	42.3914	7.4716e-11	3.01153e-10
LRRC56	-1.60488	25.5347	42.3629	7.58147e-11	3.0511e-10
KCNQ1	-1.99708	30.3419	42.3538	7.61696e-11	3.0646e-10
ZNF225	-1.00057	25.0449	42.2931	7.85673e-11	3.15539e-10
TMEM145	-2.76884	23.5078	42.2665	7.96464e-11	3.19545e-10
TG	-3.14828	24.6806	42.2447	8.05387e-11	3.22959e-10
ZNF211	-1.10904	26.7836	42.0868	8.73105e-11	3.48863e-10
C6orf163	-1.56742	22.6986	42.0837	8.74494e-11	3.49329e-10
PXMP2	-1.02646	28.1696	41.9708	9.2648e-11	3.69342e-10
SYTL4	-1.14526	27.3039	41.9271	9.47398e-11	3.772e-10
CYP4X1	-2.67102	27.5851	41.8682	9.76399e-11	3.88154e-10
MPPED1	-3.43674	22.5368	41.8266	9.97385e-11	3.96196e-10
HPR	-3.45704	22.0994	41.7897	1.01639e-10	4.03233e-10
TIMELESS	-1.02898	28.5449	41.7145	1.05621e-10	4.18291e-10
SYTL3	-1.16559	26.0237	41.5896	1.12589e-10	4.45207e-10
FOXH1	-3.22356	24.1823	41.5688	1.13796e-10	4.49753e-10
KRIT1	-1.32161	28.8371	41.5062	1.17496e-10	4.63673e-10
C1orf226	-1.1021	27.9921	41.4594	1.20344e-10	4.74196e-10
MYO7A	-1.39544	26.932	41.3022	1.30423e-10	5.11724e-10
SLC4A5	-1.37212	24.537	41.212	1.36583e-10	5.34819e-10
DNAJA4	-1.34338	29.0921	41.1526	1.40796e-10	5.5049e-10
FAM20A	-1.68807	27.6449	41.1472	1.41186e-10	5.51875e-10
POPDC3	-3.45183	24.6108	41.0887	1.45474e-10	5.6793e-10
CHDH	-1.34005	28.7932	41.0368	1.49393e-10	5.82504e-10
ZNF284	-1.41783	24.908	40.9992	1.52288e-10	5.93026e-10
ADSSL1	-1.85315	26.2607	40.9953	1.52598e-10	5.93964e-10
FGFRL1	-1.56617	29.3799	40.8943	1.60693e-10	6.23456e-10
ANO2	-1.48539	23.754	40.819	1.67005e-10	6.46983e-10
RAC3	-1.98724	26.2225	40.7711	1.71145e-10	6.62202e-10
ADRA2B	-2.09743	24.1641	40.6117	1.85693e-10	7.16017e-10
SLC39A14	-1.20449	31.3997	40.4454	2.02183e-10	7.77876e-10
CCDC17	-1.56927	23.9531	40.413	2.0557e-10	7.89936e-10
BAIAP2L1	-1.44094	30.4835	40.4015	2.06782e-10	7.94205e-10
RD3	-2.8368	21.8843	40.3808	2.08985e-10	8.01876e-10
VAMP1	-1.39908	26.9564	40.1996	2.29295e-10	8.7637e-10
HHIPL2	-2.98114	21.2862	40.1559	2.34484e-10	8.9533e-10
RAPGEF3	-1.32281	27.7438	39.9485	2.60748e-10	9.92466e-10
MPO	-4.2231	24.8607	39.9479	2.60833e-10	9.92547e-10
SLC16A8	-1.90615	22.7829	39.67	3.00712e-10	1.13835e-09
SEMA4F	-1.03798	26.1764	39.5432	3.20884e-10	1.20959e-09
TMTC2	-1.04799	28.4621	39.5209	3.24572e-10	1.22232e-09
COL27A1	-1.67899	28.857	39.4249	3.40918e-10	1.28233e-09
ADCY10	-2.10916	21.6775	39.3936	3.46425e-10	1.3018e-09
SLC2A11	-1.0825	26.5342	39.2128	3.8005e-10	1.42337e-09
ADCY4	-1.37822	27.3161	39.2015	3.82254e-10	1.43094e-09
PM20D1	-2.52231	24.4861	39.1027	4.0208e-10	1.50157e-09
IDI2	-5.61611	21.2443	39.0825	4.06266e-10	1.51539e-09
RP1	-3.48108	22.0186	39.0784	4.07125e-10	1.51823e-09
SYCP2L	-3.10502	22.6813	39.0727	4.0832e-10	1.52196e-09
ENC1	-1.24243	30.2746	38.9715	4.30034e-10	1.60138e-09
PLEKHG4	-1.72168	27.7812	38.9619	4.32166e-10	1.60893e-09
MYH1	-8.31331	22.4885	38.8643	4.54311e-10	1.68857e-09
CCDC64B	-1.52651	28.5634	38.8363	4.60866e-10	1.71171e-09
MRI1	-1.00828	28.0582	38.8026	4.6891e-10	1.74035e-09
GNB3	-1.78144	24.1041	38.7763	4.75259e-10	1.76224e-09
ARSD	-1.11283	29.7034	38.7019	4.93738e-10	1.82773e-09
GMPR	-2.01005	27.3346	38.608	5.18066e-10	1.91326e-09
TTC21A	-1.04814	25.1163	38.5739	5.27188e-10	1.94374e-09
CD163	-1.93076	28.7449	38.4562	5.59971e-10	2.0588e-09
CCNB3	-1.99669	23.7181	38.4543	5.60496e-10	2.05927e-09
TSNAXIP1	-1.49162	22.8717	38.448	5.62308e-10	2.06545e-09
TSSK4	-1.23803	23.6524	38.359	5.8857e-10	2.15635e-09
MMP8	-4.74997	22.5185	38.3052	6.05013e-10	2.2144e-09
C1orf111	-2.09142	21.5872	38.3048	6.05124e-10	2.2144e-09
CCDC132	-1.00858	28.0532	38.2409	6.25292e-10	2.28554e-09
TBX2	-1.23623	28.0983	38.2372	6.26473e-10	2.28932e-09
GOLGA6L10	-4.85109	21.4074	38.1653	6.49992e-10	2.37084e-09
TMED6	-2.38206	27.048	38.0699	6.82545e-10	2.48379e-09
SIGLEC11	-2.07987	25.4148	38.0599	6.86053e-10	2.49597e-09
CUX2	-3.11568	24.7139	37.9001	7.44616e-10	2.69401e-09
TBC1D3	-1.58436	26.1124	37.8003	7.83684e-10	2.82947e-09
WIPI1	-1.09571	28.2604	37.7345	8.106e-10	2.92327e-09
PNMT	-3.59476	24.1344	37.701	8.24642e-10	2.97186e-09
TTC32	-1.02064	25.5859	37.6827	8.32393e-10	2.99773e-09
SLC5A3	-1.4086	28.1144	37.6483	8.47206e-10	3.04687e-09
ACVR2B	-1.20064	27.251	37.6267	8.56634e-10	3.08006e-09
PDCD4	-1.11984	30.5034	37.5568	8.87875e-10	3.1902e-09
GPC2	-2.01223	23.1897	37.5494	8.91283e-10	3.20024e-09
CLTCL1	-1.57623	25.8395	37.3134	1.00589e-09	3.59363e-09
NOTCH4	-1.09667	28.0821	37.2911	1.0175e-09	3.63261e-09
PNPLA1	-2.511	23.2031	37.2578	1.03499e-09	3.69e-09
FAM53A	-1.2624	23.8614	37.0322	1.16192e-09	4.12654e-09
LDHB	-1.66463	31.1378	36.9939	1.18496e-09	4.20649e-09
HSBP1L1	-1.08186	26.9293	36.9214	1.22987e-09	4.35997e-09
ARHGAP29	-1.16165	28.4754	36.8455	1.27872e-09	4.52596e-09
ARHGAP8	-1.22239	27.4566	36.7796	1.32267e-09	4.67414e-09
NFKBIZ	-1.40671	29.1638	36.7791	1.32299e-09	4.67421e-09
EYA1	-2.92729	23.9198	36.7754	1.32549e-09	4.68199e-09
ZFYVE28	-1.00485	27.2351	36.6012	1.44939e-09	5.1113e-09
ATAD2	-1.08116	29.1261	36.48	1.54238e-09	5.41754e-09
PRKAB2	-1.04718	28.9029	36.3793	1.62416e-09	5.68692e-09
ARHGEF19	-1.45468	27.2498	36.2889	1.7013e-09	5.94905e-09
LINGO2	-2.80533	22.5868	36.2704	1.71751e-09	6.0017e-09
RGPD3	-1.70701	22.1454	36.1394	1.83699e-09	6.40206e-09
GRIN3B	-2.99708	22.4174	36.0879	1.88616e-09	6.56027e-09
ZNF345	-1.43758	25.4042	35.963	2.01104e-09	6.97913e-09
ZNF577	-1.64634	26.3919	35.9385	2.0364e-09	7.05931e-09
FAHD2B	-1.17062	26.8053	35.9359	2.0392e-09	7.06746e-09
CABP1	-1.78981	24.1584	35.9253	2.05034e-09	7.10449e-09
DDX26B	-1.218	26.8709	35.8426	2.13921e-09	7.40914e-09
TTLL9	-1.49961	21.7323	35.7396	2.25537e-09	7.78734e-09
HPN	-3.5615	28.2302	35.6142	2.40524e-09	8.2902e-09
SRRM4	-4.01297	22.8904	35.5954	2.42855e-09	8.36318e-09
TPRN	-1.12073	29.0942	35.4144	2.66508e-09	9.12751e-09
COBLL1	-1.03746	29.6826	35.3484	2.75692e-09	9.42965e-09
FANCI	-1.05106	28.6534	35.3366	2.77369e-09	9.4829e-09
ZNF682	-1.74279	24.9151	35.1561	3.04302e-09	1.03765e-08
GTF2IRD2B	-1.00799	28.0158	35.0042	3.28996e-09	1.1182e-08
PLD6	-1.1922	25.7835	34.9692	3.34966e-09	1.13825e-08
PSTPIP2	-1.50289	27.117	34.9643	3.35802e-09	1.14059e-08
SAT1	-1.13199	31.9094	34.9331	3.41225e-09	1.15775e-08
MYLK4	-1.6121	23.7372	34.9129	3.44786e-09	1.16958e-08
DOC2A	-2.59914	23.996	34.8715	3.52196e-09	1.19291e-08
RAD54B	-1.05729	26.3395	34.8686	3.52729e-09	1.19446e-08
MBIP	-1.00526	28.1217	34.8563	3.5495e-09	1.20172e-08
MUM1L1	-3.80243	24.1808	34.8307	3.59663e-09	1.21688e-08
FRMD5	-1.57	26.1643	34.6712	3.90365e-09	1.31678e-08
GDF9	-2.19271	23.2421	34.5492	4.15602e-09	1.39769e-08
C1QTNF6	-1.22671	27.4122	34.5142	4.23148e-09	1.42276e-08
GPSM1	-1.50547	27.3003	34.509	4.24279e-09	1.42626e-08
GCKR	-2.55078	25.592	34.3633	4.57257e-09	1.53382e-08
PCNXL2	-1.04446	27.6129	34.138	5.13384e-09	1.70891e-08
PIF1	-1.22995	25.6726	34.1132	5.19976e-09	1.72939e-08
ARHGAP11B	-1.17346	26.6098	34.066	5.32753e-09	1.76925e-08
TFAP2E	-1.83483	23.7331	33.9871	5.54797e-09	1.83817e-08
ABCA7	-1.14294	28.1033	33.9475	5.66208e-09	1.87399e-08
TMEM97	-1.21599	29.6593	33.916	5.75423e-09	1.90409e-08
SLC16A10	-1.89452	26.8186	33.8226	6.03749e-09	1.99487e-08
ZMYND10	-1.61586	22.8611	33.6683	6.53555e-09	2.15126e-08
C10orf129	-2.30496	22.4394	33.6675	6.53833e-09	2.15173e-08
LRRC37A	-1.26579	25.7645	33.6548	6.58119e-09	2.16492e-08
LCN10	-2.94733	25.7847	33.5608	6.90718e-09	2.26882e-08
CCDC149	-1.04155	27.5946	33.4121	7.45601e-09	2.44243e-08
COL2A1	-6.19824	27.7706	33.2588	8.06749e-09	2.63667e-08
MORN4	-1.12365	25.541	33.2184	8.23657e-09	2.68912e-08
C9orf117	-1.09024	24.1484	33.1597	8.48934e-09	2.76818e-08
GSTM2	-1.49458	28.8241	33.0734	8.87452e-09	2.88837e-08
RAD51AP2	-2.77939	21.1244	32.9893	9.26652e-09	3.01345e-08
BAIAP3	-1.58965	26.3197	32.9347	9.53053e-09	3.09673e-08
FGB	-5.664	26.3668	32.9105	9.64996e-09	3.13424e-08
ZNF572	-1.41109	24.5001	32.6861	1.08308e-08	3.49456e-08
ANO7	-1.99279	27.477	32.5628	1.15401e-08	3.71498e-08
BEST1	-1.12971	25.5628	32.5401	1.16758e-08	3.7556e-08
CRP	-8.29062	23.9333	32.4605	1.21639e-08	3.90697e-08
ARL17A	-1.06101	27.5028	32.4567	1.21879e-08	3.91387e-08
DNAI1	-3.56413	20.8889	32.39	1.26136e-08	4.04561e-08
ANO9	-1.39473	28.7942	32.3305	1.30059e-08	4.16545e-08
REC8	-2.18971	28.5296	32.3299	1.30098e-08	4.16584e-08
ADAM32	-1.7254	22.969	32.2811	1.33404e-08	4.26528e-08
PRDM16	-1.62784	28.2517	32.2602	1.34846e-08	4.30645e-08
SHROOM1	-1.0633	28.0392	32.2564	1.35114e-08	4.31412e-08
IFNE	-2.97097	22.3171	32.2504	1.35529e-08	4.32648e-08
IL18RAP	-1.62823	24.6493	32.249	1.35628e-08	4.32875e-08
TFCP2L1	-2.15711	29.3113	32.1623	1.41813e-08	4.51787e-08
RNF32	-1.41	24.9075	32.1259	1.44498e-08	4.59685e-08
GRIA4	-2.17275	25.2733	32.1199	1.44948e-08	4.61023e-08
CLCNKA	-2.6042	24.6451	32.0859	1.47501e-08	4.68477e-08
NBEAL2	-1.12641	30.9849	32.0762	1.4824e-08	4.70729e-08
MUC1	-1.83564	32.8189	32.0523	1.50079e-08	4.76281e-08
COL9A2	-1.92933	27.3646	31.9515	1.58067e-08	5.0021e-08
TRIB3	-2.13805	28.225	31.9421	1.58841e-08	5.02556e-08
DTNB	-1.03352	27.0897	31.8152	1.6956e-08	5.34959e-08
EFNA1	-1.06743	29.4313	31.8078	1.70209e-08	5.36899e-08
ASPSCR1	-1.21273	28.5638	31.773	1.73284e-08	5.46378e-08
HSPA1B	-1.66569	31.7593	31.7065	1.79318e-08	5.64151e-08
AMACR	-1.60072	29.167	31.6271	1.86809e-08	5.86659e-08
ZNF334	-2.57192	25.6078	31.5242	1.96967e-08	6.17072e-08
SPTBN5	-2.09325	26.103	31.4987	1.99576e-08	6.24864e-08
CYP17A1	-5.3618	25.9173	31.4701	2.02536e-08	6.33001e-08
DNAH6	-1.69295	24.7618	31.4352	2.06208e-08	6.43448e-08
SNTB1	-1.62348	28.9383	31.312	2.1972e-08	6.83605e-08
MFSD4	-2.22531	30.3439	31.2932	2.2185e-08	6.89648e-08
PLGLB2	-2.23677	22.8572	31.2649	2.25117e-08	6.99524e-08
ZNF862	-1.15157	27.5715	31.2064	2.31998e-08	7.19765e-08
CAPN8	-2.10809	29.6811	31.1764	2.35615e-08	7.30418e-08
ZCWPW1	-1.07143	25.017	30.9704	2.61993e-08	8.09455e-08
CCDC108	-2.17889	23.5072	30.9585	2.6361e-08	8.13966e-08
ZNF85	-1.45654	25.7956	30.8863	2.73595e-08	8.43635e-08
CEACAM19	-1.54031	25.8951	30.8573	2.77721e-08	8.56019e-08
LHX5	-3.87189	23.319	30.7501	2.93485e-08	9.0301e-08
C11orf21	-2.2417	24.631	30.7135	2.99079e-08	9.18955e-08
ASRGL1	-1.41442	27.3974	30.565	3.22869e-08	9.89529e-08
MYH7	-3.00808	23.4585	30.3866	3.53963e-08	1.08123e-07
SH2D5	-2.77519	22.8996	30.2887	3.72287e-08	1.13499e-07
C2orf66	-2.64332	21.2578	30.2722	3.75475e-08	1.14426e-07
CPNE7	-1.91492	25.8677	30.2503	3.79726e-08	1.15654e-07
INSIG1	-1.16921	29.7747	30.2435	3.81067e-08	1.16017e-07
SOHLH1	-6.81838	22.331	30.1281	4.04437e-08	1.22822e-07
SHC2	-1.4692	28.1131	30.0907	4.12297e-08	1.25087e-07
MMP19	-1.51585	27.8181	30.0904	4.12374e-08	1.25087e-07
MCOLN3	-2.17141	26.0143	29.991	4.34053e-08	1.31332e-07
GLS2	-1.53245	25.8263	29.9011	4.54663e-08	1.37196e-07
WWC1	-1.04673	29.307	29.8581	4.64861e-08	1.40085e-07
IL17RB	-1.33914	27.7692	29.8215	4.73703e-08	1.42667e-07
GPR61	-1.64801	21.0282	29.8148	4.75344e-08	1.43133e-07
C1orf220	-1.83659	22.935	29.7998	4.79032e-08	1.44189e-07
PDIA2	-3.19946	29.1544	29.7889	4.81753e-08	1.4498e-07
MST1R	-1.34102	29.5765	29.7761	4.84942e-08	1.45855e-07
PMFBP1	-1.83742	24.2514	29.6555	5.16049e-08	1.54765e-07
CCDC11	-1.30598	22.6093	29.5529	5.44109e-08	1.62869e-07
GPR63	-1.27587	25.263	29.456	5.7202e-08	1.71125e-07
ZACN	-2.22047	26.9415	29.4151	5.84213e-08	1.74606e-07
TBC1D3C	-2.06088	24.0938	29.3551	6.02592e-08	1.79721e-07
C19orf71	-1.19917	22.9174	29.3081	6.17361e-08	1.83846e-07
PTPN3	-1.03761	28.8111	29.2836	6.25218e-08	1.86009e-07
SNX22	-1.21759	25.6754	29.2588	6.33292e-08	1.88298e-07
ZNF90	-2.04844	25.1332	29.2214	6.45624e-08	1.91788e-07
GGT7	-1.34449	27.6494	29.2152	6.47687e-08	1.92365e-07
RECQL4	-1.1579	28.0437	29.1138	6.82483e-08	2.01971e-07
LRRC36	-1.81885	23.1661	29.0619	7.01033e-08	2.07304e-07
PIWIL4	-1.15002	26.5347	28.9724	7.34161e-08	2.16609e-07
RSPH4A	-1.5728	22.6611	28.9716	7.34456e-08	2.16656e-07
MOGAT1	-3.7078	21.115	28.9532	7.41485e-08	2.18647e-07
COL28A1	-2.06128	26.6401	28.9492	7.4301e-08	2.19055e-07
RHOXF1	-2.76961	20.3008	28.8832	7.68771e-08	2.26437e-07
KIAA1549	-1.17619	27.7718	28.8782	7.70748e-08	2.26971e-07
GYG2	-1.53461	26.6681	28.7672	8.16218e-08	2.39645e-07
KCTD19	-2.1376	21.7628	28.7523	8.22538e-08	2.4132e-07
ASB9	-1.42879	25.012	28.7425	8.26713e-08	2.42454e-07
DNMT3B	-1.47404	26.1731	28.7402	8.27692e-08	2.42696e-07
AZGP1	-2.40897	30.2616	28.7088	8.412e-08	2.46518e-07
TLR2	-1.1807	27.0153	28.5791	8.99467e-08	2.62561e-07
KIAA1024	-1.10819	24.6394	28.5574	9.09629e-08	2.6528e-07
FAM153B	-2.78119	23.6052	28.4717	9.50765e-08	2.76196e-07
CELSR3	-1.48371	27.6442	28.4637	9.54713e-08	2.77292e-07
C5	-1.74836	27.0921	28.4562	9.58435e-08	2.7827e-07
ZNF540	-1.33774	24.9378	28.45	9.61518e-08	2.79113e-07
DUSP4	-1.46148	30.2634	28.3625	1.00593e-07	2.9125e-07
GRIN2C	-1.9938	24.1573	28.3483	1.01338e-07	2.93242e-07
TIGD7	-1.15768	25.6641	28.2983	1.03988e-07	3.00577e-07
CPLX3	-4.86921	23.0909	28.2861	1.04647e-07	3.02371e-07
NWD1	-2.41772	25.0351	28.2806	1.04943e-07	3.03172e-07
TNFRSF25	-1.30765	26.8214	28.2578	1.06186e-07	3.0644e-07
MYH2	-3.20823	21.8866	28.1271	1.13607e-07	3.26524e-07
ROBO3	-1.44842	25.738	28.0669	1.1719e-07	3.36318e-07
CDNF	-1.27284	23.5529	28.0281	1.19566e-07	3.42571e-07
AIRE	-3.11911	22.3501	27.9496	1.24515e-07	3.55968e-07
DBH	-1.93469	22.3948	27.9456	1.24773e-07	3.56641e-07
ZNF711	-1.02882	26.6666	27.8275	1.32627e-07	3.78124e-07
FBXO43	-1.65147	22.3743	27.806	1.34112e-07	3.82079e-07
STK31	-2.1231	25.4875	27.7985	1.34633e-07	3.83494e-07
CAPN13	-2.38789	28.1802	27.758	1.37481e-07	3.91392e-07
SPIN3	-1.22892	25.0823	27.715	1.4057e-07	3.99751e-07
ZNF404	-1.26559	24.4526	27.642	1.45975e-07	4.14217e-07
GRAMD1C	-1.15051	26.8691	27.6236	1.47367e-07	4.17851e-07
IGDCC3	-3.78283	23.26	27.5948	1.4958e-07	4.23985e-07
GRM2	-1.41862	23.0595	27.5749	1.51124e-07	4.28053e-07
DNASE2B	-2.49906	22.1662	27.5579	1.52461e-07	4.31528e-07
GJC3	-2.08274	22.3913	27.5253	1.5505e-07	4.38538e-07
ST3GAL1	-1.17539	29.3091	27.4543	1.60849e-07	4.54202e-07
PDILT	-4.91096	29.1168	27.446	1.61544e-07	4.55916e-07
ZFR2	-3.25129	22.2101	27.3128	1.73064e-07	4.87112e-07
ABCC3	-1.3122	30.8815	27.2396	1.79743e-07	5.05002e-07
NPPB	-6.23411	20.542	27.2281	1.80816e-07	5.07835e-07
TTLL10	-1.57056	22.4299	27.2018	1.83292e-07	5.14606e-07
INPP5J	-1.17136	27.231	27.1292	1.90304e-07	5.32954e-07
C9orf163	-1.12809	22.887	27.085	1.94701e-07	5.44293e-07
FAM107B	-1.19448	30.5458	26.9952	2.03961e-07	5.6884e-07
ANKDD1A	-1.02681	25.6661	26.9949	2.0399e-07	5.6884e-07
PAQR6	-1.2925	24.896	26.8814	2.16326e-07	6.01097e-07
HP	-3.37703	25.6978	26.7315	2.33777e-07	6.4752e-07
GPR173	-1.49091	24.7047	26.5975	2.50568e-07	6.92191e-07
TNNC1	-2.11858	24.8581	26.5846	2.52244e-07	6.96574e-07
HSPH1	-1.09289	30.5106	26.5064	2.6267e-07	7.24343e-07
ADHFE1	-1.72269	27.3647	26.4954	2.6417e-07	7.28351e-07
SLC26A9	-2.90304	29.1585	26.4579	2.69342e-07	7.41828e-07
CORIN	-1.82244	25.0855	26.4398	2.71883e-07	7.48563e-07
TNNT2	-2.09002	23.6169	26.4186	2.74879e-07	7.56281e-07
MYCBPAP	-1.52325	22.1928	26.3969	2.77985e-07	7.64689e-07
FAAH2	-1.09839	26.1323	26.3436	2.85757e-07	7.85244e-07
MMP3	-3.22365	28.3046	26.3346	2.87097e-07	7.88647e-07
SLC22A15	-1.21358	25.9561	26.3269	2.88249e-07	7.91533e-07
ZNF530	-1.28808	24.8588	26.3152	2.89997e-07	7.96194e-07
TMPRSS2	-1.43794	31.0022	26.2184	3.049e-07	8.35061e-07
F2	-4.04542	23.3074	26.2025	3.07424e-07	8.41651e-07
SLFN13	-1.40278	28.1349	26.0963	3.2481e-07	8.87417e-07
NEK3	-1.04059	27.1007	26.0168	3.38458e-07	9.22451e-07
FRMPD2	-2.89775	21.1459	25.9776	3.45407e-07	9.40899e-07
GUCA1B	-1.41009	21.6682	25.9648	3.47696e-07	9.46476e-07
MYL7	-4.87882	20.3483	25.9145	3.56877e-07	9.70792e-07
PLAG1	-1.58027	25.932	25.9077	3.58133e-07	9.74039e-07
VCX3B	-6.7643	23.2611	25.9009	3.594e-07	9.76975e-07
SPIRE2	-1.14952	28.1726	25.8707	3.6507e-07	9.917e-07
FGG	-5.7492	26.0818	25.8509	3.68839e-07	1.00124e-06
NECAB2	-1.94003	22.1267	25.8267	3.73481e-07	1.01314e-06
MYL1	-4.9385	20.8157	25.815	3.75753e-07	1.01878e-06
TTC16	-1.68753	22.1232	25.7523	3.88161e-07	1.05023e-06
CA9	-2.63362	30.4805	25.7435	3.8993e-07	1.05484e-06
FGF22	-1.68477	20.8391	25.5835	4.23655e-07	1.14213e-06
UNC13A	-2.26233	25.5961	25.5328	4.34925e-07	1.17069e-06
SLC6A3	-3.67044	22.8946	25.5055	4.41124e-07	1.18677e-06
CT62	-2.46404	20.7093	25.4769	4.47721e-07	1.20307e-06
CDC42BPG	-1.07006	28.7992	25.4277	4.59285e-07	1.23203e-06
MMP10	-2.6908	25.4996	25.3865	4.69197e-07	1.25775e-06
HIST2H2BF	-1.36151	25.043	25.3767	4.7157e-07	1.2639e-06
CCDC19	-1.48596	23.0516	25.3655	4.74328e-07	1.27107e-06
TGFB3	-1.4752	27.6107	25.3451	4.79358e-07	1.28411e-06
C4BPB	-2.02065	26.9012	25.2693	4.98581e-07	1.33332e-06
SPACA4	-1.59196	23.7409	25.2402	5.06158e-07	1.35197e-06
HAL	-2.1314	23.761	25.1101	5.41478e-07	1.44409e-06
PSAT1	-1.44022	28.7311	25.0616	5.55291e-07	1.47942e-06
LCNL1	-2.29096	22.0174	25.0226	5.66618e-07	1.50755e-06
LCTL	-1.40236	21.7008	24.9034	6.0276e-07	1.59936e-06
MERTK	-1.01959	27.6406	24.821	6.29073e-07	1.66522e-06
PKIB	-1.63119	27.1582	24.7823	6.41843e-07	1.69673e-06
ALS2CR12	-1.37544	21.5929	24.7429	6.5509e-07	1.73e-06
JAKMIP3	-1.76698	23.7603	24.7007	6.69588e-07	1.7668e-06
SAMD13	-1.34126	25.0445	24.642	6.90322e-07	1.81875e-06
SCN4A	-1.87899	23.3399	24.4289	7.71039e-07	2.02289e-06
GAS2L2	-2.58433	21.2528	24.4148	7.76684e-07	2.03702e-06
PTP4A3	-1.35089	29.0255	24.3898	7.8686e-07	2.06302e-06
ST8SIA5	-1.93632	21.3216	24.3715	7.94336e-07	2.08157e-06
ALDH1L2	-1.33605	27.6326	24.358	7.99955e-07	2.09525e-06
ZNF878	-1.44522	22.1531	24.2983	8.25109e-07	2.15716e-06
COL16A1	-1.30152	29.2366	24.2427	8.49274e-07	2.21738e-06
LCAT	-1.01225	25.9176	24.2199	8.59393e-07	2.24267e-06
PRRT2	-1.30186	25.7287	24.2047	8.66217e-07	2.25935e-06
CYP27B1	-1.29838	25.1278	24.1805	8.77144e-07	2.28747e-06
PDGFA	-1.04293	28.4953	24.1728	8.80651e-07	2.29624e-06
POU5F1B	-2.00737	23.3495	24.1705	8.8172e-07	2.29864e-06
ELANE	-3.75469	25.1276	24.1122	9.08831e-07	2.36616e-06
MYO15A	-1.25621	23.4647	23.9406	9.93537e-07	2.57684e-06
TDRD6	-1.27871	24.7484	23.8683	1.03158e-06	2.66931e-06
HOMER2	-2.07784	28.7919	23.8662	1.03268e-06	2.67127e-06
SELENBP1	-1.12809	30.2051	23.8393	1.04722e-06	2.70666e-06
ANKRD30B	-4.08492	21.6604	23.731	1.10784e-06	2.85438e-06
APOH	-4.19011	25.4214	23.7042	1.12338e-06	2.89251e-06
FSCN2	-1.20717	23.2071	23.6974	1.12734e-06	2.90223e-06
MAP1LC3C	-2.0686	23.1381	23.6306	1.16715e-06	3.00028e-06
MTL5	-1.19709	25.9819	23.6172	1.17533e-06	3.02034e-06
RELL2	-1.08463	25.2938	23.4311	1.29467e-06	3.31122e-06
IL11RA	-1.05208	26.456	23.2607	1.41464e-06	3.60747e-06
DOK7	-1.63054	25.5701	23.2441	1.42684e-06	3.63561e-06
PATL2	-1.23233	23.9512	23.1608	1.49006e-06	3.78868e-06
ARHGEF37	-1.05632	28.4699	23.1482	1.49987e-06	3.81052e-06
ADAMTS14	-1.28744	26.5791	23.1225	1.52e-06	3.85729e-06
TMEM136	-1.04361	25.1801	23.0877	1.54777e-06	3.92521e-06
SULT1C2	-2.14446	30.2104	23.0674	1.56424e-06	3.96569e-06
ALDH8A1	-1.50538	22.5476	23.0152	1.60728e-06	4.07019e-06
PIP5KL1	-1.28856	23.6798	22.9901	1.62835e-06	4.1189e-06
SCN2A	-2.71248	24.7298	22.9515	1.66139e-06	4.19908e-06
CPB2	-3.3174	20.3098	22.9431	1.66866e-06	4.21677e-06
GUCA1C	-3.65282	22.4105	22.94	1.67136e-06	4.22156e-06
PRR5-ARHGAP8	-1.29737	23.8374	22.8071	1.79103e-06	4.51144e-06
RDH16	-1.85101	23.3131	22.7247	1.86952e-06	4.69404e-06
HHATL	-3.75071	20.2193	22.6774	1.9161e-06	4.80482e-06
FAM179A	-1.27304	23.7858	22.6635	1.93004e-06	4.83668e-06
PAIP2B	-1.41426	27.7514	22.4542	2.15214e-06	5.36236e-06
HS3ST4	-4.26211	23.9683	22.2581	2.38355e-06	5.91073e-06
CPLX1	-1.31044	26.5165	22.1645	2.50264e-06	6.19723e-06
TNFRSF10D	-1.06827	27.0449	22.153	2.51758e-06	6.23225e-06
LIFR	-1.44705	29.3838	22.1198	2.56151e-06	6.3371e-06
GAS2	-1.53977	24.6188	22.0478	2.65943e-06	6.56884e-06
REM2	-1.0541	22.9507	22.0457	2.66234e-06	6.57501e-06
HEY1	-1.01643	25.9766	22.0231	2.69386e-06	6.6476e-06
GPR98	-2.31896	24.4698	21.9524	2.79494e-06	6.88619e-06
GYLTL1B	-1.61989	28.031	21.9203	2.84218e-06	6.99707e-06
WBP2NL	-1.26597	23.1948	21.9007	2.87135e-06	7.06555e-06
UBE2U	-3.40221	20.899	21.8028	3.02166e-06	7.4214e-06
FBXO41	-1.02237	27.3309	21.8004	3.0253e-06	7.42918e-06
SLC13A3	-1.99062	26.095	21.7831	3.05271e-06	7.49414e-06
CAMK2B	-2.57878	24.696	21.7587	3.09191e-06	7.58563e-06
GPHA2	-3.02274	21.0748	21.7362	3.12828e-06	7.66765e-06
CAPS	-1.38078	28.113	21.7337	3.13239e-06	7.6753e-06
TSPYL2	-1.07009	28.9193	21.7182	3.15777e-06	7.73144e-06
LIF	-1.57646	27.933	21.5665	3.41769e-06	8.32876e-06
LBX2	-1.2148	23.4123	21.4546	3.62308e-06	8.80461e-06
GREB1	-1.51163	25.9842	21.4017	3.72446e-06	9.04117e-06
USP6	-1.31749	23.286	21.3244	3.87764e-06	9.39843e-06
GSTO2	-1.03332	28.0123	21.2222	4.08996e-06	9.88244e-06
C19orf18	-1.70319	21.9479	21.1377	4.27434e-06	1.02921e-05
TRIM71	-3.98816	23.7357	21.1376	4.27461e-06	1.02921e-05
NXF2	-6.72154	22.7366	21.1327	4.28554e-06	1.03152e-05
MAGIX	-1.10515	26.4375	21.1211	4.31154e-06	1.0373e-05
CABP4	-1.66713	23.4106	21.1056	4.34645e-06	1.04506e-05
MEGF11	-1.87508	23.3258	21.084	4.39583e-06	1.05628e-05
SLFN14	-1.94235	20.7491	21.0404	4.49698e-06	1.07992e-05
GCNT2	-1.1547	27.628	21.0394	4.49944e-06	1.08035e-05
TUBB1	-1.4049	22.2385	20.9736	4.65659e-06	1.11654e-05
C20orf144	-1.11316	22.208	20.9407	4.73717e-06	1.13534e-05
GRAMD1B	-1.46033	28.449	20.9387	4.74211e-06	1.13635e-05
SH3GL2	-2.61473	25.8261	20.9363	4.74808e-06	1.13761e-05
KLK2	-2.92278	21.0161	20.9013	4.83577e-06	1.15808e-05
SERPINA3	-2.49245	31.2135	20.8737	4.90579e-06	1.1736e-05
CAMKV	-3.1035	22.9555	20.8706	4.91386e-06	1.17535e-05
COL5A3	-1.09752	28.1758	20.8269	5.02712e-06	1.20115e-05
NPM2	-1.5138	23.8914	20.7594	5.20752e-06	1.24198e-05
FAM153A	-2.37225	23.9535	20.7372	5.26814e-06	1.25568e-05
ABCC12	-3.15945	21.1782	20.6663	5.46703e-06	1.30051e-05
FAM186A	-1.50601	22.1947	20.6339	5.56041e-06	1.32192e-05
DDN	-1.90031	23.1435	20.6069	5.63928e-06	1.33965e-05
ZNF606	-1.22263	26.4444	20.5434	5.8293e-06	1.38227e-05
TRPM5	-2.15351	23.6022	20.5051	5.94736e-06	1.4092e-05
ADAMTS2	-1.24895	29.303	20.4778	6.03257e-06	1.42745e-05
CTH	-1.24729	26.4707	20.447	6.1305e-06	1.45018e-05
AKAP4	-3.80279	20.7501	20.4338	6.17285e-06	1.45976e-05
ACSM5	-1.5571	24.1334	20.4154	6.2327e-06	1.47346e-05
WNT8B	-1.85121	21.382	20.4124	6.24239e-06	1.47553e-05
ANKRD1	-2.89281	23.373	20.3491	6.45248e-06	1.52381e-05
ACSM1	-1.4311	23.8278	20.2037	6.96168e-06	1.63789e-05
C5orf58	-1.80316	22.6828	20.1642	7.10704e-06	1.67058e-05
TCP11	-3.03538	21.9844	20.0432	7.5713e-06	1.77571e-05
CHRM5	-1.8466	21.4291	20.0416	7.57741e-06	1.77688e-05
STC2	-1.46409	26.5577	20.0208	7.66054e-06	1.79481e-05
COL6A6	-2.31209	23.0812	20.0189	7.66814e-06	1.79627e-05
STAG3	-1.30424	25.8018	19.9019	8.15191e-06	1.90418e-05
EDA	-1.59802	26.2311	19.8807	8.24291e-06	1.92371e-05
CACHD1	-1.13159	27.6371	19.8039	8.58061e-06	1.99835e-05
VENTX	-1.38156	23.0144	19.7952	8.62006e-06	2.00724e-05
GDPD5	-1.10821	27.4413	19.7358	8.89215e-06	2.06661e-05
KATNAL2	-1.17011	24.0165	19.694	9.08856e-06	2.1085e-05
AFM	-3.89952	21.3652	19.6236	9.42952e-06	2.18566e-05
ALB	-4.14671	26.7343	19.609	9.50223e-06	2.20153e-05
FREM2	-2.38906	26.8751	19.572	9.68783e-06	2.24155e-05
ACTA1	-2.6546	24.055	19.5495	9.80286e-06	2.26649e-05
UCN	-1.13333	22.3475	19.5196	9.95718e-06	2.29911e-05
DIO3	-2.33227	24.1177	19.4431	1.03642e-05	2.39099e-05
KNG1	-2.93326	21.7412	19.3722	1.0756e-05	2.47772e-05
EDARADD	-1.66473	25.6993	19.3611	1.08186e-05	2.49066e-05
C1orf228	-1.15234	23.332	19.3528	1.0866e-05	2.50013e-05
C1orf204	-1.05525	23.4806	19.3398	1.09403e-05	2.51572e-05
CYP3A5	-1.49049	30.21	19.3112	1.11054e-05	2.55294e-05
POTEF	-3.53836	23.3168	19.2509	1.14615e-05	2.6294e-05
STARD3	-1.40058	29.555	19.2485	1.14761e-05	2.63236e-05
TDRD9	-2.58662	24.5211	19.2112	1.17025e-05	2.68193e-05
PLEKHG4B	-2.37364	25.1419	19.2004	1.17688e-05	2.69555e-05
HES6	-1.1102	27.1922	19.1082	1.2351e-05	2.82106e-05
USH2A	-1.2435	22.0951	19.0889	1.24769e-05	2.84814e-05
C5orf38	-2.43838	25.5424	19.0158	1.29644e-05	2.95511e-05
RND1	-1.42708	27.2898	18.959	1.33554e-05	3.03806e-05
ICAM5	-1.33825	23.0347	18.8819	1.39068e-05	3.15616e-05
TTC23L	-1.5734	21.4564	18.8539	1.4112e-05	3.19948e-05
B4GALNT4	-2.16797	26.201	18.8339	1.42613e-05	3.23192e-05
GABBR1	-1.25174	28.1194	18.7744	1.47132e-05	3.32806e-05
PRSS50	-4.22193	23.3509	18.7695	1.4751e-05	3.33613e-05
SERPINC1	-1.84465	20.873	18.666	1.55738e-05	3.51562e-05
DCDC2	-2.0744	25.8685	18.6253	1.59098e-05	3.58785e-05
TRPV6	-2.1632	26.5217	18.6129	1.60137e-05	3.61075e-05
C9orf139	-1.45186	21.6424	18.605	1.60798e-05	3.62462e-05
TMPRSS5	-1.91544	23.6919	18.5836	1.62615e-05	3.66029e-05
ZNF385B	-1.7917	26.6856	18.5245	1.67734e-05	3.77172e-05
KLKB1	-1.53437	22.6438	18.5	1.69906e-05	3.81836e-05
IRAK3	-1.21049	28.2112	18.4954	1.70316e-05	3.82704e-05
FBXO15	-1.49085	21.9252	18.439	1.7543e-05	3.93574e-05
CNGA4	-1.48506	21.0077	18.4261	1.76626e-05	3.96086e-05
BGLAP	-1.14088	22.4313	18.4005	1.79008e-05	4.01312e-05
OBSL1	-1.40113	28.9458	18.3688	1.8201e-05	4.0746e-05
RNF112	-1.33026	23.9963	18.2355	1.95209e-05	4.35264e-05
KIF12	-1.26557	27.4442	18.229	1.95874e-05	4.36562e-05
FGF20	-3.30368	23.0323	18.2225	1.96543e-05	4.37679e-05
VWA3A	-1.79495	21.2309	18.1963	1.99263e-05	4.4349e-05
IGF1R	-1.29606	29.8579	18.141	2.05139e-05	4.56108e-05
TMCO5A	-2.71075	20.7478	18.1211	2.07296e-05	4.60773e-05
NINL	-1.25614	27.2116	18.025	2.18027e-05	4.83664e-05
MAGED4B	-1.36658	26.4923	17.9328	2.28841e-05	5.06361e-05
TROAP	-1.1161	27.5247	17.9194	2.30465e-05	5.09595e-05
PRSS45	-2.9981	21.3267	17.8904	2.34e-05	5.16973e-05
RUFY4	-1.58057	22.7564	17.888	2.34299e-05	5.17561e-05
VWA5B2	-2.66581	26.4025	17.8632	2.37368e-05	5.24192e-05
GALNTL6	-2.32461	23.359	17.8222	2.42533e-05	5.3492e-05
QRSL1	-1.36231	28.7071	17.688	2.60265e-05	5.72093e-05
ABCC8	-2.47341	26.1971	17.6552	2.6479e-05	5.81468e-05
AQP6	-1.86185	22.455	17.5482	2.80119e-05	6.13925e-05
FAM189A2	-1.63047	27.4523	17.5002	2.87274e-05	6.28706e-05
HSD3B2	-3.44333	22.3253	17.4602	2.93389e-05	6.4184e-05
C2orf62	-1.13695	21.5465	17.4204	2.99587e-05	6.54941e-05
IQGAP3	-1.11098	29.0673	17.3543	3.10193e-05	6.76993e-05
TMEM151A	-1.89417	26.1425	17.3424	3.12149e-05	6.81072e-05
RASEF	-1.04762	29.1164	17.3171	3.16323e-05	6.89794e-05
ASTN2	-1.03713	25.9839	17.2457	3.28443e-05	7.14135e-05
TMPRSS7	-1.57128	21.36	17.2351	3.30277e-05	7.17824e-05
THPO	-2.24498	23.1782	17.1949	3.37339e-05	7.32055e-05
FAM24B	-1.03309	24.1074	17.1891	3.38379e-05	7.34005e-05
FBXW10	-1.42231	22.3266	17.1821	3.3962e-05	7.36393e-05
AMBP	-1.86332	24.503	17.1391	3.47394e-05	7.5231e-05
HIST2H2BE	-1.12546	28.207	17.0971	3.5517e-05	7.683e-05
RHBDL1	-1.05353	24.6759	17.0856	3.57321e-05	7.72065e-05
SLC1A2	-1.67815	26.4114	17.0854	3.57355e-05	7.72065e-05
GOLGA7B	-1.81559	21.4431	17.0725	3.59804e-05	7.77037e-05
NEU1	-1.04634	28.9998	17.0548	3.63169e-05	7.83979e-05
C8orf12	-2.58822	21.3457	17.0299	3.67958e-05	7.93877e-05
CPM	-1.25251	28.8941	17.0244	3.69017e-05	7.95943e-05
SRCIN1	-1.38398	26.7902	17.0233	3.69243e-05	7.96322e-05
UNC5A	-2.02741	25.4081	16.9951	3.74763e-05	8.07448e-05
ANKRD22	-1.11504	28.6099	16.9099	3.91968e-05	8.42546e-05
CECR2	-1.89642	24.0029	16.8223	4.10479e-05	8.79559e-05
SLC7A11	-1.40464	28.4619	16.8179	4.1143e-05	8.81474e-05
COLQ	-1.02956	24.5995	16.7507	4.26273e-05	9.11544e-05
CNTN3	-2.01146	24.8162	16.7316	4.30586e-05	9.20122e-05
FAM57B	-1.49581	21.6715	16.6556	4.48179e-05	9.56021e-05
DNALI1	-1.32441	27.1986	16.631	4.54019e-05	9.67293e-05
ZP1	-1.25884	21.6998	16.6128	4.58413e-05	9.76122e-05
GRM8	-1.4348	23.2493	16.5965	4.62369e-05	9.83477e-05
ZNRF3	-1.03267	28.2177	16.57	4.68869e-05	9.9649e-05
SLC2A12	-1.49492	27.626	16.4974	4.87168e-05	0.000103398
CXCL2	-1.53392	28.2675	16.4939	4.88056e-05	0.000103544
FAM154B	-1.39482	23.4122	16.294	5.42343e-05	0.000114426
SLC26A10	-1.55657	24.0135	16.2778	5.47004e-05	0.000115347
DUOX1	-1.84031	29.8303	16.2675	5.50004e-05	0.000115959
HK2	-1.05594	29.6421	16.1945	5.71598e-05	0.00012029
KLHL35	-1.2946	25.1958	16.1343	5.90068e-05	0.000123877
C15orf56	-1.12412	22.138	16.095	6.02417e-05	0.000126368
POMC	-1.50939	24.1273	16.0144	6.28633e-05	0.000131585
CLDN19	-2.66602	22.5815	15.9649	6.45291e-05	0.000134946
TRPV1	-1.14973	24.6164	15.9209	6.60443e-05	0.000138041
RFX8	-1.51163	21.7418	15.7766	7.1278e-05	0.000148405
IL11	-2.20584	25.8965	15.7455	7.24616e-05	0.000150649
FAM19A2	-1.33176	23.5985	15.7152	7.36316e-05	0.000152919
ALS2CL	-1.06785	28.4806	15.6868	7.47425e-05	0.000155164
HIST1H4E	-1.51637	23.3869	15.6569	7.59338e-05	0.000157512
SLC38A5	-1.51885	27.8228	15.6387	7.66699e-05	0.000158934
AVPR1B	-2.00805	21.2975	15.6186	7.749e-05	0.000160591
MCOLN2	-1.10597	25.1124	15.5911	7.86222e-05	0.000162722
IQCH	-1.08287	24.4026	15.5847	7.88894e-05	0.000163211
IGFALS	-2.23963	26.5092	15.5792	7.91217e-05	0.000163626
SLC26A5	-1.72882	22.4703	15.5727	7.9393e-05	0.000164144
KHDC1	-1.06024	24.514	15.5597	7.99416e-05	0.000165191
COL4A3	-1.7488	25.5662	15.4843	8.31939e-05	0.000171572
NPFF	-1.41329	22.3628	15.4671	8.39557e-05	0.000173006
TMEM99	-1.0106	26.7461	15.4498	8.47273e-05	0.000174573
ENPP5	-1.42632	26.3403	15.4319	8.55307e-05	0.000176159
C9orf152	-1.25638	29.1607	15.4299	8.56213e-05	0.000176322
CDK6	-1.13808	30.3482	15.4195	8.6093e-05	0.0001772
NEK10	-1.00619	23.4643	15.3838	8.77389e-05	0.000180517
CHIA	-5.56451	29.6115	15.3724	8.82672e-05	0.000181556
LRP2	-2.7074	24.0781	15.3433	8.96362e-05	0.000184203
DZIP1L	-1.19775	26.1891	15.2753	9.2925e-05	0.000190661
LRRC69	-1.07726	22.2185	15.2126	9.60625e-05	0.000196763
SERPINA5	-1.98291	27.1021	15.1695	9.82774e-05	0.00020101
TNNI3	-1.8673	23.7495	15.0105	0.000106915	0.000217852
FOXD4	-1.1668	22.6557	14.9746	0.000108969	0.00022172
CHST3	-1.05767	28.388	14.8244	0.000117996	0.000239084
ADAM28	-1.29697	29.6585	14.8243	0.000118007	0.000239084
RIMS4	-2.3359	25.0746	14.8093	0.000118945	0.00024086
MST1	-1.07342	26.885	14.7895	0.000120201	0.000243183
PAK3	-1.55595	25.9199	14.7678	0.000121591	0.000245868
WNT10B	-1.56747	23.5831	14.7169	0.000124924	0.000252314
C1orf168	-2.04715	22.581	14.6958	0.000126331	0.000254892
KCNJ10	-1.62778	24.6923	14.5819	0.000134195	0.000269855
COL9A1	-1.62055	25.4626	14.5735	0.000134794	0.000271026
AMH	-1.53644	25.0671	14.5403	0.000137191	0.000275527
MAP7D2	-2.01047	26.7549	14.5093	0.000139472	0.000279891
DCAF12L1	-3.12509	22.8993	14.4882	0.000141042	0.000282933
NKD2	-1.53589	26.256	14.434	0.000145154	0.000290587
TRIM50	-2.4763	27.7225	14.4338	0.000145174	0.00029059
AGAP7	-2.10532	23.187	14.1607	0.000167843	0.000333704
PTGER3	-1.29552	28.1474	14.1454	0.00016921	0.000336123
FSTL3	-1.05706	28.6509	14.1123	0.000172218	0.000341676
CCBE1	-1.58297	25.1376	14.0898	0.000174283	0.000345674
BRSK2	-1.58154	25.5914	13.9996	0.000182854	0.000361619
MAGED4	-1.49095	25.9261	13.9911	0.000183675	0.00036315
TRPM3	-1.59936	22.8695	13.9073	0.000192055	0.000378429
PTX3	-1.44901	25.1156	13.8847	0.00019437	0.000382701
CFHR3	-2.25791	21.0492	13.8226	0.000200903	0.000394919
WNK3	-1.19287	24.5098	13.8126	0.000201972	0.000396922
NETO1	-2.02102	21.6827	13.811	0.000202151	0.000397222
ULBP1	-1.62323	23.2799	13.7568	0.000208067	0.000408027
LTK	-1.353	26.2106	13.7107	0.000213237	0.000417539
ODAM	-1.90316	26.515	13.68	0.000216749	0.000424045
KCNE1	-1.08122	22.8977	13.5915	0.000227213	0.000443408
XIRP1	-1.79447	23.7086	13.5448	0.000232937	0.000454296
CCDC33	-1.89034	21.1289	13.3752	0.000254979	0.000494818
MASP2	-1.05904	24.2982	13.37	0.000255684	0.000496063
ARHGDIG	-1.7252	26.1307	13.3197	0.000262639	0.000508548
LEMD1	-1.97293	23.7575	13.202	0.000279651	0.000539687
TDRD5	-1.61281	24.6474	13.1891	0.000281582	0.000543082
CA4	-2.27223	25.4449	13.1891	0.000281584	0.000543082
ARTN	-1.18688	23.6815	13.099	0.000295454	0.000568502
ADM	-1.05356	27.8168	13.0846	0.000297735	0.00057261
TEX19	-2.58037	22.4937	13.0314	0.000306312	0.00058831
SBK1	-1.27066	26.3624	13.0239	0.000307546	0.000590317
GSTT2	-1.37272	25.4667	12.9987	0.000311702	0.000598002
PIK3C2G	-2.04692	28.2643	12.9955	0.000312233	0.000598801
OPN4	-1.54078	20.4933	12.9853	0.000313951	0.000601875
ASXL3	-1.24268	25.0617	12.924	0.00032439	0.00062105
SAA2	-2.13565	26.6699	12.9012	0.000328371	0.000628288
LBP	-2.80359	24.8822	12.8974	0.00032904	0.000629413
FOXA1	-1.06518	29.4373	12.8651	0.000334766	0.000639429
MYH7B	-1.49314	24.8329	12.839	0.000339464	0.000647951
ZNF528	-1.04973	26.7372	12.8142	0.000343994	0.000656174
PRKCG	-1.61707	25.355	12.7632	0.000353498	0.000673237
ADCY1	-1.39524	26.3687	12.7252	0.000360768	0.000686332
C4BPA	-2.10404	25.8649	12.7223	0.000361317	0.00068721
RIMKLB	-1.20004	27.4985	12.6936	0.000366917	0.000697267
RNF17	-5.01352	21.4527	12.6535	0.000374869	0.000711775
MSI1	-1.5026	26.2886	12.6317	0.000379266	0.000719477
FAM134B	-1.04529	28.4946	12.6315	0.000379294	0.000719477
APLP1	-1.43905	27.7281	12.6155	0.00038256	0.000725145
VCX3A	-5.60622	24.4979	12.5725	0.000391473	0.000741143
NSUN7	-1.07975	26.0514	12.5053	0.00040581	0.000767172
CLUL1	-1.24419	23.3402	12.4652	0.000414594	0.000782927
ZFP42	-4.89145	22.2888	12.3612	0.000438355	0.000825472
EPHB3	-1.02073	29.4125	12.3138	0.000449628	0.000845924
KLRC4	-1.53987	21.9811	12.3046	0.00045185	0.000850001
UBQLNL	-1.09088	22.1562	12.2718	0.000459852	0.000863809
TRIM17	-1.05901	23.9966	12.2396	0.000467849	0.000877147
HNF1B	-1.06	28.2842	12.1717	0.000485205	0.000907621
ZNF418	-1.12037	24.7516	12.1443	0.000492374	0.000920372
CAPN12	-1.11324	25.9115	12.1359	0.000494613	0.000924226
CYP4Z1	-1.84293	21.3483	12.1218	0.000498363	0.000930789
SYCE2	-1.07348	22.8275	11.9724	0.000539954	0.00100439
ZNF117	-1.00377	28.2234	11.9062	0.000559481	0.00103924
UNC5CL	-1.13766	28.4602	11.9029	0.000560459	0.00104081
RASD1	-1.432	27.6281	11.8202	0.000585906	0.00108536
GPR155	-1.04358	28.9753	11.8075	0.000589921	0.00109189
ANGPTL3	-1.72226	24.3302	11.7837	0.000597526	0.00110492
KLK14	-1.60574	22.1476	11.748	0.000609077	0.00112522
OR7D2	-2.02713	21.7916	11.7377	0.000612458	0.00113093
KRTAP5-1	-1.06145	22.8212	11.6918	0.000627764	0.00115769
HSPA1A	-1.17931	31.8997	11.6351	0.00064719	0.00119141
AMY2A	-3.2176	23.0057	11.5446	0.000679454	0.00124787
FAM155B	-1.765	25.0215	11.5205	0.000688323	0.00126357
TEKT2	-1.47924	21.7343	11.4642	0.000709494	0.00129999
GPAT2	-1.46205	26.2857	11.434	0.000721113	0.0013202
MFSD6L	-1.22404	25.104	11.3943	0.000736703	0.00134764
ANKK1	-1.18562	21.7182	11.3401	0.000758516	0.0013856
GOLGA6L9	-9.43346	22.4593	11.3234	0.000765367	0.00139779
IRX2	-1.77759	27.8029	11.3094	0.000771137	0.00140783
NRAP	-1.5529	22.0923	11.294	0.000777588	0.00141895
VWCE	-1.26692	24.1401	11.2567	0.000793342	0.00144611
CCDC144A	-1.43244	24.9984	11.2566	0.0007934	0.00144611
NRIP3	-1.02115	25.1596	11.2293	0.000805164	0.00146602
DUSP15	-1.20982	24.5078	11.2179	0.00081013	0.00147455
CCDC155	-2.21595	20.7411	11.215	0.000811385	0.00147666
CDH2	-1.63897	26.6379	11.1607	0.000835502	0.00151773
TDRD12	-2.23935	23.5527	11.1093	0.000858973	0.00155765
ST18	-1.58298	24.5353	11.0623	0.000881029	0.00159543
CLEC18C	-1.7652	22.2868	11.0603	0.000881978	0.00159697
GPR133	-1.27134	27.6624	11.0532	0.000885343	0.00160269
PNMA5	-3.01718	25.4653	10.9689	0.000926521	0.00167259
PGA3	-1.14416	38.4154	10.9368	0.000942747	0.00170051
SCUBE2	-1.18715	27.7758	10.8861	0.000968892	0.00174546
FIGN	-1.17207	26.0162	10.8551	0.000985238	0.00177221
CHRD	-1.01289	27.0511	10.854	0.000985812	0.00177288
HOXD4	-1.21241	22.3467	10.8159	0.00100631	0.00180766
CCDC110	-1.03258	24.2651	10.8149	0.00100689	0.00180849
DNAJC6	-1.07834	25.6081	10.7107	0.00106516	0.00190681
DDX25	-1.73627	21.186	10.7066	0.00106754	0.00191064
UGT1A6	-1.77951	27.9882	10.6752	0.00108581	0.00194089
VWA2	-1.3902	26.9397	10.6424	0.00110525	0.00197316
C11orf53	-1.38285	24.8723	10.6268	0.00111458	0.00198733
NAPSA	-1.0383	23.6337	10.616	0.00112116	0.00199816
GFAP	-1.52648	22.6267	10.5827	0.00114152	0.00203235
VCX	-4.43672	23.2717	10.5418	0.00116704	0.00207496
OLAH	-1.92609	21.3128	10.4718	0.00121213	0.00215194
KCNE2	-1.71056	29.5799	10.4666	0.0012155	0.00215769
PPP4R4	-1.3385	23.8076	10.4135	0.00125095	0.00221886
ERN2	-1.10535	29.6084	10.371	0.00128011	0.00226595
MYCN	-1.23869	26.0844	10.2922	0.00133594	0.00236024
PGA4	-2.52767	38.481	10.2318	0.00138039	0.00243465
FABP3	-1.08131	27.0279	10.1795	0.00142007	0.00250099
UMOD	-2.31429	21.0187	10.16	0.0014352	0.00252649
PROC	-1.20388	25.0763	10.1033	0.00148007	0.00259991
MUCL1	-3.09709	23.3639	10.0298	0.00154026	0.00269959
C19orf59	-1.40457	23.3883	9.98721	0.00157631	0.00275877
KCNJ16	-1.70922	27.5721	9.96871	0.00159223	0.002786
PGC	-2.22855	37.2798	9.92125	0.00163382	0.00285558
SCN8A	-1.01627	25.4133	9.91811	0.00163661	0.00285981
SLC22A1	-1.11061	22.0287	9.85908	0.00168995	0.00294613
CLDN9	-1.41764	24.1957	9.81847	0.00172768	0.00300754
TRDN	-2.1749	21.0581	9.65326	0.00189016	0.00326894
INHBB	-1.20812	27.0982	9.62835	0.00191597	0.00331248
ZSCAN4	-1.34324	22.3493	9.57272	0.0019749	0.00340985
PKHD1L1	-1.3434	24.7499	9.5245	0.00202746	0.0034979
CHAD	-1.18447	25.5307	9.46983	0.00208878	0.00359656
OR2B6	-1.88701	20.5363	9.44491	0.00211736	0.00364136
MAP3K15	-1.16365	21.1177	9.4328	0.00213139	0.00366267
SLC7A2	-1.5779	28.7977	9.41555	0.00215153	0.00369566
C1orf51	-1.01224	25.8766	9.41237	0.00215527	0.00370127
ADAM21	-1.20917	21.1909	9.40308	0.00216621	0.00371842
SALL4	-1.34213	25.7348	9.30447	0.00228596	0.0039171
ROPN1B	-1.58558	21.3464	9.28246	0.00231359	0.00396099
IL17C	-1.70817	23.478	9.21456	0.00240097	0.00410207
FXYD4	-1.82191	24.5922	9.17492	0.00245355	0.00418641
GPR179	-1.18639	21.8043	9.17192	0.00245757	0.00419236
TSPAN32	-1.06753	24.0148	9.13635	0.0025058	0.00426905
SLCO1B1	-2.72968	20.4166	9.028	0.00265876	0.00451637
RIMBP2	-1.6127	26.1291	8.94363	0.00278439	0.00471954
C5orf49	-1.31435	22.2376	8.87291	0.00289433	0.00489793
CAPN11	-1.01059	22.5887	8.83414	0.00295646	0.00499929
TRIM63	-1.15582	21.7559	8.7753	0.00305336	0.00515312
DNAH12	-1.08267	22.3662	8.73748	0.00311735	0.00525375
PPARGC1A	-1.10296	27.5371	8.72174	0.00314437	0.00529645
KCNJ9	-1.22714	21.2054	8.66365	0.0032462	0.00545622
SCN5A	-1.36029	23.9037	8.63295	0.00330137	0.0055442
UPB1	-1.1849	22.7321	8.59639	0.00336829	0.00565294
GRB7	-1.21337	29.9984	8.56847	0.00342034	0.00573364
RASL10B	-1.1035	24.8936	8.53023	0.00349295	0.00584711
ART5	-1.31264	22.2314	8.43817	0.00367426	0.00613487
ECHDC3	-1.15788	27.0407	8.4349	0.00368087	0.00614329
CLCNKB	-1.36862	22.4809	8.4024	0.00374726	0.0062481
SCAND3	-1.47678	23.403	8.32717	0.00390565	0.0065018
LHFPL3	-1.4876	23.9974	8.31033	0.00394202	0.00655816
PZP	-1.03185	21.0445	8.30121	0.00396187	0.00658979
C1orf194	-1.05407	21.4884	8.28441	0.0039987	0.00664893
RAPSN	-1.15717	21.0064	8.25315	0.00406813	0.00675791
MCF2	-1.00832	21.2293	8.20883	0.0041687	0.00691398
SPINK13	-1.78486	22.0403	8.20414	0.00417948	0.00693112
CSMD3	-1.97719	21.6708	8.10779	0.00440755	0.00728696
CDH4	-1.09154	23.3222	8.05522	0.00453728	0.00748958
LCN6	-1.1851	23.891	8.04562	0.00456138	0.00752698
HTR1E	-2.02975	22.5679	8.04388	0.00456576	0.00753341
CACNA1A	-1.09826	25.8474	8.03494	0.00458836	0.0075683
TPTE	-3.45245	22.2782	8.02731	0.00460773	0.00759865
XKR7	-1.99855	24.5835	7.99931	0.00467952	0.00770893
CYP4A11	-1.7469	22.3616	7.84817	0.00508722	0.00834542
LEFTY1	-1.96693	27.5214	7.82346	0.00515724	0.00845321
DNAH9	-1.31033	22.9392	7.74292	0.00539234	0.00881089
FST	-1.15199	26.643	7.70915	0.00549417	0.00896511
PSD2	-1.1192	21.8074	7.69031	0.00555179	0.00905064
AMHR2	-1.70687	22.8402	7.65774	0.00565294	0.00920404
RGPD1	-1.21933	25.223	7.62876	0.00574446	0.00934819
NALCN	-1.06671	24.6428	7.54088	0.00603145	0.00979282
AHSG	-2.86484	22.4947	7.52962	0.00606927	0.00985219
RGS7	-1.45863	23.6256	7.52015	0.00610126	0.00990001
BHMT	-1.39294	24.1063	7.49087	0.00620127	0.0100529
ESRRG	-1.23922	28.1027	7.47445	0.00625808	0.0101377
XIRP2	-1.75433	20.8861	7.41283	0.00647605	0.0104583
MYO3A	-1.3906	22.8278	7.39453	0.00654225	0.0105597
LMAN1L	-2.30639	22.8749	7.36535	0.00664926	0.0107203
FGA	-2.0808	27.8953	7.30758	0.00686642	0.0110465
VWDE	-1.63515	22.7164	7.29215	0.00692566	0.0111361
ERC2	-1.02197	22.6442	7.23072	0.00716663	0.0114952
CPLX2	-1.84035	25.891	7.22661	0.00718307	0.0115169
FSD2	-1.12735	21.2731	7.18566	0.00734887	0.0117634
WFDC10B	-1.57187	20.4447	7.18024	0.0073711	0.0117966
RFX4	-1.70862	21.2406	7.10996	0.00766567	0.0122418
CTAG2	-4.97109	24.787	7.05087	0.00792268	0.0126239
CACNA2D2	-1.00848	26.1664	7.03308	0.00800175	0.0127434
SLC35D3	-1.52846	24.0717	7.00508	0.00812785	0.0129311
SERPINA10	-1.96722	23.4642	6.98854	0.00820333	0.0130392
GSTA3	-1.79173	22.1663	6.98328	0.00822749	0.0130736
GPR123	-1.89484	22.369	6.87737	0.00872939	0.0138249
CYP2A6	-1.47348	20.9949	6.72228	0.0095216	0.01499
GRIN2B	-1.28326	23.5793	6.72027	0.00953233	0.0150039
FUT9	-1.54741	28.355	6.70215	0.00962965	0.0151479
GLYATL1	-1.22804	23.1402	6.69663	0.00965956	0.0151934
WIF1	-2.26292	25.1809	6.67421	0.00978178	0.0153641
WEE2	-1.37172	21.0313	6.5719	0.0103602	0.0162221
DACH2	-1.27188	22.1731	6.55152	0.0104794	0.0163927
DUOXA1	-1.274	27.7154	6.5156	0.0106932	0.0167021
IGFL4	-1.52315	22.6354	6.51557	0.0106934	0.0167021
FBP2	-1.24101	26.8378	6.48651	0.0108696	0.0169638
GHRL	-1.38963	29.34	6.48368	0.010887	0.0169858
MIOX	-1.29749	22.367	6.43647	0.01118	0.0174205
GRK1	-1.409	21.1412	6.42918	0.011226	0.0174867
UGT2B4	-2.62186	22.1631	6.35886	0.0116796	0.0181538
CELF3	-1.50514	25.2864	6.32967	0.0118734	0.0184385
PNLDC1	-1.59345	22.2385	6.32857	0.0118808	0.0184481
CACNG8	-1.00978	23.7427	6.32404	0.0119112	0.0184917
HMGA2	-1.0714	27.2256	6.32005	0.011938	0.0185296
SP5	-1.0309	26.6445	6.30185	0.0120612	0.0187096
SYT3	-1.13064	22.5202	6.22787	0.0125755	0.0194478
GJB7	-1.50457	22.4007	6.20151	0.0127641	0.0197161
CGA	-2.05488	24.2186	6.19489	0.012812	0.0197841
ORM1	-1.8803	26.9403	6.06927	0.0137554	0.0211408
TNNT3	-1.59174	22.684	6.04718	0.0139286	0.021386
ASTL	-1.10086	21.3782	5.99941	0.0143107	0.0219469
COX6A2	-1.70568	20.7493	5.96541	0.0145892	0.0223478
CYP19A1	-1.02469	22.7854	5.9483	0.0147315	0.0225348
MAGEA12	-2.40839	25.4854	5.91552	0.0150081	0.0229221
CCDC135	-1.15376	21.1868	5.81579	0.0158829	0.0241781
SSX1	-2.37826	23.6679	5.77677	0.0162394	0.0246751
COMP	-1.24603	27.9129	5.65154	0.0174401	0.0263613
KLK3	-1.60927	21.9827	5.6216	0.0177404	0.0267817
NKX2-1	-2.75219	22.8869	5.5465	0.0185177	0.0278826
SERPINA4	-1.13295	27.4958	5.52159	0.0187832	0.0282401
FTCD	-1.44821	22.498	5.49589	0.0190612	0.0286046
FAM21B	-1.20157	27.0215	5.46826	0.0193649	0.0290186
ANKRD33	-1.75972	21.3135	5.41676	0.0199444	0.0298441
LRRN1	-1.11337	26.2582	5.28061	0.0215642	0.0321176
APOA2	-2.4627	25.4567	5.27756	0.021602	0.0321677
ASCL1	-1.73501	26.0066	5.203	0.022548	0.0334745
MARCH10	-1.13639	20.5095	5.17465	0.0229188	0.0339831
CDSN	-2.58077	22.7684	5.17355	0.0229333	0.0339918
MUC6	-1.37916	32.8981	5.11946	0.023659	0.0349846
AQP2	-1.85034	25.7382	5.01456	0.025135	0.036975
MYBPC1	-1.62421	26.8647	5.01047	0.0251944	0.0370555
SCNN1G	-1.30721	26.6224	5.00081	0.0253354	0.0372489
TUBA3C	-2.73803	23.5927	4.98789	0.0255253	0.0375069
ACTBL2	-1.28156	22.3966	4.87961	0.0271757	0.0397195
RNF182	-1.24821	23.6929	4.81637	0.0281906	0.0410763
NEB	-1.0856	27.8792	4.80427	0.0283892	0.0413503
ZIC1	-2.26729	23.4988	4.74682	0.0293526	0.0426424
POTEE	-1.93188	22.5604	4.66269	0.0308249	0.0446198
RSPO4	-1.41918	23.8586	4.58137	0.0323214	0.0466438
AP3B2	-1.04472	24.5847	4.5211	0.0334793	0.0482214
KNDC1	-1.02437	24.2343	4.49157	0.0340625	0.0489983
TDRD1	-1.2817	23.2762	4.46626	0.0345705	0.0496926

## Sheet: gNATvsT_up
	logFC	logCPM	LR	PValue	FDR
FLG	-6.20231	26.6437	549.618	1.52417e-121	2.38608e-117
SYNPO2L	-5.00798	23.3848	469.556	4.00252e-104	3.13297e-100
ASAH2	-3.78694	26.0935	433.978	2.21373e-96	1.1552e-92
KRT1	-5.70234	24.7949	359.189	4.22935e-80	1.65526e-76
LAMB4	-3.55095	22.5427	347.938	1.19174e-77	3.73135e-74
PPL	-3.81494	30.659	344.126	8.06015e-77	2.10303e-73
ALOX12	-4.67745	25.1075	339.195	9.55517e-76	2.13695e-72
EMP1	-3.28734	31.0096	311.101	1.25725e-69	2.46028e-66
MAL	-5.34455	29.3181	308.929	3.73674e-69	6.49986e-66
ENPP7	-7.07436	25.2969	305.803	1.79241e-68	2.80602e-65
BNIPL	-4.50097	24.5663	303.21	6.5832e-68	9.36909e-65
ENPP3	-4.63533	24.484	300.659	2.36703e-67	3.08799e-64
VSIG10L	-3.69803	27.1514	298.568	6.75745e-67	8.13753e-64
GLTP	-1.94452	28.8187	296.262	2.14815e-66	2.40209e-63
RAET1E	-4.06483	23.8198	279.736	8.57205e-63	8.94636e-60
CSTA	-4.82864	29.4232	275.062	8.94895e-62	8.75599e-59
SLC5A4	-3.92009	22.7448	272.422	3.36556e-61	3.09928e-58
CSTB	-2.99496	31.5337	272.021	4.1147e-61	3.57865e-58
ENDOU	-5.16086	25.0337	268.542	2.35924e-60	1.94389e-57
CIDEB	-2.82205	27.4901	263.348	3.19656e-59	2.50211e-56
CLEC3B	-2.97336	27.1763	262.619	4.61002e-59	3.43666e-56
C9orf169	-4.04131	26.1022	261.568	7.8129e-59	5.55959e-56
CBR1	-2.32775	29.4931	260.474	1.35288e-58	9.20842e-56
SPINK5	-4.74182	29.6935	252.801	6.36479e-57	3.9897e-54
BEST4	-3.63588	23.0405	252.799	6.37129e-57	3.9897e-54
TMEM79	-2.53491	26.7164	250.276	2.2613e-56	1.36157e-53
GYS2	-4.95205	22.8401	242.436	1.15779e-54	6.71303e-52
PRSS27	-4.15814	26.3487	236.777	1.98405e-53	1.1093e-50
TREH	-3.39342	25.0115	235.25	4.27102e-53	2.30562e-50
C1orf177	-3.68359	22.3994	230.524	4.58213e-52	2.39111e-49
LGI3	-4.23706	23.5032	224.479	9.53668e-51	4.81602e-48
SLC6A4	-4.15266	24.2838	223.826	1.32415e-50	6.47801e-48
SLC28A1	-5.47722	22.8997	223.145	1.86385e-50	8.84198e-48
UGT1A7	-5.15735	24.5961	221.635	3.97869e-50	1.83195e-47
PITX1	-2.46409	29.5921	221.355	4.58067e-50	2.04887e-47
DPT	-3.53702	28.1265	220.639	6.56214e-50	2.85362e-47
AQP10	-6.2016	24.4879	219.913	9.44893e-50	3.99792e-47
MYOC	-5.044	27.3747	214.934	1.15213e-48	4.74646e-46
ANXA1	-3.12358	31.4237	213.629	2.21901e-48	8.90734e-46
DENND2C	-2.8574	25.7307	213.567	2.28904e-48	8.95873e-46
KRT15	-4.18029	28.4595	210.995	8.33388e-48	3.1112e-45
TGM1	-4.53833	27.6879	210.992	8.34687e-48	3.1112e-45
KHK	-2.55492	26.7938	210.128	1.28827e-47	4.69019e-45
TGM3	-5.43486	29.4589	208.683	2.66133e-47	9.46889e-45
ANKRD35	-2.7064	25.3159	207.381	5.11995e-47	1.78117e-44
TP53AIP1	-4.17373	21.8986	207.268	5.41997e-47	1.84456e-44
SLC2A5	-3.17938	26.334	206.509	7.93591e-47	2.64333e-44
CNFN	-4.42774	28.7016	204.673	1.99558e-46	6.50851e-44
GBP6	-5.15357	27.8163	204.116	2.64017e-46	8.43506e-44
ECM1	-2.97395	29.6699	202.326	6.48919e-46	2.03177e-43
ZNF365	-3.62837	24.4065	198.103	5.41768e-45	1.66302e-42
CA7	-5.07309	22.2471	195.436	2.0692e-44	6.22949e-42
SCNN1B	-3.81271	27.633	185.516	3.02786e-42	8.94362e-40
GPM6B	-2.5887	26.6358	183.674	7.64487e-42	2.2163e-39
IL20RB	-3.29135	25.107	183.599	7.93834e-42	2.25954e-39
MEP1B	-5.72234	26.2847	180.126	4.55005e-41	1.27198e-38
PAX9	-3.60355	26.471	179.747	5.50406e-41	1.51168e-38
BTG2	-2.15034	31.1816	177.049	2.13696e-40	5.76796e-38
SOX15	-3.16257	25.2988	176.364	3.01563e-40	8.00163e-38
NCCRP1	-4.36299	27.4888	175.694	4.22423e-40	1.0841e-37
ANKRD31	-2.48901	22.3701	173.096	1.5596e-39	3.938e-37
SASH1	-1.69997	28.6988	172.962	1.66813e-39	4.14517e-37
CFD	-2.68985	29.3023	172.863	1.75379e-39	4.28993e-37
GATSL3	-1.84521	25.7864	172.655	1.94714e-39	4.68962e-37
RNF222	-4.39845	22.7154	172.496	2.10869e-39	5.00174e-37
PCK2	-2.12254	28.774	172.15	2.51004e-39	5.86488e-37
ZNF185	-2.82027	28.8191	171.809	2.97854e-39	6.85721e-37
PPP1R1A	-3.79468	26.2492	171.352	3.74821e-39	8.50409e-37
NAALADL1	-2.72283	25.9781	169.584	9.11998e-39	2.01089e-36
CYP4F22	-3.61621	24.4972	166.896	3.5242e-38	7.66268e-36
EVPL	-2.4209	29.9385	166.179	5.05594e-38	1.07508e-35
S100A8	-4.19389	30.1487	166.169	5.08182e-38	1.07508e-35
MS4A10	-7.02813	24.8428	165.812	6.08183e-38	1.26948e-35
SLC25A34	-2.64782	24.9767	165.289	7.91151e-38	1.62967e-35
DSC3	-4.13508	27.3541	163.074	2.41047e-37	4.90078e-35
LYVE1	-2.7317	26.8725	162.066	4.00268e-37	8.03359e-35
AQP11	-2.06962	25.428	161.317	5.83241e-37	1.15578e-34
CLIC3	-2.85927	27.3208	160.492	8.83441e-37	1.72878e-34
KAT2B	-1.48339	28.3699	159.821	1.23786e-36	2.39244e-34
ABCG2	-2.89147	26.4654	159.745	1.28653e-36	2.45618e-34
KLK13	-4.51648	27.5129	159.62	1.36987e-36	2.58376e-34
UNC45B	-3.73817	22.9444	159.505	1.45112e-36	2.70445e-34
MTTP	-5.25309	27.956	159.223	1.67238e-36	3.08012e-34
HLF	-2.8469	26.7294	157.94	3.18923e-36	5.73879e-34
TTC36	-2.70632	22.7221	155.699	9.85189e-36	1.75263e-33
TPRG1	-2.70515	25.2695	155.575	1.0483e-35	1.84394e-33
S100A9	-3.99538	31.2256	155.322	1.19075e-35	2.07125e-33
GSN	-1.76122	32.3586	154.293	1.9989e-35	3.43878e-33
SBSN	-5.44264	27.7203	152.89	4.0494e-35	6.89059e-33
TMEM154	-2.31101	27.3607	151.383	8.64302e-35	1.44439e-32
APOB	-5.76631	30.0628	151.376	8.67277e-35	1.44439e-32
FAM129B	-1.47365	31.5225	150.141	1.61468e-34	2.66082e-32
G6PC	-5.32443	23.0205	148.896	3.02221e-34	4.9284e-32
IGFBP6	-2.33541	28.0927	147.868	5.06906e-34	8.18105e-32
NLRX1	-1.32936	27.9169	146.108	1.2297e-33	1.94454e-31
ACE2	-3.75921	27.9238	144.727	2.46459e-33	3.85832e-31
PLCD4	-2.20355	25.8163	144.602	2.62441e-33	4.06784e-31
SCARA5	-3.05714	27.7603	144.346	2.9849e-33	4.58124e-31
LYPD3	-3.52291	28.2835	143.458	4.66708e-33	7.09351e-31
CYP2D6	-2.80841	25.3146	143.228	5.2415e-33	7.88997e-31
IL1RN	-2.94824	29.9519	142.906	6.16337e-33	9.18929e-31
CAPN14	-4.47034	26.7166	141.809	1.0705e-32	1.56353e-30
GRHL3	-3.29898	26.1696	141.794	1.07864e-32	1.56353e-30
ETFDH	-1.32631	28.2415	141.187	1.46455e-32	2.10344e-30
ACE	-2.00811	29.3257	140.889	1.70137e-32	2.42136e-30
LTB4R2	-2.65091	23.783	140.481	2.08921e-32	2.94654e-30
MGAM	-3.70402	26.9433	140.291	2.29977e-32	3.21455e-30
CMTM5	-3.31103	21.8886	140.055	2.58996e-32	3.58812e-30
ROGDI	-1.16361	28.1427	139.276	3.83281e-32	5.2634e-30
NDRG4	-2.1998	25.9043	139.055	4.28375e-32	5.83148e-30
GJB2	-2.53963	29.4102	139.035	4.32696e-32	5.83953e-30
SLC10A6	-2.60134	22.8138	137.863	7.80969e-32	1.03611e-29
C4orf3	-1.10301	29.648	137.644	8.71875e-32	1.14699e-29
PPP1R3C	-2.70003	27.1602	137.07	1.16424e-31	1.5063e-29
CITED2	-1.46738	29.0265	137.002	1.20449e-31	1.5456e-29
ZNF750	-3.90834	26.2259	136.947	1.23816e-31	1.57589e-29
VIT	-3.15783	24.2401	136.31	1.70713e-31	2.15525e-29
KRT13	-5.36682	32.9613	135.571	2.47633e-31	3.10136e-29
TP63	-3.69549	25.9178	135.162	3.04268e-31	3.7804e-29
KRT4	-5.90395	32.7253	135.117	3.11255e-31	3.83677e-29
PTGR1	-1.94908	29.3666	134.661	3.91567e-31	4.78904e-29
USP2	-2.29968	25.9063	134.504	4.23861e-31	5.14383e-29
FAT2	-3.81577	26.1715	134.289	4.72238e-31	5.66217e-29
OTOP2	-4.17371	21.0489	134.155	5.05433e-31	5.99436e-29
RXRG	-3.03472	22.7317	133.872	5.82656e-31	6.85826e-29
EHD3	-1.92852	27.2492	131.967	1.52093e-30	1.77688e-28
TIAM1	-2.09658	26.6548	131.856	1.60847e-30	1.86523e-28
EFS	-2.0931	26.642	130.866	2.64837e-30	2.99847e-28
PNLIPRP3	-5.26994	21.9398	130.856	2.66233e-30	2.99847e-28
HSPA2	-2.20253	27.739	130.29	3.54037e-30	3.94574e-28
PKP1	-4.2255	28.5517	130.283	3.55382e-30	3.94574e-28
BBOX1	-3.29174	22.7615	130.262	3.59056e-30	3.95846e-28
DHDH	-2.76993	23.8084	130.083	3.9308e-30	4.30326e-28
HPCAL4	-2.97635	23.5568	129.888	4.33617e-30	4.71408e-28
FAM46B	-2.85909	27.0971	129.866	4.38336e-30	4.73251e-28
P2RY1	-2.33481	24.6072	129.557	5.12195e-30	5.49206e-28
FABP5	-2.17577	29.8506	129.264	5.9379e-30	6.31478e-28
FGL2	-2.34986	29.4637	129.253	5.96989e-30	6.31478e-28
CAB39L	-1.91426	27.9553	129.025	6.69769e-30	7.03707e-28
GPX3	-2.07381	30.6246	128.785	7.55832e-30	7.88836e-28
SCEL	-4.29343	27.9764	128.33	9.50644e-30	9.85585e-28
SULT1A2	-3.19007	24.9448	127.986	1.13023e-29	1.16407e-27
PLCD1	-1.38146	27.3172	127.645	1.34205e-29	1.37319e-27
LRRC4	-2.05555	25.228	127.606	1.3692e-29	1.39187e-27
KCNA5	-2.87062	24.6054	127.434	1.49263e-29	1.50756e-27
AQP3	-2.90583	29.4386	126.822	2.03218e-29	2.02636e-27
GSTM5	-2.34282	25.8914	126.433	2.47252e-29	2.43442e-27
KLF8	-2.07143	26.0743	126.261	2.69544e-29	2.63732e-27
ARC	-3.45329	25.6919	125.606	3.7499e-29	3.64626e-27
WISP2	-2.92553	25.4655	125.39	4.18232e-29	4.04162e-27
UPK1A	-4.60607	23.671	125.364	4.2368e-29	4.06914e-27
CSRNP1	-1.69027	29.1878	124.933	5.2639e-29	5.02477e-27
PEPD	-1.24731	29.4264	124.581	6.28578e-29	5.95222e-27
KRT78	-5.62038	27.8171	124.506	6.52723e-29	6.11879e-27
SH3BGR	-2.16542	25.2223	124.14	7.85062e-29	7.31556e-27
DHRS1	-1.31663	27.6721	123.946	8.6583e-29	8.02046e-27
SLC25A4	-1.65533	29.3074	123.834	9.15912e-29	8.38515e-27
GADD45B	-1.93002	29.2157	123.691	9.84382e-29	8.95959e-27
AIF1L	-2.43344	27.3943	123.051	1.35914e-28	1.2299e-26
MYOT	-2.74125	23.4214	122.956	1.42578e-28	1.28279e-26
AHNAK	-1.5695	33.6032	122.94	1.43761e-28	1.28604e-26
RAP1A	-1.04731	29.7294	122.493	1.80013e-28	1.59215e-26
TCP11L2	-1.45535	26.8175	122.216	2.07068e-28	1.82115e-26
BCMO1	-2.81475	25.8222	122.104	2.19082e-28	1.91605e-26
ABHD6	-1.26213	27.0871	121.853	2.48592e-28	2.16206e-26
TOM1L2	-1.26875	29.5347	121.513	2.95009e-28	2.55158e-26
RBP2	-5.92949	28.5176	121.39	3.13924e-28	2.70026e-26
FOXN1	-3.58286	23.4264	120.94	3.93905e-28	3.36972e-26
MYL6	-1.27585	32.5496	120.831	4.16074e-28	3.54002e-26
ELL2	-1.3792	29.8366	120.065	6.12362e-28	5.12648e-26
ADCYAP1R1	-3.00336	24.4709	119.937	6.53133e-28	5.43872e-26
KCNK7	-2.25069	23.013	119.434	8.41369e-28	6.96912e-26
ADH7	-5.00786	26.5023	118.866	1.12043e-27	9.23172e-26
GRHL1	-2.20015	27.1839	118.834	1.13848e-27	9.33139e-26
NCAM1	-2.69995	27.9709	118.811	1.15203e-27	9.39325e-26
ZG16	-5.0702	25.1	118.423	1.40078e-27	1.13623e-25
MUC21	-5.84246	30.1134	118.399	1.41768e-27	1.14401e-25
PYGM	-2.80115	26.0162	117.14	2.67487e-27	2.13648e-25
FXYD6	-2.31031	28.5109	116.86	3.07996e-27	2.44755e-25
FOXI2	-2.95019	21.4324	116.71	3.32309e-27	2.62742e-25
ALDH3A2	-1.26365	29.9115	116.302	4.08241e-27	3.21156e-25
MKNK2	-1.12882	30.9107	116.11	4.49598e-27	3.51923e-25
PRR4	-3.03472	27.4116	115.951	4.87293e-27	3.79531e-25
COL4A6	-2.94386	27.2171	115.563	5.92382e-27	4.59096e-25
LEAP2	-2.12093	24.9403	115.545	5.97985e-27	4.61156e-25
PINK1	-1.0072	29.3458	115.53	6.02331e-27	4.6223e-25
LY6G6C	-3.90688	24.6363	115.496	6.1295e-27	4.68084e-25
MALL	-2.29877	30.1211	115.407	6.40966e-27	4.87103e-25
CAMK2A	-2.65382	23.1964	115.272	6.86071e-27	5.18862e-25
ARHGAP10	-1.63522	28.0367	114.972	7.98337e-27	5.95142e-25
DAB1	-3.11041	24.4994	114.358	1.08759e-26	7.9935e-25
APOC3	-6.45649	27.0588	114.24	1.15429e-26	8.44412e-25
TFAP2B	-5.51081	22.0201	114.073	1.25588e-26	9.14458e-25
TTC9	-2.27068	27.6941	113.69	1.52376e-26	1.10437e-24
OSGIN1	-1.81849	26.7189	113.415	1.75002e-26	1.26251e-24
INPP5A	-1.13902	28.5099	113.038	2.11664e-26	1.52e-24
LRRC3B	-2.61888	21.4532	112.943	2.22066e-26	1.58741e-24
OTOP3	-5.18518	25.3407	112.597	2.64346e-26	1.88106e-24
SLC2A2	-5.37129	24.001	112.494	2.78555e-26	1.9732e-24
SLC23A1	-2.95014	24.1751	112.216	3.2042e-26	2.25954e-24
PDLIM2	-1.38323	28.0549	112.146	3.31992e-26	2.33064e-24
DAK	-1.30194	28.7722	111.926	3.70917e-26	2.58076e-24
C15orf62	-1.83099	24.822	111.529	4.53111e-26	3.1387e-24
TSPYL2	-1.52878	28.9193	111.434	4.75251e-26	3.27756e-24
GSDMC	-3.16625	23.7574	111.348	4.96356e-26	3.40809e-24
NEFM	-2.95232	23.2502	111.084	5.67048e-26	3.87648e-24
HPSE2	-3.45569	23.5905	110.863	6.34186e-26	4.3166e-24
SLC5A11	-3.33513	22.0975	110.693	6.90971e-26	4.66256e-24
PRRT4	-3.09267	22.9733	110.451	7.80406e-26	5.24346e-24
MAMDC2	-2.78641	27.3124	110.146	9.10552e-26	6.09175e-24
CREB3L3	-4.06887	27.5418	109.936	1.01202e-25	6.74175e-24
IMPG2	-1.91864	22.6403	109.905	1.02808e-25	6.81971e-24
A2ML1	-5.00794	29.5843	109.393	1.33083e-25	8.75387e-24
PTGS1	-1.71765	28.713	108.893	1.71268e-25	1.12184e-23
PARD6G	-1.53731	26.2109	108.24	2.38136e-25	1.5405e-23
LRRC3	-1.74532	25.7918	108.107	2.54625e-25	1.64039e-23
ARL4D	-2.36582	25.4972	108.069	2.59614e-25	1.66568e-23
LYNX1	-2.86196	28.3804	106.935	4.59947e-25	2.90687e-23
LGALS7	-4.23173	24.7407	106.752	5.04512e-25	3.14666e-23
DSP	-1.7724	32.2802	106.734	5.09196e-25	3.16328e-23
PER1	-1.68266	30.1256	106.56	5.55743e-25	3.42526e-23
ELOVL4	-2.25607	24.4105	106.55	5.58752e-25	3.4303e-23
PSD	-2.7799	27.8213	106.446	5.8883e-25	3.60084e-23
ALOX15B	-2.46219	25.7755	106.252	6.49347e-25	3.94013e-23
HEBP1	-1.25075	28.3696	106.119	6.9434e-25	4.18073e-23
KLK12	-4.09132	25.228	106.082	7.07498e-25	4.24364e-23
FAM180B	-3.28597	21.3491	106.024	7.28347e-25	4.33547e-23
CPO	-3.10452	21.1956	105.714	8.51696e-25	5.05049e-23
BNC1	-3.85429	23.9457	105.342	1.02754e-24	6.00229e-23
ADHFE1	-2.02806	27.3647	105.307	1.04625e-24	6.08885e-23
BTBD11	-2.51341	25.8482	105.241	1.08132e-24	6.26965e-23
SLC46A1	-1.71752	28.0401	105.026	1.20537e-24	6.9631e-23
USH1G	-4.27665	22.9602	104.909	1.27865e-24	7.35931e-23
SULT1A1	-1.9007	27.9355	104.423	1.63402e-24	9.37018e-23
CYP3A4	-4.25349	27.2198	104.335	1.70868e-24	9.76254e-23
KLF10	-1.20442	29.9635	103.716	2.33467e-24	1.31947e-22
ABCG5	-3.25908	24.2169	103.679	2.37944e-24	1.33513e-22
CBX7	-1.6196	29.214	103.494	2.61185e-24	1.45511e-22
RBKS	-1.41348	25.6176	103.424	2.70591e-24	1.50216e-22
BTC	-1.73276	26.4024	103.333	2.83236e-24	1.56681e-22
CAPNS2	-4.46634	23.3704	103.26	2.93932e-24	1.62025e-22
GSTM2	-1.67537	28.8241	103.217	3.00354e-24	1.64984e-22
ASPG	-3.42355	23.7941	103.196	3.03616e-24	1.66193e-22
CRCT1	-5.66978	27.3198	103.187	3.04927e-24	1.66328e-22
CLCA4	-4.40882	28.0622	103.152	3.10449e-24	1.68753e-22
SPINK7	-4.56952	25.7247	102.589	4.12508e-24	2.22683e-22
GFRA2	-2.19984	24.1675	102.358	4.63508e-24	2.49354e-22
CKMT2	-2.66221	26.1012	101.98	5.60895e-24	3.00713e-22
MTUS2	-2.97652	22.8296	101.814	6.09816e-24	3.25825e-22
PTN	-2.13391	26.6581	101.623	6.7164e-24	3.57637e-22
FXYD1	-2.46355	26.1609	101.57	6.89814e-24	3.66069e-22
LGI4	-1.9792	26.5397	101.442	7.35991e-24	3.87944e-22
CKB	-2.29225	31.6056	101.125	8.63596e-24	4.53678e-22
ARSF	-3.7911	20.9928	100.347	1.27881e-23	6.62905e-22
PI16	-3.06858	26.8681	100.115	1.43801e-23	7.42974e-22
DHRS11	-1.90525	28.2724	99.9975	1.52588e-23	7.85776e-22
PIM1	-1.42267	29.1078	99.9061	1.59794e-23	8.20191e-22
FAM19A4	-4.02764	24.2578	99.6593	1.81006e-23	9.26027e-22
ACY3	-2.44825	27.3076	99.5888	1.87567e-23	9.56468e-22
PEBP4	-2.63205	23.9506	99.5493	1.91341e-23	9.72548e-22
PLAC9	-1.8945	25.6469	99.5091	1.9526e-23	9.89252e-22
GUCA2B	-4.69217	24.8711	99.1948	2.28844e-23	1.14826e-21
GCNT4	-2.33574	26.4782	99.1191	2.37763e-23	1.1892e-21
PITPNM3	-2.05992	27.8931	98.7966	2.79816e-23	1.39064e-21
MICALL1	-1.22389	29.7671	98.5073	3.23832e-23	1.6043e-21
TMEM100	-2.54728	26.3394	98.2662	3.65751e-23	1.80058e-21
LCT	-5.46585	25.245	97.9291	4.3364e-23	2.1281e-21
TEF	-1.36492	27.8639	97.8318	4.55476e-23	2.22133e-21
CHODL	-2.9527	23.3157	97.7168	4.82716e-23	2.34687e-21
RHOB	-1.69711	31.9202	97.6891	4.89508e-23	2.37252e-21
TMEM35	-2.82444	24.9978	97.599	5.12286e-23	2.45255e-21
PADI1	-3.86444	25.64	97.5557	5.23632e-23	2.49923e-21
TPM1	-1.85634	32.0975	97.5423	5.27184e-23	2.50853e-21
KLF4	-1.66294	30.1611	97.5258	5.31597e-23	2.52187e-21
FLRT1	-2.31553	24.1307	97.3885	5.69767e-23	2.69478e-21
NPAS4	-2.76519	22.7086	97.3333	5.85858e-23	2.76253e-21
MXI1	-1.15453	28.5535	97.1343	6.47815e-23	3.04551e-21
PRIMA1	-2.87145	27.373	97.0047	6.91641e-23	3.24181e-21
PLP1	-3.17291	25.9894	96.9943	6.95264e-23	3.24906e-21
PCOLCE2	-2.60742	24.7402	96.9689	7.04266e-23	3.28133e-21
HSPB8	-2.49461	29.1155	96.9189	7.22277e-23	3.35526e-21
EPM2A	-1.52237	26.1318	96.8367	7.52893e-23	3.47685e-21
HADH	-1.06164	29.4473	96.8214	7.5871e-23	3.49341e-21
RGS2	-1.78766	29.2324	96.6705	8.18791e-23	3.759e-21
PDK4	-2.41213	30.7072	96.6647	8.21212e-23	3.75909e-21
KRT5	-4.44756	30.6467	96.5114	8.87317e-23	4.0357e-21
RAET1G	-2.5917	23.0091	96.5086	8.88575e-23	4.0357e-21
FAM25A	-5.67555	24.3231	96.5068	8.89376e-23	4.0357e-21
S100B	-2.0711	25.4219	96.2294	1.02312e-22	4.62917e-21
THSD4	-1.80491	28.4415	96.0302	1.13144e-22	5.08986e-21
PARK2	-1.7765	25.0209	95.9057	1.20489e-22	5.38932e-21
ACADM	-1.06569	28.9369	95.8551	1.2361e-22	5.51316e-21
C2orf40	-3.27667	27.6345	95.592	1.41177e-22	6.22573e-21
TSLP	-2.1552	23.5571	95.4458	1.52e-22	6.64681e-21
GRPEL2	-1.07105	27.6549	95.1063	1.80431e-22	7.82451e-21
RHCG	-4.74041	30.3132	94.9441	1.95835e-22	8.46906e-21
ANKRD9	-1.04595	28.0049	94.79	2.11696e-22	9.12973e-21
TM6SF2	-3.15839	26.4514	94.4982	2.45316e-22	1.05217e-20
ACACB	-1.56674	28.9618	94.4466	2.51796e-22	1.07701e-20
GPM6A	-2.78914	24.1653	94.0992	3.00106e-22	1.28015e-20
APOA4	-6.81904	29.6898	94.0906	3.01405e-22	1.2822e-20
MAF	-1.43433	28.9143	94.0431	3.08734e-22	1.30628e-20
DUOX1	-2.56817	29.8303	93.786	3.51553e-22	1.47549e-20
CADM2	-2.78164	24.8751	93.7696	3.54472e-22	1.48376e-20
ALPI	-5.01316	27.3092	93.7307	3.61505e-22	1.50916e-20
ZBTB16	-2.52073	26.8069	93.3786	4.31886e-22	1.78867e-20
MYOM2	-1.68288	24.3492	91.962	8.83561e-22	3.62098e-20
ZNF426	-1.30436	26.067	91.8745	9.23504e-22	3.77479e-20
PDZRN4	-3.07305	25.9513	91.6075	1.05689e-21	4.30875e-20
GNG7	-1.79593	26.823	91.4611	1.13805e-21	4.6156e-20
TMEM40	-4.00257	24.8728	91.327	1.21787e-21	4.90123e-20
HPGD	-2.36998	29.8658	91.0562	1.39646e-21	5.60554e-20
CWH43	-4.32502	24.6754	90.6122	1.74776e-21	6.96213e-20
AHDC1	-1.11735	29.005	90.4113	1.93463e-21	7.68695e-20
DUOXA1	-2.81241	27.7154	90.3344	2.0113e-21	7.97135e-20
CCDC69	-1.84981	29.1025	90.1411	2.21763e-21	8.76692e-20
RNASE7	-4.84714	24.3752	90.131	2.22897e-21	8.78955e-20
DPP6	-3.25816	25.5691	89.8837	2.52576e-21	9.88518e-20
ITLN2	-5.40832	23.8861	89.6355	2.86337e-21	1.11786e-19
C1QL1	-2.21371	24.96	89.5166	3.04079e-21	1.18417e-19
IGSF11	-2.57249	23.688	89.3496	3.30859e-21	1.28526e-19
FOXF2	-1.86606	27.7445	89.1161	3.72301e-21	1.44267e-19
GJB6	-3.74713	25.8988	89.0328	3.88322e-21	1.50103e-19
P2RX2	-2.83711	22.7895	88.9844	3.9794e-21	1.53442e-19
CA14	-2.01429	23.5308	88.5658	4.91725e-21	1.89139e-19
SLC15A1	-3.77451	26.7759	88.4791	5.13747e-21	1.97125e-19
DSTN	-1.28176	32.2124	88.2644	5.72639e-21	2.18118e-19
ALDOB	-3.62445	30.8755	88.2495	5.76966e-21	2.19233e-19
ADRB2	-1.88725	24.9981	88.0994	6.22461e-21	2.35801e-19
FAM107A	-1.95034	27.8912	88.0959	6.23581e-21	2.35801e-19
ALDH3A1	-2.79981	30.127	87.941	6.7436e-21	2.53777e-19
IGFL1	-4.87904	24.11	87.9181	6.82208e-21	2.56114e-19
GGN	-1.5678	23.3878	87.9057	6.86492e-21	2.57106e-19
ALDH6A1	-1.04313	28.9355	87.8159	7.18381e-21	2.68407e-19
ASPA	-2.02311	25.5069	87.6766	7.70803e-21	2.86625e-19
KLF9	-1.47902	29.8846	87.4826	8.50228e-21	3.1541e-19
C11orf86	-4.34853	25.8578	87.407	8.8337e-21	3.26159e-19
COX7A1	-1.75188	25.9853	87.3542	9.0729e-21	3.34203e-19
SMTN	-1.9925	31.1986	87.1681	9.96791e-21	3.66309e-19
SNX31	-2.85095	22.0987	86.9525	1.11161e-20	4.06595e-19
CRABP2	-2.7717	27.8635	86.7996	1.20096e-20	4.36217e-19
P2RY2	-1.92918	25.5772	86.7903	1.20661e-20	4.37255e-19
SLC2A4	-2.50715	26.9938	86.3617	1.49858e-20	5.40557e-19
NDRG2	-1.27731	29.4626	86.2906	1.55346e-20	5.57784e-19
MAST4	-1.28636	28.8582	86.1538	1.66468e-20	5.96351e-19
DMPK	-1.80232	29.3772	86.0863	1.72255e-20	6.15675e-19
LRAT	-2.93199	23.9378	86.0404	1.76296e-20	6.28681e-19
CADM3	-2.66758	26.3981	86.0135	1.78707e-20	6.35833e-19
DSG3	-3.50989	28.8245	85.9434	1.85157e-20	6.57085e-19
FHL1	-2.36127	31.0673	85.8788	1.91313e-20	6.74552e-19
ITGB1BP2	-1.84861	23.6397	85.8743	1.91748e-20	6.74566e-19
NDUFA4L2	-1.77329	27.8017	85.8479	1.94323e-20	6.82089e-19
TTC22	-1.65284	28.6278	85.8359	1.95504e-20	6.84701e-19
BAG3	-1.35452	29.75	85.7644	2.02706e-20	7.0834e-19
LTB4R	-1.42593	26.3477	85.6435	2.15485e-20	7.47986e-19
PCP4L1	-2.97132	24.7218	85.5615	2.24602e-20	7.76191e-19
CLCA2	-4.12733	26.9556	85.456	2.36917e-20	8.15152e-19
IGJ	-3.04155	33.0769	85.4048	2.43131e-20	8.32869e-19
SLC5A1	-2.56655	29.1737	85.348	2.50217e-20	8.53943e-19
CNTNAP3	-2.2941	24.2046	85.3467	2.50374e-20	8.53943e-19
PMM1	-1.11745	28.3366	85.328	2.52763e-20	8.60218e-19
SLC22A17	-1.80409	27.4612	85.3171	2.54161e-20	8.631e-19
PMP2	-2.95531	22.5366	84.9748	3.02193e-20	1.01957e-18
C3orf18	-1.50144	25.9621	84.8633	3.1973e-20	1.07411e-18
NR1I3	-1.57151	22.4364	84.8456	3.22604e-20	1.08145e-18
XPNPEP2	-3.17454	27.4438	84.6098	3.63452e-20	1.21319e-18
LMOD3	-2.09774	22.8473	84.5433	3.75892e-20	1.25204e-18
GFOD1	-1.68031	27.7064	84.4963	3.84928e-20	1.27941e-18
PHLPP2	-1.29146	27.2088	84.3797	4.08326e-20	1.35431e-18
CORO6	-2.04287	25.9312	84.2425	4.37663e-20	1.44855e-18
PTPN13	-1.80926	27.3753	84.1906	4.49311e-20	1.48396e-18
FAT3	-2.77154	25.5758	84.1418	4.6053e-20	1.51781e-18
ADAMTS1	-1.73591	29.7775	83.5031	6.36174e-20	2.07919e-18
GNA15	-1.70324	26.7953	83.4033	6.6909e-20	2.18221e-18
MXD1	-1.65903	29.9202	83.1211	7.71785e-20	2.50151e-18
PPP1R12C	-1.1809	29.8281	83.1036	7.78657e-20	2.51857e-18
APOA1	-4.61228	29.5347	83.0945	7.82236e-20	2.52493e-18
SLC46A2	-2.18072	21.5417	83.0799	7.88018e-20	2.53836e-18
OAT	-1.49478	30.247	83.0528	7.98903e-20	2.56814e-18
CYP4B1	-2.97143	25.563	82.8933	8.66037e-20	2.77824e-18
SPRR3	-5.08304	32.0217	82.3674	1.13005e-19	3.58843e-18
NKX6-1	-3.44901	23.9862	82.3419	1.14469e-19	3.62757e-18
ARG1	-2.54243	21.6969	82.0028	1.35895e-19	4.25489e-18
DSG1	-4.18199	25.2547	81.9935	1.36534e-19	4.26636e-18
CDHR3	-1.67083	26.1008	81.9749	1.37828e-19	4.2982e-18
CIDEC	-3.18182	25.9398	81.9072	1.42627e-19	4.43901e-18
TGM5	-3.99078	22.4016	81.8999	1.43159e-19	4.44675e-18
IL11RA	-1.31568	26.456	81.8675	1.45525e-19	4.50235e-18
PDZD2	-1.53991	27.2886	81.8397	1.47585e-19	4.55708e-18
CCDC146	-1.46394	26.5836	81.6201	1.64929e-19	5.0826e-18
RCAN2	-1.77995	28.5776	81.5791	1.68382e-19	5.16867e-18
ARHGEF37	-1.39413	28.4699	81.3572	1.88393e-19	5.7491e-18
PLN	-2.57765	28.4569	81.2013	2.03863e-19	6.20909e-18
S100G	-5.98425	23.4436	81.1549	2.08699e-19	6.34405e-18
RBM20	-2.44883	24.703	80.9616	2.30152e-19	6.97736e-18
MT1X	-1.657	28.9567	80.818	2.47494e-19	7.43671e-18
NIPAL4	-2.59956	24.8257	80.7461	2.56663e-19	7.69742e-18
LY6H	-2.13426	24.1885	80.6869	2.64466e-19	7.90542e-18
ZFP36	-1.59246	31.9645	80.6859	2.64608e-19	7.90542e-18
RBPMS2	-2.37589	28.0428	80.6002	2.76326e-19	8.23977e-18
LIMS2	-2.04916	29.1094	80.5699	2.80605e-19	8.35148e-18
GPR157	-1.24536	27.3836	80.5518	2.83186e-19	8.41228e-18
CRYAB	-2.14074	28.6726	80.344	3.14579e-19	9.30952e-18
SCNN1G	-3.25697	26.6224	80.301	3.21513e-19	9.49677e-18
CA11	-1.32337	26.1777	80.2697	3.26647e-19	9.63025e-18
SERPINB3	-4.4286	28.4455	80.1904	3.40017e-19	1.00056e-17
DGKG	-1.98015	25.9579	80.1033	3.55344e-19	1.03815e-17
CACNB2	-1.99912	26.0005	80.1027	3.55443e-19	1.03815e-17
MYL9	-2.38563	32.9068	80.0745	3.60557e-19	1.05112e-17
SLC7A3	-2.72653	22.548	79.8898	3.95887e-19	1.15197e-17
AGPAT9	-1.88298	27.1095	79.5765	4.63906e-19	1.34241e-17
FOSB	-2.58807	30.2263	79.2742	5.406e-19	1.55002e-17
C19orf69	-3.72187	23.1869	79.2241	5.54509e-19	1.58636e-17
CYP4F2	-3.36643	25.8604	79.136	5.79793e-19	1.6503e-17
HOPX	-2.03893	28.4507	78.8199	6.80376e-19	1.9267e-17
CPA4	-3.31978	24.0161	78.7896	6.90897e-19	1.94883e-17
NR4A3	-2.10877	27.7334	78.5776	7.69181e-19	2.16185e-17
BCAN	-2.34894	23.0433	78.4564	8.17824e-19	2.29445e-17
NTN1	-1.99316	28.7221	78.4281	8.29647e-19	2.32346e-17
ADAMTSL1	-1.63496	26.6748	78.3103	8.80615e-19	2.4574e-17
DNAJB5	-2.03984	27.9149	78.1479	9.56072e-19	2.64908e-17
DAPL1	-3.56106	24.7987	78.0739	9.92547e-19	2.74044e-17
ANGPTL7	-2.66983	23.518	77.9813	1.04022e-18	2.86702e-17
ASB16	-1.47756	24.0159	77.9271	1.06917e-18	2.94162e-17
CCDC13	-1.39291	22.6114	77.9221	1.07188e-18	2.9439e-17
CABP7	-1.95906	22.3956	77.8255	1.12557e-18	3.08055e-17
SLC5A7	-3.06353	22.9213	77.7358	1.17789e-18	3.21251e-17
TCEAL6	-3.31523	20.8322	77.7078	1.19469e-18	3.25266e-17
DSC2	-2.03252	29.6793	77.6822	1.21028e-18	3.28369e-17
C2orf54	-2.46875	27.0262	77.6421	1.23507e-18	3.34517e-17
KY	-2.37738	23.108	77.5402	1.3005e-18	3.51629e-17
LGALS7B	-3.77577	26.275	77.4827	1.33889e-18	3.61385e-17
NAP1L5	-1.41428	25.4609	77.4465	1.36367e-18	3.6744e-17
RPRM	-2.73215	24.7699	77.3722	1.41594e-18	3.79563e-17
PLA2G4D	-3.07485	22.9675	77.3005	1.46828e-18	3.92923e-17
C16orf89	-2.47987	27.9023	77.1483	1.58588e-18	4.23668e-17
RPS6KA5	-1.03465	27.0139	77.122	1.60714e-18	4.28615e-17
PGLYRP3	-3.94019	23.7268	77.0559	1.66186e-18	4.42456e-17
SGCA	-2.34734	26.216	76.7654	1.92518e-18	5.09098e-17
NOS1	-2.7834	24.051	76.6198	2.07255e-18	5.44392e-17
SLC6A1	-1.56589	24.0755	76.5253	2.17407e-18	5.70101e-17
TMEM108	-1.5687	24.3525	76.4584	2.24903e-18	5.87789e-17
ACADSB	-1.04553	28.467	76.425	2.28736e-18	5.96811e-17
DGAT1	-1.37172	29.9223	76.3805	2.33956e-18	6.07441e-17
IKZF2	-1.49717	26.8558	76.3803	2.33974e-18	6.07441e-17
TGFB1I1	-1.69927	29.6022	76.1682	2.60501e-18	6.71852e-17
TUBAL3	-3.37065	24.2646	76.0264	2.79894e-18	7.19499e-17
TGFBR3	-1.6409	28.9387	76.0018	2.83412e-18	7.27346e-17
PGM5	-2.53144	29.2418	75.9176	2.95749e-18	7.57766e-17
CCL14	-2.1408	26.8164	75.7951	3.14675e-18	8.0494e-17
ATP1A2	-2.79938	27.45	75.7296	3.25296e-18	8.30753e-17
COL4A5	-2.0308	28.4066	75.6552	3.3779e-18	8.58457e-17
BARX2	-2.20136	26.9047	75.642	3.40046e-18	8.62791e-17
DOCK3	-2.0168	25.2049	75.6022	3.46972e-18	8.78938e-17
SCUBE1	-2.06881	26.8307	75.5147	3.62688e-18	9.17267e-17
SPRR1A	-4.16848	28.4926	75.4919	3.66917e-18	9.26466e-17
ATP2B2	-2.48499	22.2443	75.4723	3.70571e-18	9.32899e-17
CEBPD	-1.19323	30.3853	75.4718	3.70657e-18	9.32899e-17
SEMA6D	-1.89034	26.6712	75.2621	4.12196e-18	1.03578e-16
SSBP2	-1.51557	27.5437	75.2331	4.18293e-18	1.04774e-16
ZCWPW2	-1.32263	22.8061	75.0873	4.50348e-18	1.12443e-16
FOXF1	-1.68367	28.557	75.0015	4.70359e-18	1.16881e-16
NRXN1	-2.67221	24.8458	74.8533	5.0703e-18	1.25396e-16
DNAJC18	-1.20098	26.2746	74.7122	5.44577e-18	1.33626e-16
CYP11A1	-2.17714	23.045	74.6159	5.7182e-18	1.40091e-16
DLG2	-1.95021	25.1108	74.5098	6.03368e-18	1.47359e-16
ABI3BP	-2.22596	29.092	74.5046	6.0498e-18	1.47523e-16
TMEM25	-1.54268	27.1356	74.3068	6.68738e-18	1.62563e-16
NEGR1	-2.01138	27.6073	74.1745	7.15065e-18	1.73019e-16
MPP1	-1.42351	27.7356	74.1556	7.21976e-18	1.74422e-16
FAM83C	-4.05112	23.9643	74.0038	7.79683e-18	1.87647e-16
XKR4	-2.49149	24.1638	73.7581	8.83e-18	2.11366e-16
RDH12	-2.56474	25.6939	73.6954	9.11505e-18	2.17525e-16
CALML3	-4.5856	27.2829	73.6876	9.15114e-18	2.1799e-16
GCOM1	-1.85128	26.7326	73.6412	9.36906e-18	2.22569e-16
KLHDC8B	-1.1735	26.9689	73.5781	9.67309e-18	2.29443e-16
SCN7A	-2.59729	26.4342	73.467	1.02335e-17	2.42369e-16
CALCOCO1	-1.01574	29.9881	73.4399	1.03747e-17	2.45341e-16
ZNF331	-1.56966	27.7163	73.4133	1.05158e-17	2.48302e-16
HOXA4	-1.86912	25.925	73.358	1.08144e-17	2.54969e-16
VWC2	-2.68737	23.1234	73.2528	1.14062e-17	2.68517e-16
NECAB1	-2.13309	25.5116	73.0962	1.23483e-17	2.89823e-16
FIGF	-2.57494	24.8898	72.8731	1.38262e-17	3.23058e-16
EMILIN3	-1.92968	24.3711	72.7411	1.47823e-17	3.44883e-16
PTCHD1	-2.74218	25.7373	72.7119	1.50023e-17	3.49496e-16
S100A14	-2.22141	30.3561	72.6204	1.57144e-17	3.64998e-16
SHBG	-2.67638	22.1542	72.5305	1.64472e-17	3.8089e-16
LNX1	-1.30047	27.219	72.5065	1.66484e-17	3.8498e-16
DAAM2	-1.70973	28.6506	72.4979	1.67212e-17	3.86093e-16
ABCG4	-1.62518	22.3483	72.3507	1.80157e-17	4.13543e-16
C2orf88	-1.75408	26.7841	72.3279	1.82255e-17	4.17745e-16
CRYL1	-1.27132	28.7631	72.242	1.90365e-17	4.33794e-16
PLIN4	-2.65703	28.9574	72.1935	1.951e-17	4.43938e-16
S100A2	-3.11521	27.9032	72.1599	1.98451e-17	4.50907e-16
KCNJ13	-2.28906	24.1152	71.9934	2.15918e-17	4.89883e-16
SLC5A9	-2.70878	25.2716	71.9319	2.22748e-17	5.0392e-16
GDPD2	-2.84404	24.8881	71.7533	2.43857e-17	5.48503e-16
MYOM1	-2.00586	26.4945	71.702	2.50275e-17	5.62132e-16
SPAG17	-2.84989	23.9131	71.5217	2.74222e-17	6.12403e-16
CES2	-1.78143	30.9759	71.1804	3.26014e-17	7.20868e-16
TP53I3	-1.06479	27.7307	70.9143	3.73081e-17	8.18008e-16
P2RY14	-1.70017	26.4413	70.8711	3.81335e-17	8.34937e-16
ANKRD53	-1.58518	23.4951	70.7656	4.02281e-17	8.77117e-16
ALDOC	-1.47107	27.6276	70.642	4.28304e-17	9.31264e-16
TP53INP2	-1.26007	29.7319	70.4966	4.61058e-17	9.99427e-16
BDH2	-1.09139	28.1506	70.4917	4.62207e-17	9.99427e-16
KRT2	-2.85689	22.3729	70.323	5.03462e-17	1.08414e-15
PNCK	-2.90366	26.336	70.0701	5.72344e-17	1.22573e-15
EIF4E3	-1.08717	28.3691	70.0349	5.82649e-17	1.24439e-15
ACAD11	-1.00577	27.4249	69.964	6.03963e-17	1.28465e-15
B3GNT8	-1.7186	26.5368	69.9067	6.21766e-17	1.31894e-15
TUBB6	-1.43619	29.2259	69.7462	6.74493e-17	1.42692e-15
TAC3	-2.38405	24.1591	69.7222	6.82743e-17	1.44048e-15
DGKB	-2.64282	23.6867	69.6663	7.02359e-17	1.47645e-15
GHR	-1.82129	26.3923	69.5968	7.27551e-17	1.52422e-15
LMO3	-2.18626	26.0952	69.5823	7.32918e-17	1.53189e-15
FABP2	-4.24539	27.4957	69.4791	7.7229e-17	1.60988e-15
NKAPL	-1.75727	22.5518	69.2875	8.5106e-17	1.76937e-15
RAET1L	-3.22065	24.2484	69.2846	8.52339e-17	1.76968e-15
DNASE1L3	-2.09253	25.1503	69.2045	8.87652e-17	1.83569e-15
CDHR5	-2.32805	30.0755	69.1466	9.14119e-17	1.88793e-15
JUN	-1.24074	31.58	69.0785	9.46213e-17	1.94907e-15
TBX10	-3.39449	23.7762	69.0634	9.53491e-17	1.96149e-15
C15orf59	-1.95558	24.896	69.0505	9.59748e-17	1.97177e-15
CBR3	-1.37818	25.257	68.9698	9.99828e-17	2.05142e-15
SORCS3	-2.70282	22.1998	68.9395	1.01529e-16	2.07805e-15
SCIN	-2.11514	27.3692	68.811	1.08368e-16	2.21475e-15
ATP6V1G2	-1.656	23.0784	68.7539	1.11551e-16	2.27683e-15
RYR3	-2.2908	25.1998	68.7458	1.12011e-16	2.28324e-15
PPP1R14A	-1.96887	27.3801	68.6164	1.19605e-16	2.4317e-15
PDZD4	-2.11332	26.0722	68.6034	1.20397e-16	2.44464e-15
NRG2	-1.97671	23.7198	68.58	1.21833e-16	2.4706e-15
FBXL22	-1.99448	24.8639	68.5414	1.2424e-16	2.51615e-15
NACAD	-1.78494	26.1676	68.3869	1.34366e-16	2.7107e-15
NPR1	-1.52496	26.8138	68.3709	1.35462e-16	2.72928e-15
TMOD1	-1.77765	27.6343	68.348	1.37044e-16	2.75761e-15
MYO1A	-2.39439	28.8186	68.085	1.56596e-16	3.13492e-15
IVL	-4.89898	26.8113	68.0494	1.59451e-16	3.18801e-15
EPS8L2	-1.1525	30.3173	67.9699	1.66015e-16	3.31442e-15
EDN3	-2.64833	25.978	67.9652	1.66409e-16	3.31442e-15
FKBP5	-1.43732	30.4079	67.9292	1.69477e-16	3.37123e-15
EPHA7	-2.67969	27.1194	67.8487	1.76539e-16	3.50726e-15
CHADL	-1.50175	24.878	67.8395	1.77362e-16	3.51914e-15
ESRRG	-2.69716	28.1027	67.8109	1.79951e-16	3.56149e-15
RAB38	-1.60183	25.0276	67.7631	1.84367e-16	3.64428e-15
ME1	-1.52783	28.276	67.7297	1.87516e-16	3.68789e-15
GPR112	-3.37369	22.1879	67.6763	1.92669e-16	3.77974e-15
KCNB1	-2.65587	25.9504	67.6698	1.93305e-16	3.78746e-15
CSRP1	-1.72752	32.3015	67.6527	1.9499e-16	3.81571e-15
ENTPD5	-1.33593	28.8643	67.6132	1.98936e-16	3.88806e-15
COL21A1	-2.01508	25.0149	67.5892	2.01368e-16	3.93069e-15
AIM1L	-1.99148	27.3837	67.5195	2.08614e-16	4.06707e-15
C1orf115	-1.59237	28.3312	67.4443	2.16719e-16	4.21982e-15
PTH1R	-1.71714	24.3433	67.1758	2.48346e-16	4.82364e-15
EPGN	-4.08207	23.0436	67.0861	2.59904e-16	5.02941e-15
KCNMB1	-2.15462	28.4081	67.0354	2.66682e-16	5.1542e-15
CYP2C9	-2.58995	27.0692	67.0065	2.70613e-16	5.22373e-15
GRIA4	-2.13599	25.2733	66.6654	3.21734e-16	6.18005e-15
SLURP1	-5.3969	26.4316	66.6397	3.25962e-16	6.25359e-15
CROT	-1.26082	27.1139	66.6109	3.3076e-16	6.33788e-15
RERG	-1.94432	27.0432	66.4095	3.66335e-16	6.95993e-15
GNG3	-1.58293	22.0059	66.3641	3.74861e-16	7.11327e-15
BHMT2	-1.87555	25.2886	66.251	3.96997e-16	7.5242e-15
TMPRSS15	-5.28477	27.2857	66.2015	4.071e-16	7.70634e-15
TPM2	-2.07844	32.007	66.135	4.21073e-16	7.96123e-15
BEX4	-1.47103	27.3059	66.1134	4.25702e-16	8.03904e-15
PLCL1	-1.34418	26.0004	66.0963	4.29414e-16	8.09937e-15
ST6GALNAC6	-1.06109	28.4714	66.0501	4.39611e-16	8.28172e-15
CD36	-1.67661	28.4879	66.0328	4.43487e-16	8.33468e-15
OPCML	-2.07572	22.8326	66.0195	4.46488e-16	8.38102e-15
SGCG	-2.47301	21.699	66.0168	4.47089e-16	8.38226e-15
TXNIP	-1.28873	32.7944	66.003	4.50243e-16	8.43129e-15
ATP1B2	-1.79244	25.5592	65.9795	4.55631e-16	8.52199e-15
GRIA2	-2.89447	23.1118	65.8954	4.75511e-16	8.88321e-15
LRRC10B	-2.1244	24.5523	65.8469	4.8734e-16	9.09333e-15
ABCG8	-3.36718	24.4186	65.6484	5.38981e-16	9.99733e-15
CAP2	-1.94688	27.2282	65.4598	5.93116e-16	1.09718e-14
RORA	-1.15726	27.8029	65.4197	6.05298e-16	1.11745e-14
CASQ2	-2.6089	26.7031	65.3267	6.34546e-16	1.17006e-14
SULT2B1	-2.2003	27.1755	65.3192	6.36976e-16	1.17316e-14
ATCAY	-2.36798	22.0442	65.2471	6.60703e-16	1.21543e-14
TNXB	-1.97174	30.1046	65.1162	7.06094e-16	1.29437e-14
ACY1	-1.37077	29.0801	65.0931	7.1442e-16	1.3081e-14
SLC27A6	-2.48359	22.5979	65.0063	7.46571e-16	1.36378e-14
KLF15	-2.01044	27.2241	64.9219	7.79245e-16	1.42015e-14
CYB5A	-1.00176	29.4634	64.9174	7.81036e-16	1.42176e-14
GRIK2	-2.02383	22.9043	64.8938	7.90454e-16	1.43723e-14
PAQR7	-1.13416	27.2402	64.8085	8.25406e-16	1.49904e-14
SNRPN	-1.47395	26.1387	64.6488	8.95124e-16	1.62002e-14
RRAD	-1.85158	26.4167	64.5805	9.26701e-16	1.67523e-14
ATG9B	-2.04678	25.4269	64.4674	9.81404e-16	1.77003e-14
N4BP3	-1.27865	26.5795	64.3772	1.02743e-15	1.84454e-14
ACOX2	-1.66566	26.0834	64.3111	1.06247e-15	1.90527e-14
NPTX1	-2.85639	26.4777	64.2839	1.07721e-15	1.92728e-14
PDE2A	-1.54054	27.1902	64.114	1.17424e-15	2.09133e-14
ARHGEF4	-2.0457	26.9432	64.0908	1.18814e-15	2.11367e-14
GHRL	-2.79396	29.34	64.0227	1.22991e-15	2.17808e-14
CGNL1	-1.69086	28.5163	64.01	1.2379e-15	2.18975e-14
EPB41L3	-1.45	27.6974	63.9422	1.28127e-15	2.25881e-14
BMPER	-1.92823	25.1822	63.9057	1.30519e-15	2.29582e-14
SLITRK3	-2.70578	23.056	63.8664	1.33152e-15	2.33688e-14
C1QTNF2	-1.57135	24.2979	63.5341	1.57615e-15	2.75694e-14
FAM129A	-1.80428	30.1295	63.5221	1.58574e-15	2.77062e-14
CAMK2G	-1.05233	29.1295	63.4559	1.64e-15	2.85586e-14
KANK2	-1.47294	30.3107	63.3997	1.6874e-15	2.92862e-14
LMOD1	-2.33259	30.6968	63.309	1.76693e-15	3.06326e-14
GSTA3	-4.84163	22.1663	63.2331	1.83641e-15	3.17668e-14
MME	-2.49966	28.2523	63.1947	1.87252e-15	3.22846e-14
GSTA1	-3.15764	29.282	62.9981	2.06911e-15	3.54786e-14
XDH	-2.30389	27.4754	62.884	2.19248e-15	3.75117e-14
ADAMTSL4	-1.50603	28.4002	62.7969	2.2916e-15	3.90795e-14
UNC5D	-2.70047	22.3135	62.7205	2.38219e-15	4.05803e-14
LY6D	-3.29173	27.6488	62.691	2.4182e-15	4.11041e-14
REEP2	-2.00227	25.7874	62.6403	2.48123e-15	4.20841e-14
SLC17A8	-4.4161	22.2189	62.4997	2.6649e-15	4.51016e-14
TNFAIP8L3	-1.66108	25.4892	62.4045	2.79689e-15	4.71316e-14
PRPH	-2.4087	24.4818	62.3962	2.80859e-15	4.72779e-14
LDB3	-2.41886	27.113	62.347	2.87971e-15	4.82402e-14
PGR	-1.85234	25.5462	62.346	2.88116e-15	4.82402e-14
CXCR2	-2.26648	25.2499	62.324	2.91359e-15	4.87311e-14
MRO	-1.80062	22.3611	62.1784	3.13717e-15	5.21917e-14
KPRP	-5.04589	24.1179	62.1355	3.20623e-15	5.31711e-14
ANGPTL1	-2.40072	27.1627	62.1047	3.25679e-15	5.39525e-14
CTNNA3	-2.82752	25.5357	62.0449	3.35712e-15	5.54971e-14
DMD	-1.78995	28.7043	62.0224	3.39569e-15	5.59991e-14
HMGCLL1	-2.0724	21.8386	62.021	3.39822e-15	5.59991e-14
ACPP	-1.84666	26.4413	61.9087	3.59756e-15	5.91595e-14
NNAT	-2.31328	25.8813	61.8797	3.65086e-15	5.99729e-14
AQP7	-1.86517	24.4062	61.7593	3.88109e-15	6.36215e-14
SORBS2	-1.5688	28.9831	61.682	4.03645e-15	6.60299e-14
SLC25A23	-1.01918	30.0837	61.2697	4.97675e-15	8.08206e-14
MOGAT2	-3.01981	27.3435	61.2279	5.08359e-15	8.23846e-14
STON1	-1.78472	28.3021	60.8882	6.04098e-15	9.7096e-14
CACNA2D3	-1.62332	24.3428	60.7407	6.51094e-15	1.04222e-13
GABRA5	-3.08823	22.4649	60.6048	6.97635e-15	1.11104e-13
SLC39A2	-3.40027	22.3291	60.5993	6.99582e-15	1.113e-13
SLC25A20	-1.00569	27.6099	60.5972	7.00342e-15	1.11308e-13
KANK1	-1.01621	28.9509	60.4568	7.52105e-15	1.19172e-13
PLEKHN1	-1.6284	25.6958	60.194	8.59526e-15	1.35781e-13
METTL7A	-1.24037	30.2485	60.1915	8.60611e-15	1.35783e-13
CDH20	-1.81809	21.0554	60.1484	8.79681e-15	1.38406e-13
FLNA	-1.8911	34.742	60.1227	8.91263e-15	1.40067e-13
RASD2	-1.58633	26.4393	59.9673	9.64445e-15	1.51135e-13
PECR	-1.09171	26.4078	59.9348	9.80531e-15	1.53196e-13
PRDM8	-1.63665	25.8517	59.7562	1.07364e-14	1.66579e-13
TRIM29	-2.41777	30.123	59.7246	1.09102e-14	1.68774e-13
SLC7A8	-1.40605	29.4319	59.7135	1.09719e-14	1.6956e-13
SLMAP	-1.04875	30.1472	59.6872	1.11198e-14	1.71677e-13
PPM1L	-1.14195	28.5463	59.665	1.12459e-14	1.73282e-13
CTTNBP2	-1.74764	25.7137	59.5618	1.18513e-14	1.82251e-13
CRTAC1	-2.30049	24.2589	59.5141	1.21424e-14	1.86362e-13
PDE5A	-1.32703	28.7618	59.4902	1.22904e-14	1.88449e-13
SMOC2	-1.96614	30.004	59.4786	1.23633e-14	1.89381e-13
HAPLN4	-2.36632	23.7075	59.4354	1.26377e-14	1.93206e-13
C14orf39	-3.07444	20.5154	59.3966	1.28893e-14	1.96668e-13
MYOZ2	-2.13655	21.8139	59.3038	1.35115e-14	2.05962e-13
MLNR	-3.05857	22.7161	59.2862	1.36329e-14	2.07609e-13
PDLIM4	-1.49994	27.74	59.2575	1.38331e-14	2.10454e-13
BARX1	-2.12981	28.8983	58.9623	1.60719e-14	2.43332e-13
ST3GAL3	-1.11015	26.2312	58.8614	1.69175e-14	2.55149e-13
EVPLL	-2.5028	22.7673	58.7947	1.75012e-14	2.63443e-13
C9orf9	-1.1179	25.7794	58.6296	1.90329e-14	2.85677e-13
PERP	-1.28779	31.4853	58.606	1.92623e-14	2.88843e-13
ALDH3B2	-2.61393	26.4282	58.5467	1.9852e-14	2.974e-13
EPHA6	-2.85443	22.5033	58.5013	2.03156e-14	3.03763e-13
CLIP3	-1.70837	28.4681	58.4524	2.08272e-14	3.1082e-13
CDH19	-2.475	25.7536	58.3513	2.19246e-14	3.26575e-13
PLIN5	-1.63985	28.1024	58.2869	2.26548e-14	3.36491e-13
DIRC3	-1.63398	22.7393	58.2315	2.33019e-14	3.45447e-13
JAKMIP2	-1.69253	24.5474	58.1229	2.46244e-14	3.63303e-13
C22orf23	-1.36002	25.4053	57.9375	2.70578e-14	3.97094e-13
TMEM220	-1.28972	26.4582	57.937	2.70648e-14	3.97094e-13
SOX17	-1.33677	25.5492	57.8833	2.78137e-14	4.077e-13
ITGA8	-1.79149	28.231	57.8325	2.85414e-14	4.16806e-13
LOR	-2.53265	20.5231	57.7896	2.91705e-14	4.25596e-13
OLFM3	-2.87649	20.5434	57.7456	2.98304e-14	4.34414e-13
CYBRD1	-1.49273	30.3891	57.7088	3.03944e-14	4.41806e-13
ADRA1D	-2.27131	24.6382	57.6206	3.17874e-14	4.59918e-13
MPP7	-1.39718	28.4164	57.5831	3.23997e-14	4.67913e-13
DMGDH	-1.56014	23.4118	57.4308	3.5008e-14	5.04186e-13
SORBS1	-1.88748	31.1728	57.3778	3.59646e-14	5.17488e-13
MAOA	-1.50203	30.0344	57.3613	3.62668e-14	5.21357e-13
ACADS	-1.0789	28.7003	57.3507	3.64636e-14	5.23704e-13
ART3	-2.19936	22.9177	57.2891	3.76238e-14	5.39872e-13
SVIL	-1.70294	30.8331	57.2482	3.84136e-14	5.50701e-13
GSTA2	-3.65565	26.461	57.2382	3.86105e-14	5.52511e-13
UGT1A4	-3.23241	22.1183	57.1116	4.11762e-14	5.87615e-13
SDR9C7	-3.65126	21.9167	57.081	4.18236e-14	5.95768e-13
C17orf78	-3.94775	25.3177	57.053	4.24233e-14	6.03761e-13
CRISP3	-4.36286	27.7995	57.0098	4.33636e-14	6.16023e-13
NKX3-1	-1.80011	25.4773	56.9104	4.56136e-14	6.46226e-13
SUSD2	-1.60671	27.7756	56.866	4.66548e-14	6.6038e-13
APOBEC1	-2.97558	25.2578	56.7576	4.92971e-14	6.96521e-13
GLRA4	-3.25486	20.9823	56.5991	5.34359e-14	7.52961e-13
SERPINB13	-4.39988	25.8527	56.474	5.69468e-14	8.00272e-13
PDLIM3	-1.75307	29.9481	56.2326	6.43861e-14	8.96765e-13
EML1	-1.49395	28.1253	56.2111	6.50922e-14	9.04989e-13
RNF165	-1.80922	23.5479	56.0788	6.96255e-14	9.62037e-13
SLC7A9	-2.84818	25.784	55.9943	7.26824e-14	9.98984e-13
HSPB1	-1.3917	32.5069	55.9258	7.52572e-14	1.03075e-12
MYH11	-2.56645	34.9066	55.8611	7.77746e-14	1.06244e-12
FAM117A	-1.10152	27.6798	55.6799	8.52848e-14	1.15998e-12
PPP1R3G	-1.61276	23.7398	55.6405	8.70105e-14	1.18037e-12
YOD1	-1.35072	28.5653	55.5389	9.1629e-14	1.23979e-12
SOSTDC1	-2.77106	27.1011	55.5367	9.17323e-14	1.23979e-12
FNDC5	-1.78131	25.9683	55.5355	9.17862e-14	1.23979e-12
RNF122	-1.09143	26.386	55.4465	9.60395e-14	1.29389e-12
MAP6	-1.67087	26.1326	55.4153	9.75764e-14	1.31009e-12
CC2D2A	-1.25072	26.8756	55.3366	1.01562e-13	1.35946e-12
PRICKLE2	-1.55648	28.2695	55.3063	1.03135e-13	1.37645e-12
RFX2	-1.26405	27.2245	55.1873	1.09572e-13	1.45615e-12
PDZRN3	-1.65052	28.6354	55.0579	1.17034e-13	1.55005e-12
ASAH2B	-1.01821	26.3397	54.966	1.2263e-13	1.62006e-12
C16orf86	-1.04416	23.881	54.9133	1.25968e-13	1.65995e-12
CFL2	-1.58154	28.8973	54.8451	1.30412e-13	1.7148e-12
SLC6A11	-3.28039	22.9104	54.7598	1.36199e-13	1.78427e-12
HSPB2	-1.55564	24.785	54.7404	1.37552e-13	1.80008e-12
UGT1A5	-4.44965	20.7662	54.7375	1.37751e-13	1.80008e-12
SLC9A3R1	-1.0974	30.6672	54.6365	1.45017e-13	1.89344e-12
SELM	-1.35092	29.4593	54.5647	1.50415e-13	1.96229e-12
C2orf71	-2.45903	20.3559	54.5429	1.52088e-13	1.98247e-12
S1PR5	-1.57198	23.5493	54.5179	1.54035e-13	2.00617e-12
PLEKHO1	-1.37137	28.8359	54.499	1.5553e-13	2.02395e-12
PAIP2B	-1.50759	27.7514	54.4674	1.58046e-13	2.055e-12
PCSK2	-2.97384	24.6629	54.432	1.6092e-13	2.08889e-12
RSPO2	-2.23626	25.1674	54.4114	1.62616e-13	2.10916e-12
GIP	-5.06502	23.8516	54.3726	1.65863e-13	2.14771e-12
CDKN1A	-1.15344	30.3566	54.3481	1.67943e-13	2.17285e-12
OSBPL1A	-1.01581	28.5043	54.2032	1.80794e-13	2.32994e-12
SPEG	-2.13361	28.899	54.2028	1.80829e-13	2.32994e-12
JAM2	-1.48234	27.5614	54.0579	1.94663e-13	2.49996e-12
NAP1L2	-1.91607	24.2096	54.0109	1.99382e-13	2.55846e-12
RNF150	-1.92927	27.7183	53.9119	2.09688e-13	2.6863e-12
TSC22D3	-1.25999	30.819	53.8057	2.21334e-13	2.82165e-12
CACNA1H	-1.74514	29.5724	53.6989	2.33698e-13	2.96239e-12
EDN2	-2.18112	23.6079	53.6847	2.35389e-13	2.9814e-12
ASB11	-2.7009	24.768	53.6647	2.37799e-13	3.00949e-12
CYP2J2	-1.65637	26.8293	53.6568	2.38757e-13	3.01917e-12
KCNIP4	-1.39041	23.5922	53.6436	2.4036e-13	3.03455e-12
TMPRSS11D	-3.84319	25.4462	53.6135	2.44077e-13	3.07899e-12
AQPEP	-2.02272	22.8273	53.5584	2.51025e-13	3.16154e-12
ITPKB	-1.35262	29.2173	53.5326	2.54339e-13	3.20071e-12
SERPINB2	-2.96729	27.2277	53.4999	2.58602e-13	3.24913e-12
VSTM2A	-2.96091	23.2276	53.3231	2.82965e-13	3.53536e-12
AKAP6	-1.91497	26.7796	53.2471	2.94115e-13	3.66882e-12
FMO2	-1.92146	27.5232	53.1116	3.1512e-13	3.91524e-12
C10orf107	-1.82341	22.2772	53.0011	3.33355e-13	4.13197e-12
ANGPT1	-1.35233	26.028	52.995	3.34395e-13	4.14158e-12
PIRT	-2.30747	22.7848	52.9521	3.41775e-13	4.2263e-12
KCNMB2	-1.98545	23.2127	52.9278	3.46034e-13	4.2722e-12
MAOB	-1.73916	28.488	52.9236	3.46771e-13	4.27793e-12
FYCO1	-1.01026	29.6066	52.8936	3.52108e-13	4.34035e-12
RAB9B	-1.67514	25.1152	52.8479	3.60412e-13	4.42876e-12
HSD17B2	-2.17651	28.745	52.784	3.72328e-13	4.56444e-12
PGD	-1.00681	30.1804	52.7688	3.75211e-13	4.59619e-12
ADCY5	-1.99584	28.4614	52.6979	3.89011e-13	4.76151e-12
LTBP4	-1.14808	31.3128	52.5749	4.14154e-13	5.03775e-12
MAGI2	-1.32377	25.857	52.529	4.23945e-13	5.14485e-12
PER3	-1.25937	28.565	52.5148	4.27019e-13	5.17814e-12
BAIAP2	-1.05019	29.151	52.507	4.28715e-13	5.19469e-12
PRRT1	-1.26165	25.7941	52.4765	4.35426e-13	5.27192e-12
KIAA0408	-1.90673	25.9939	52.2777	4.81816e-13	5.79327e-12
HIPK4	-1.56956	21.3953	52.2404	4.91046e-13	5.89519e-12
DACT3	-1.80059	27.5544	52.1798	5.06451e-13	6.07082e-12
JUNB	-1.15121	31.5729	51.9535	5.68312e-13	6.78119e-12
KCNE2	-2.94937	29.5799	51.91	5.8103e-13	6.91789e-12
MPZL2	-1.13986	29.416	51.9098	5.81094e-13	6.91789e-12
SFRP1	-2.25226	28.2524	51.8618	5.95464e-13	7.07819e-12
SCUBE2	-1.67812	27.7758	51.8447	6.00696e-13	7.13497e-12
PRKAR2B	-1.38667	27.5261	51.7907	6.17429e-13	7.31707e-12
FNDC4	-1.31685	25.9629	51.6951	6.48245e-13	7.65908e-12
KRT6A	-3.94657	31.471	51.524	7.07274e-13	8.31884e-12
GRIK3	-2.26248	24.97	51.3957	7.55024e-13	8.834e-12
RANBP3L	-1.78573	23.3869	51.3002	7.92659e-13	9.2605e-12
NPPC	-2.73439	22.7073	51.2523	8.12273e-13	9.48258e-12
EGR1	-1.62479	31.4904	51.2051	8.32005e-13	9.68405e-12
MRGPRF	-1.87494	28.5488	51.1631	8.49997e-13	9.87877e-12
ENPP6	-1.86342	23.1809	51.1424	8.5904e-13	9.96907e-12
HTR7	-1.48583	23.0241	51.139	8.60497e-13	9.97858e-12
LPAR3	-2.16219	23.2252	51.1025	8.76652e-13	1.01509e-11
ACTN2	-2.69488	25.4345	51.0476	9.0155e-13	1.03931e-11
SEC14L2	-1.09331	27.1583	51.043	9.0364e-13	1.04095e-11
ANKS1B	-1.62836	24.192	51.0267	9.11188e-13	1.0481e-11
EPHX2	-1.31377	28.2377	50.9109	9.66573e-13	1.11099e-11
CRHBP	-1.52505	22.0922	50.9067	9.68607e-13	1.1117e-11
FAM166B	-1.26625	22.132	50.8449	9.99629e-13	1.14562e-11
ACOT11	-1.03541	28.1989	50.8275	1.00852e-12	1.15497e-11
LRRN4CL	-1.52925	25.7204	50.7345	1.05744e-12	1.20746e-11
GPRASP2	-1.08612	26.0105	50.7272	1.06137e-12	1.21106e-11
TPD52L1	-1.72356	27.9864	50.7128	1.06918e-12	1.21909e-11
C1QTNF7	-1.8399	26.2211	50.708	1.07182e-12	1.2212e-11
ZSCAN18	-1.46338	28.2817	50.7062	1.07281e-12	1.22144e-11
MXRA7	-1.28415	30.234	50.6855	1.0842e-12	1.23351e-11
RGS5	-1.27001	31.7283	50.6828	1.08568e-12	1.2343e-11
TMPRSS11B	-5.0859	26.8281	50.6506	1.10363e-12	1.25379e-11
FAM13A	-1.0614	28.6971	50.5452	1.16452e-12	1.31819e-11
PRKG2	-1.71211	23.3103	50.5161	1.18193e-12	1.33693e-11
HSPB6	-2.40687	31.6197	50.4874	1.19932e-12	1.35464e-11
ATP2B4	-1.36465	30.9642	50.485	1.20078e-12	1.35532e-11
SCHIP1	-1.54443	25.1125	50.4003	1.25375e-12	1.41002e-11
SERPINB4	-3.94329	25.6466	50.3653	1.27632e-12	1.43437e-11
PBX1	-1.20113	29.4837	50.2221	1.37291e-12	1.5352e-11
ENHO	-1.97025	23.9011	50.1947	1.39224e-12	1.55349e-11
GNAO1	-1.97422	27.9345	50.1659	1.41279e-12	1.5753e-11
CDON	-1.62936	27.1842	50.146	1.42725e-12	1.5869e-11
PRNP	-1.11658	30.1011	50.0186	1.52293e-12	1.69089e-11
PTPLA	-1.59106	25.7423	50.0114	1.52852e-12	1.69459e-11
MPPED2	-1.55311	23.9746	49.9634	1.56644e-12	1.73305e-11
TAGLN	-1.88256	33.0926	49.886	1.62942e-12	1.79765e-11
DUSP1	-1.44473	31.4108	49.8621	1.64942e-12	1.81715e-11
SORCS1	-2.13001	24.7594	49.7643	1.73368e-12	1.9077e-11
ZNF471	-1.48535	25.7832	49.7639	1.73406e-12	1.9077e-11
ID4	-1.33957	27.64	49.6914	1.79935e-12	1.97537e-11
SULT1A3	-1.50749	27.633	49.6482	1.83939e-12	2.01791e-11
ABLIM1	-1.0231	31.2683	49.5969	1.88809e-12	2.06567e-11
SYNM	-2.40349	31.6616	49.5935	1.89142e-12	2.06775e-11
ABAT	-1.38049	27.8411	49.5491	1.93466e-12	2.11355e-11
TCF7L1	-1.27864	27.164	49.5324	1.95126e-12	2.1302e-11
PKIG	-1.1313	28.4813	49.4982	1.98553e-12	2.15858e-11
LDHD	-1.59382	27.556	49.4749	2.00927e-12	2.17984e-11
UGT1A1	-2.38397	25.766	49.4162	2.07028e-12	2.23982e-11
LRP1B	-1.96776	22.8097	49.4053	2.08183e-12	2.25076e-11
ZBTB47	-1.06592	28.1818	49.3934	2.09454e-12	2.26138e-11
CLIP4	-1.30994	27.4378	49.1057	2.42538e-12	2.59662e-11
CPEB1	-1.72005	24.3468	48.8887	2.70902e-12	2.88894e-11
BCHE	-2.19165	25.3973	48.8214	2.80368e-12	2.98177e-11
CSPG4	-1.51107	29.6596	48.7816	2.86109e-12	3.03663e-11
SNTA1	-1.17836	27.6635	48.7136	2.96202e-12	3.13526e-11
GRIK5	-1.90603	25.8921	48.7037	2.97706e-12	3.14905e-11
MAPT	-1.92864	25.7688	48.5892	3.15601e-12	3.32039e-11
ATF3	-1.55869	29.3575	48.5629	3.19866e-12	3.363e-11
INPP5J	-1.20156	27.231	48.4966	3.30868e-12	3.46935e-11
ARMCX1	-1.2406	26.6836	48.4193	3.4416e-12	3.59909e-11
SFN	-1.7163	30.5181	48.3855	3.50153e-12	3.65199e-11
CIDEA	-3.13621	22.3627	48.2977	3.66183e-12	3.81664e-11
FRMPD4	-2.15735	20.5122	48.2503	3.75139e-12	3.90479e-11
NFASC	-1.70923	28.5332	48.2225	3.80493e-12	3.95789e-11
SH3BGRL2	-1.01917	30.2372	48.2181	3.81355e-12	3.96421e-11
ITIH5	-1.4979	28.8021	48.1654	3.91733e-12	4.06131e-11
NCS1	-1.57258	28.7246	48.1321	3.98451e-12	4.12549e-11
DIXDC1	-1.35187	28.3787	48.0839	4.08365e-12	4.22256e-11
FERMT2	-1.40545	29.564	47.9703	4.32728e-12	4.46563e-11
GRPR	-2.38105	23.3688	47.9312	4.41444e-12	4.54658e-11
CYP2C18	-2.05987	28.4448	47.7706	4.79112e-12	4.91191e-11
STMN4	-2.3433	20.831	47.7617	4.813e-12	4.93112e-11
TNS1	-1.66329	31.9983	47.747	4.84916e-12	4.96492e-11
LMAN1L	-2.89799	22.8749	47.7125	4.93535e-12	5.04986e-11
RADIL	-1.58587	24.3654	47.6254	5.15953e-12	5.26548e-11
LANCL3	-1.44323	24.4762	47.5047	5.4871e-12	5.58159e-11
SH3GL2	-2.34927	25.8261	47.4997	5.50119e-12	5.59228e-11
MEIS1	-1.38474	28.2896	47.4932	5.51946e-12	5.60721e-11
GPT	-2.0878	27.3597	47.4017	5.78314e-12	5.85608e-11
C1QTNF4	-1.71537	22.986	47.3795	5.84921e-12	5.91152e-11
AMPD1	-2.25679	23.8571	47.2479	6.25529e-12	6.30158e-11
IP6K3	-1.79063	23.2263	47.1885	6.44763e-12	6.47451e-11
MYOZ1	-1.48524	22.1307	47.1402	6.60871e-12	6.62776e-11
AR	-1.60056	25.9979	47.137	6.61935e-12	6.63418e-11
AOC3	-1.67807	29.6943	47.0543	6.90476e-12	6.90256e-11
TMEM82	-2.33486	24.8783	47.0104	7.06104e-12	7.04978e-11
SYNGR1	-1.48487	27.3092	46.9174	7.40422e-12	7.37361e-11
PCK1	-2.67392	28.3066	46.9151	7.41311e-12	7.37776e-11
MEP1A	-3.07242	28.1879	46.8586	7.62988e-12	7.57424e-11
NR3C2	-1.15219	27.6035	46.8391	7.70595e-12	7.64491e-11
CHAD	-1.96475	25.5307	46.8354	7.72066e-12	7.65177e-11
SMPDL3A	-1.12739	28.064	46.8349	7.72264e-12	7.65177e-11
ANKRD37	-1.23842	26.3686	46.829	7.7458e-12	7.66986e-11
FOXE1	-3.38599	23.0785	46.8127	7.81072e-12	7.72925e-11
BVES	-1.67988	27.3329	46.8053	7.84019e-12	7.75352e-11
FBP1	-1.41102	29.4824	46.6775	8.36828e-12	8.25491e-11
C9orf47	-1.53865	22.9492	46.6647	8.42313e-12	8.29856e-11
ADARB1	-1.03012	28.1051	46.6617	8.43598e-12	8.30599e-11
AHNAK2	-1.80301	30.5769	46.5994	8.70875e-12	8.55841e-11
MAPK10	-1.49016	26.1318	46.5889	8.75566e-12	8.59911e-11
PKNOX2	-1.50803	25.0247	46.5825	8.78424e-12	8.62178e-11
TNNI3K	-1.87043	21.9051	46.546	8.94949e-12	8.77297e-11
LONRF2	-1.87769	27.3036	46.5335	9.00658e-12	8.81789e-11
LGALS9C	-2.62285	27.6273	46.4957	9.18211e-12	8.9729e-11
CA1	-3.13144	26.0895	46.4721	9.29315e-12	9.066e-11
TSPAN2	-1.55481	27.3964	46.4718	9.29474e-12	9.066e-11
RASGEF1C	-2.18849	22.2838	46.4192	9.54765e-12	9.30688e-11
C6orf132	-1.1461	30.0215	46.3409	9.93667e-12	9.66803e-11
ADRA1A	-1.57716	22.4512	46.3354	9.96478e-12	9.68936e-11
BDKRB1	-1.4955	24.8218	46.3203	1.0042e-11	9.75838e-11
FGFBP1	-2.65527	26.8562	46.2861	1.02186e-11	9.9238e-11
GFRA1	-1.92453	27.8749	46.2736	1.02842e-11	9.97521e-11
PHGR1	-2.63791	29.7513	46.2338	1.04949e-11	1.01606e-10
SALL2	-1.61038	26.2317	46.1582	1.09078e-11	1.05266e-10
MSRB3	-1.58985	29.0878	46.1573	1.09132e-11	1.05266e-10
RIPK4	-1.16765	28.3136	46.0959	1.12606e-11	1.08416e-10
WSCD2	-2.16547	25.5849	46.0525	1.15126e-11	1.10706e-10
ENPEP	-1.47139	26.8518	46.0255	1.16724e-11	1.12174e-10
SLC9A9	-1.17968	26.3879	45.9556	1.20961e-11	1.15961e-10
TCEAL2	-2.46455	25.9545	45.9498	1.21319e-11	1.16234e-10
RHOV	-1.97508	26.2548	45.8726	1.262e-11	1.20836e-10
SOBP	-1.40469	27.1036	45.8032	1.30752e-11	1.24889e-10
ATP12A	-3.42814	22.9184	45.7155	1.3674e-11	1.3029e-10
BEND5	-1.54844	24.3523	45.6669	1.40171e-11	1.33315e-10
ZBED2	-2.06065	24.1269	45.5996	1.45072e-11	1.3781e-10
NLRP6	-2.47148	25.6858	45.5664	1.47548e-11	1.40076e-10
PLD1	-1.04609	28.2937	45.4332	1.57937e-11	1.49306e-10
ANK2	-1.64901	27.6821	45.3838	1.61965e-11	1.52836e-10
SLC6A19	-2.87922	28.4934	45.2839	1.70441e-11	1.60642e-10
SI	-3.4765	29.6244	45.1512	1.8239e-11	1.71284e-10
C9orf172	-1.26543	25.6731	45.1003	1.87193e-11	1.75375e-10
LCN6	-1.8038	23.891	44.8615	2.11474e-11	1.96353e-10
MT1M	-1.99463	26.9718	44.8585	2.118e-11	1.9643e-10
CRNN	-5.76792	30.3588	44.7596	2.22771e-11	2.05381e-10
AKR1C1	-1.96699	29.734	44.701	2.29544e-11	2.11259e-10
KCNA1	-3.01207	24.2279	44.6499	2.35608e-11	2.16331e-10
CNKSR2	-2.03415	24.9615	44.596	2.42181e-11	2.22235e-10
NME5	-1.49411	23.4161	44.3431	2.75587e-11	2.50833e-10
SYTL1	-1.16688	28.907	44.3363	2.76547e-11	2.51268e-10
GLOD5	-1.66339	23.4057	44.2258	2.92604e-11	2.65242e-10
REEP1	-1.665	26.7503	44.1685	3.01284e-11	2.72043e-10
AKR1B15	-2.94872	24.7584	44.1025	3.11628e-11	2.80698e-10
PHYHIP	-1.50164	24.7935	44.014	3.26037e-11	2.93171e-10
NACC2	-1.03719	29.0659	43.9355	3.39384e-11	3.0343e-10
PALLD	-1.29329	31.4544	43.7881	3.65915e-11	3.25848e-10
NIPSNAP3B	-1.21927	23.8294	43.7004	3.82689e-11	3.40398e-10
LGI1	-2.25018	22.8333	43.6927	3.84202e-11	3.41162e-10
JPH2	-1.97161	28.1463	43.6823	3.86243e-11	3.42585e-10
TNFRSF17	-2.11218	24.9701	43.6276	3.97195e-11	3.51503e-10
SERPINB1	-1.06176	31.2398	43.6083	4.01125e-11	3.5478e-10
ADH1B	-2.00616	29.7238	43.6058	4.01651e-11	3.55045e-10
ANTXR2	-1.22476	29.7783	43.5818	4.06607e-11	3.58414e-10
RGAG4	-1.33994	26.4331	43.538	4.15798e-11	3.65897e-10
NRP2	-1.28886	29.2282	43.505	4.2287e-11	3.71703e-10
ARG2	-1.29124	25.906	43.4988	4.24214e-11	3.72466e-10
TRIM40	-2.40542	24.2054	43.4174	4.42247e-11	3.87255e-10
GDF7	-1.74323	23.0318	43.4172	4.42294e-11	3.87255e-10
FABP1	-3.4705	29.5214	43.3922	4.4798e-11	3.91795e-10
RNASE1	-1.39672	31.3682	43.3783	4.51169e-11	3.93923e-10
SPAG8	-1.15107	23.1713	43.3491	4.57942e-11	3.99392e-10
MLLT11	-1.23695	26.8051	43.3451	4.58894e-11	3.99999e-10
FBXL7	-1.19588	27.3014	43.3403	4.60004e-11	4.00743e-10
GPRASP1	-1.43829	26.9157	43.2541	4.8072e-11	4.17861e-10
SULT1B1	-1.99678	29.2161	43.2495	4.81849e-11	4.18609e-10
ASB2	-1.80803	27.5001	43.2257	4.87768e-11	4.22813e-10
AIM1	-1.49724	29.9122	43.1869	4.97536e-11	4.31042e-10
SH3GL3	-2.61346	21.2928	43.1841	4.98244e-11	4.31416e-10
NDN	-1.24848	27.5085	43.1824	4.98665e-11	4.31542e-10
APBB1	-1.23482	27.598	43.1666	5.02715e-11	4.34807e-10
ADA	-1.263	28.0501	43.1556	5.05547e-11	4.37015e-10
KLF2	-1.22144	29.8875	42.9896	5.50317e-11	4.73623e-10
SLC5A5	-2.94259	28.2746	42.9726	5.55131e-11	4.77504e-10
IRX4	-3.98624	22.5204	42.9436	5.63399e-11	4.8435e-10
ZBTB7C	-1.76531	28.1675	42.9066	5.74175e-11	4.93343e-10
LRRK2	-1.26925	26.878	42.6705	6.47827e-11	5.5389e-10
RGMB	-1.07142	29.6029	42.6478	6.55382e-11	5.59433e-10
GKN2	-3.69224	31.851	42.5469	6.90069e-11	5.8808e-10
SUSD4	-1.81163	26.8239	42.5298	6.96136e-11	5.92927e-10
ACTA2	-1.54315	32.6528	42.5271	6.9708e-11	5.93409e-10
BCO2	-1.23472	23.9457	42.5068	7.04379e-11	5.98971e-10
FBP2	-2.3164	26.8378	42.4528	7.24083e-11	6.15058e-10
KLC3	-2.21991	24.5656	42.4378	7.29649e-11	6.19114e-10
FBXO27	-1.54921	25.3847	42.3562	7.60738e-11	6.43749e-10
RYR2	-1.73647	26.8013	42.2201	8.15586e-11	6.87931e-10
ACSL5	-1.32885	30.681	42.1973	8.25148e-11	6.95247e-10
BMP5	-2.34767	24.1737	42.1951	8.26067e-11	6.95647e-10
MYLK	-1.81418	32.1163	42.166	8.38465e-11	7.04572e-10
SLC30A10	-2.69648	23.4083	42.1593	8.41335e-11	7.06604e-10
LIX1	-2.34782	22.5764	42.0552	8.87349e-11	7.43654e-10
PENK	-2.71547	24.77	41.9819	9.21221e-11	7.69979e-10
TREX2	-1.35916	23.1991	41.8768	9.72079e-11	8.09033e-10
BAI3	-1.91642	23.7352	41.8733	9.73831e-11	8.10059e-10
POU6F1	-1.03146	26.5164	41.8458	9.87608e-11	8.19777e-10
PLA2G2C	-2.24546	20.4391	41.8195	1.00101e-10	8.29586e-10
NCKAP5	-1.32132	25.1664	41.7333	1.04614e-10	8.66527e-10
HAND2	-2.34772	27.9368	41.5668	1.1391e-10	9.40536e-10
ATOH8	-1.36581	26.4091	41.4531	1.20733e-10	9.92684e-10
NAT8	-2.86783	22.6431	41.38	1.25336e-10	1.02622e-09
KIAA2022	-1.83866	24.705	41.3648	1.26314e-10	1.03261e-09
CDHR2	-2.197	28.9681	41.3547	1.26966e-10	1.0374e-09
GKN1	-3.98499	34.3532	41.3522	1.27126e-10	1.03817e-09
TAGLN3	-2.40099	22.2211	41.341	1.27857e-10	1.04302e-09
GSG1L	-1.96632	20.5414	41.3308	1.28527e-10	1.04742e-09
TMEM74	-1.70861	21.631	41.2462	1.34213e-10	1.09149e-09
NCALD	-1.16372	27.1547	41.2363	1.34894e-10	1.09645e-09
MID2	-1.13973	26.33	41.2131	1.36505e-10	1.10782e-09
PPP2R3A	-1.12385	27.6683	41.1928	1.37932e-10	1.11882e-09
SCGB2A1	-3.21529	24.5413	41.1801	1.38828e-10	1.12492e-09
ROR2	-1.48616	27.705	41.0908	1.45322e-10	1.17512e-09
RASL12	-1.15127	26.9482	41.0247	1.5032e-10	1.21302e-09
TCEAL7	-1.36548	24.5117	40.9232	1.58331e-10	1.27372e-09
ANGPTL5	-2.39313	20.6411	40.9152	1.58976e-10	1.2776e-09
RBP7	-1.23882	24.734	40.8249	1.66499e-10	1.33259e-09
CALY	-2.13534	23.3201	40.7838	1.70033e-10	1.35878e-09
FILIP1	-1.60681	27.4213	40.7626	1.71891e-10	1.37294e-09
PDLIM7	-1.22099	30.1594	40.6824	1.79095e-10	1.42902e-09
FAM127C	-1.04765	26.8207	40.6651	1.80684e-10	1.44023e-09
SELENBP1	-1.14726	30.2051	40.5826	1.88482e-10	1.50009e-09
LRRTM1	-2.26513	22.8037	40.3084	2.16878e-10	1.71563e-09
AQP4	-2.64591	26.2798	40.2367	2.24981e-10	1.77435e-09
MYOCD	-1.76602	28.0082	40.2053	2.28624e-10	1.80217e-09
SLC2A12	-1.68297	27.626	40.2021	2.29005e-10	1.80336e-09
SPINK2	-2.50995	21.6351	40.1172	2.39175e-10	1.87777e-09
UGT2B7	-2.50956	25.6806	40.1109	2.39949e-10	1.88196e-09
KIAA1644	-1.84374	26.6831	40.1094	2.40135e-10	1.88248e-09
C16orf45	-1.19401	27.4709	40.1079	2.40309e-10	1.8829e-09
PMP22	-1.00427	29.5657	40.085	2.43154e-10	1.90424e-09
MAPK4	-2.23854	25.5125	40.0635	2.45837e-10	1.92429e-09
SLC13A4	-1.33912	24.0597	40.03	2.50094e-10	1.95566e-09
PPP2R2C	-2.23349	25.6229	39.9956	2.54535e-10	1.98741e-09
NIPAL1	-1.16103	27.5152	39.9646	2.58608e-10	2.01719e-09
PDE1C	-1.33648	26.4036	39.9607	2.59122e-10	2.02019e-09
DUSP5	-1.48994	28.3839	39.9426	2.61534e-10	2.03799e-09
KCNIP2	-1.15607	23.8847	39.9166	2.65044e-10	2.06124e-09
ICA1L	-1.11351	25.9752	39.8729	2.71039e-10	2.10472e-09
AMOTL1	-1.18828	29.3546	39.7481	2.88914e-10	2.23135e-09
PPAPDC3	-1.30323	24.6757	39.7194	2.93204e-10	2.26225e-09
MASP1	-1.60752	25.1549	39.6898	2.97677e-10	2.29564e-09
GPR17	-1.6505	24.0137	39.563	3.17638e-10	2.43995e-09
TENC1	-1.00117	30.0776	39.4795	3.31525e-10	2.5404e-09
ADAMTSL3	-1.4741	26.7104	39.4692	3.33266e-10	2.55124e-09
CAND2	-1.51796	25.963	39.4084	3.43813e-10	2.62353e-09
RBM24	-1.76183	24.5594	39.3974	3.45764e-10	2.6366e-09
PID1	-1.36201	27.3125	39.3823	3.48444e-10	2.65445e-09
UBE2QL1	-1.50557	25.4633	39.329	3.58082e-10	2.7239e-09
CADM4	-1.0583	27.028	39.2925	3.64837e-10	2.77124e-09
TMPRSS11A	-3.91815	25.679	39.2847	3.66291e-10	2.78093e-09
SOX6	-1.32675	26.2607	39.2387	3.75035e-10	2.84318e-09
VIP	-2.36259	25.8933	39.1852	3.85445e-10	2.9159e-09
JAM3	-1.15888	28.5133	39.1837	3.85744e-10	2.9159e-09
FRMD6	-1.20961	28.0334	39.1417	3.94139e-10	2.97648e-09
KIT	-1.38713	28.1062	39.134	3.95699e-10	2.98395e-09
CHRM2	-2.52029	26.6378	39.0829	4.06176e-10	3.05853e-09
ZNF781	-1.24662	23.6092	39.0595	4.11093e-10	3.08813e-09
FOXP2	-1.72321	27.018	39.0548	4.12076e-10	3.09403e-09
HBB	-2.08649	28.8323	38.9859	4.26875e-10	3.20207e-09
SPHKAP	-2.50575	20.8725	38.9183	4.41914e-10	3.30538e-09
TRPC4	-1.55285	24.5615	38.8853	4.49459e-10	3.36021e-09
SPRR2A	-4.04526	29.0135	38.8575	4.55904e-10	3.40352e-09
AKR7A3	-1.73625	30.3761	38.7915	4.71578e-10	3.50715e-09
SPRR1B	-3.14946	29.1427	38.7572	4.79946e-10	3.5643e-09
POPDC2	-1.80698	26.4025	38.7236	4.88269e-10	3.62097e-09
COPZ2	-1.224	26.0732	38.7063	4.92628e-10	3.6481e-09
CCR10	-1.24564	24.5053	38.6952	4.95438e-10	3.66544e-09
FGF2	-1.49202	26.9853	38.6661	5.02868e-10	3.7169e-09
SLC16A9	-1.79757	25.5327	38.5702	5.28202e-10	3.88947e-09
PHOX2B	-2.90552	21.1479	38.4526	5.60995e-10	4.11738e-09
MST1	-1.32248	26.885	38.4475	5.62472e-10	4.12629e-09
TXLNB	-1.3633	24.2733	38.4428	5.63829e-10	4.13263e-09
GPLD1	-1.18196	23.7456	38.4181	5.71014e-10	4.18111e-09
ST6GAL2	-1.70673	24.6	38.3705	5.85105e-10	4.27829e-09
TLR3	-1.05786	27.2615	38.345	5.92783e-10	4.32836e-09
PHOX2A	-2.86261	21.5398	38.3238	5.99275e-10	4.36559e-09
RNF112	-1.31357	23.9963	38.3107	6.03316e-10	4.39094e-09
GYPC	-1.14117	27.886	38.2972	6.075e-10	4.41728e-09
MMRN1	-1.57485	26.8847	38.2519	6.21771e-10	4.51057e-09
WFIKKN2	-1.81332	21.4398	38.1775	6.45922e-10	4.67063e-09
CD207	-1.77549	23.3869	38.1447	6.56892e-10	4.74338e-09
DZIP1	-1.20455	26.7675	38.1372	6.59409e-10	4.75936e-09
DYNC1I1	-1.56184	25.2945	38.0655	6.84079e-10	4.92833e-09
EAF2	-1.0665	25.1988	38.0189	7.00616e-10	5.03588e-09
WNT9A	-1.57934	26.123	37.9311	7.32877e-10	5.24608e-09
DCT	-1.6563	21.3859	37.9115	7.40262e-10	5.29573e-09
SLC47A2	-1.47448	21.6392	37.8905	7.48276e-10	5.34897e-09
SLC16A6	-1.22208	24.94	37.8179	7.76646e-10	5.54166e-09
SLC35F1	-1.49897	24.2411	37.7583	8.00769e-10	5.70339e-09
ACER2	-1.53478	27.28	37.673	8.36547e-10	5.93461e-09
SLC10A4	-1.83426	21.9675	37.6726	8.36716e-10	5.93461e-09
FBXO32	-1.40664	29.8012	37.6171	8.60868e-10	6.08712e-09
ABCA9	-1.51444	26.431	37.5298	9.00253e-10	6.35127e-09
RND2	-1.62977	24.0224	37.4973	9.15399e-10	6.4523e-09
FOXD3	-2.0103	22.7947	37.4722	9.27229e-10	6.52688e-09
FGFBP2	-1.4531	22.5741	37.4711	9.27756e-10	6.52765e-09
GDPD3	-1.3722	26.4214	37.1968	1.06791e-09	7.44685e-09
VLDLR	-1.27867	27.3081	37.1519	1.09278e-09	7.59997e-09
PRKAA2	-1.81664	26.8448	37.1041	1.11987e-09	7.77455e-09
C8orf46	-1.78	24.2846	37.0516	1.15045e-09	7.96163e-09
AFF3	-1.49704	26.8637	37.0508	1.15089e-09	7.96163e-09
HRASLS2	-2.09317	25.775	37.0418	1.15623e-09	7.99505e-09
GADD45G	-1.14261	26.8104	37.0179	1.17051e-09	8.07948e-09
MPP2	-1.31865	25.6828	37.0071	1.17699e-09	8.12065e-09
POU3F1	-1.83504	22.9462	36.9985	1.1822e-09	8.1494e-09
ZCCHC12	-1.83556	22.6315	36.962	1.20455e-09	8.29619e-09
CEND1	-1.41426	22.8424	36.8692	1.26329e-09	8.68281e-09
SDPR	-1.35234	28.1444	36.8254	1.29196e-09	8.86314e-09
ADAD2	-2.04316	21.8763	36.7884	1.31669e-09	9.02094e-09
CNTN2	-1.80161	23.4333	36.7673	1.33105e-09	9.10733e-09
NBEA	-1.54599	27.0884	36.7648	1.33275e-09	9.11103e-09
FRZB	-1.44786	28.1697	36.7423	1.34819e-09	9.20849e-09
KIRREL3	-1.52933	22.8569	36.7289	1.35749e-09	9.26801e-09
RBPMS	-1.0635	30.1164	36.7027	1.37591e-09	9.38969e-09
DCLK2	-1.31521	25.9876	36.656	1.40921e-09	9.59601e-09
ZFPM2	-1.34198	26.0296	36.5991	1.45097e-09	9.86751e-09
IL17B	-1.37208	21.509	36.5321	1.50175e-09	1.01951e-08
CDKL2	-1.46838	23.6171	36.4903	1.53428e-09	1.03979e-08
FADS6	-3.08265	23.5555	36.4866	1.53722e-09	1.04133e-08
PKP3	-1.0035	30.3418	36.4299	1.58254e-09	1.07018e-08
TRPC1	-1.16336	25.5634	36.2969	1.69432e-09	1.14084e-08
IL1A	-2.0612	24.3999	36.2053	1.77591e-09	1.19168e-08
HSPB3	-2.67668	21.3088	36.1739	1.80472e-09	1.20997e-08
ENTPD3	-1.83009	25.6127	36.1475	1.82933e-09	1.22438e-08
KIAA1614	-1.03004	25.7958	36.1431	1.83343e-09	1.22659e-08
KCNN2	-1.22218	23.5209	36.1382	1.83804e-09	1.2281e-08
CNN1	-2.11785	31.9601	36.1175	1.85773e-09	1.23862e-08
HBA2	-1.83354	29.2426	36.104	1.87063e-09	1.24616e-08
MCC	-1.01387	27.6939	36.0963	1.87799e-09	1.24969e-08
AK5	-1.60038	23.3934	35.9274	2.04812e-09	1.35746e-08
RIC3	-1.5809	26.0108	35.8466	2.13486e-09	1.41018e-08
GFRA3	-1.91081	25.6181	35.8156	2.16903e-09	1.43215e-08
HIF3A	-1.83582	28.4995	35.8026	2.18354e-09	1.44112e-08
NPY2R	-2.91021	20.0161	35.7895	2.19829e-09	1.44963e-08
FAM83A	-2.26072	27.215	35.762	2.22956e-09	1.46901e-08
CHRDL1	-1.91165	27.5304	35.7411	2.2536e-09	1.48236e-08
MYH7	-2.08895	23.4585	35.5818	2.44567e-09	1.60465e-08
GPR87	-2.93711	23.8543	35.5664	2.46497e-09	1.61528e-08
SPG20	-1.03905	28.2632	35.537	2.50247e-09	1.63848e-08
PSAPL1	-2.89542	28.102	35.5078	2.54034e-09	1.66109e-08
PEG3	-1.60799	26.0486	35.5071	2.54125e-09	1.66109e-08
ACADL	-1.63617	25.4359	35.4566	2.60794e-09	1.70114e-08
C1orf170	-1.20447	23.8792	35.4295	2.64446e-09	1.72281e-08
KCNMA1	-1.78914	29.361	35.4219	2.65491e-09	1.7289e-08
CYSLTR1	-1.13683	25.337	35.3534	2.74994e-09	1.78336e-08
LRCH2	-1.14577	25.366	35.3526	2.75108e-09	1.78336e-08
PDE1B	-1.26951	26.0254	35.2187	2.94677e-09	1.90234e-08
SETBP1	-1.219	27.9288	35.1396	3.06901e-09	1.97393e-08
ADRB3	-2.04277	22.9663	35.1216	3.09747e-09	1.98896e-08
C8G	-2.32871	25.0649	35.1143	3.10916e-09	1.99483e-08
FAM150B	-1.40199	25.0344	35.0529	3.20876e-09	2.05621e-08
KRT6B	-2.67374	29.1176	35.0017	3.29425e-09	2.10754e-08
GK	-1.02068	27.7716	34.9962	3.30358e-09	2.11264e-08
NUDT10	-1.60175	22.9492	34.9457	3.39023e-09	2.16275e-08
CALD1	-1.38299	32.8182	34.8459	3.56868e-09	2.2692e-08
GNAZ	-1.26142	26.9876	34.8134	3.62873e-09	2.30271e-08
ARPP21	-2.39646	20.4266	34.8017	3.65046e-09	2.31275e-08
DLK2	-1.20329	23.6652	34.7593	3.73091e-09	2.35989e-08
SYT15	-1.08671	25.4654	34.7463	3.7559e-09	2.37474e-08
NEXN	-1.45528	29.0313	34.7282	3.79103e-09	2.39405e-08
MORN5	-2.54476	23.2428	34.658	3.93022e-09	2.47382e-08
PTPRS	-1.19875	29.1359	34.6573	3.93157e-09	2.47382e-08
HBA1	-1.88062	28.9526	34.6008	4.04745e-09	2.54469e-08
RHOJ	-1.00394	27.3631	34.5187	4.22172e-09	2.65e-08
C15orf52	-1.31424	27.9528	34.5144	4.23119e-09	2.65488e-08
TACR2	-2.15158	27.9375	34.4258	4.42823e-09	2.77185e-08
ADAM33	-1.62835	27.961	34.4216	4.43782e-09	2.77563e-08
MUC15	-3.13408	24.3484	34.2261	4.9066e-09	3.05176e-08
DMRTA1	-1.77577	24.9792	34.2183	4.92631e-09	3.0628e-08
GIF	-3.09544	32.3844	34.1762	5.03407e-09	3.1236e-08
CDA	-1.61173	26.9379	34.083	5.28117e-09	3.27303e-08
AADAC	-2.03717	27.4661	34.0111	5.47991e-09	3.39486e-08
CDKN2B	-1.26254	27.8405	33.995	5.52544e-09	3.419e-08
CELF2	-1.12622	28.7516	33.9761	5.57932e-09	3.44725e-08
NXPH3	-1.65944	25.8	33.8742	5.87925e-09	3.62504e-08
MFSD2A	-1.24658	26.7616	33.7882	6.14517e-09	3.77912e-08
RAI2	-1.12153	27.8307	33.7731	6.19301e-09	3.80501e-08
CLCNKA	-1.86928	24.6451	33.7422	6.29219e-09	3.86139e-08
EPHX3	-1.8829	26.2208	33.6756	6.51135e-09	3.98807e-08
RERGL	-1.82606	24.5163	33.5132	7.07825e-09	4.3184e-08
EPS8L1	-1.28441	29.2118	33.4177	7.43455e-09	4.52167e-08
ID1	-1.17033	29.9741	33.3732	7.60637e-09	4.62079e-08
GPR155	-1.25336	28.9753	33.3502	7.6969e-09	4.66889e-08
MIA2	-1.69311	23.9684	33.3119	7.85007e-09	4.74857e-08
PCDHGB7	-1.09419	26.878	33.3018	7.89106e-09	4.76967e-08
SIGLEC11	-1.46256	25.4148	33.1996	8.31663e-09	5.01335e-08
DUSP26	-1.52296	23.779	33.1893	8.36092e-09	5.03812e-08
NAT2	-2.46841	24.4975	33.1791	8.4048e-09	5.05425e-08
KCNH2	-1.57568	28.0697	33.1786	8.40707e-09	5.05425e-08
KCTD8	-2.05713	23.3909	33.1075	8.72036e-09	5.22654e-08
RNF217	-1.01572	27.3525	33.0638	8.91841e-09	5.33707e-08
ALK	-1.7371	21.7407	32.9822	9.30046e-09	5.54873e-08
F11	-2.45648	22.4292	32.9281	9.563e-09	5.69451e-08
TUB	-1.32355	25.8738	32.8947	9.72858e-09	5.78871e-08
PCDH9	-1.6427	25.5186	32.8912	9.74614e-09	5.79475e-08
GSTA4	-1.00546	27.8108	32.8319	1.00482e-08	5.95854e-08
APOBEC2	-1.75056	25.2659	32.7586	1.04341e-08	6.18032e-08
ZNF135	-1.12583	24.8764	32.7437	1.05144e-08	6.22318e-08
SIK1	-1.078	30.1543	32.6961	1.07753e-08	6.37035e-08
CNTN1	-1.85963	26.7539	32.6924	1.07961e-08	6.38021e-08
SSTR1	-1.67589	28.1	32.6075	1.12778e-08	6.63236e-08
KLK11	-2.0307	28.9844	32.5981	1.13328e-08	6.6597e-08
GPR135	-1.10335	24.8144	32.5605	1.15538e-08	6.77686e-08
CHL1	-1.34346	26.577	32.5459	1.16408e-08	6.82537e-08
LRRC66	-1.63687	26.0695	32.4807	1.20381e-08	7.03457e-08
NRXN3	-1.74527	27.2856	32.427	1.23755e-08	7.22364e-08
DPP4	-1.53658	28.6393	32.421	1.24137e-08	7.24261e-08
SEPP1	-1.201	31.3808	32.2671	1.34368e-08	7.78507e-08
LPP	-1.04011	32.2475	32.05	1.50253e-08	8.66696e-08
GRID2	-2.07016	21.8275	32.0468	1.50505e-08	8.6783e-08
MAGEE1	-1.15176	24.8651	32.036	1.51343e-08	8.72343e-08
GEM	-1.17809	28.9417	32.0103	1.5336e-08	8.82993e-08
SLC26A10	-1.37099	24.0135	31.9887	1.55073e-08	8.91871e-08
STMN2	-1.79325	24.9321	31.9824	1.55573e-08	8.94088e-08
LARP6	-1.1224	26.8682	31.9615	1.57258e-08	9.03109e-08
HS3ST6	-3.06356	23.3575	31.8586	1.65814e-08	9.5015e-08
MRVI1	-1.2433	29.5693	31.8496	1.66588e-08	9.54238e-08
ATP4B	-3.2272	31.7191	31.8353	1.67811e-08	9.60893e-08
PKHD1L1	-1.75953	24.7499	31.8296	1.6831e-08	9.63399e-08
PPP1R12B	-1.45768	31.388	31.7765	1.72975e-08	9.89014e-08
BTNL8	-1.92795	27.3066	31.6557	1.84076e-08	1.04942e-07
PDZD7	-1.22674	23.8848	31.6438	1.85208e-08	1.05549e-07
RNF180	-1.06927	25.6253	31.6424	1.85343e-08	1.05576e-07
IL12A	-1.26857	22.726	31.6191	1.87572e-08	1.06646e-07
ABLIM3	-1.06141	27.5779	31.6069	1.88761e-08	1.07222e-07
PLCH2	-1.52316	26.1475	31.5515	1.94217e-08	1.10162e-07
SPARCL1	-1.32735	31.8266	31.5276	1.96626e-08	1.11447e-07
CNTN3	-1.63066	24.8162	31.5128	1.98135e-08	1.121e-07
TMEM217	-1.08953	22.8363	31.4674	2.02819e-08	1.14502e-07
C6orf25	-1.16195	22.4378	31.4257	2.07217e-08	1.16858e-07
PCDHGA2	-1.22696	24.5945	31.4197	2.07864e-08	1.17181e-07
ATP13A5	-2.06342	21.8594	31.383	2.1183e-08	1.19287e-07
DERL3	-1.44696	28.2839	31.3467	2.15829e-08	1.21496e-07
GJC1	-1.19145	27.3548	31.3452	2.15995e-08	1.21546e-07
WASF1	-1.10943	26.643	31.3317	2.175e-08	1.22349e-07
FNBP1	-1.09207	29.4656	31.3271	2.18018e-08	1.22596e-07
SV2C	-1.5365	23.0838	31.3126	2.1965e-08	1.23425e-07
RGMA	-1.64486	29.3927	31.2951	2.21642e-08	1.2441e-07
TMEM47	-1.04169	28.5848	31.1412	2.39923e-08	1.33951e-07
PKIA	-1.23444	25.5288	31.0214	2.55198e-08	1.41959e-07
ANO5	-1.41967	26.4819	31.0043	2.57458e-08	1.43054e-07
AKR1B10	-2.20136	31.4323	30.9348	2.66838e-08	1.47818e-07
REP15	-1.87265	26.5515	30.908	2.70553e-08	1.49666e-07
PM20D1	-1.71128	24.4861	30.8977	2.71997e-08	1.50251e-07
ZNF853	-1.20841	26.5275	30.8966	2.72154e-08	1.50285e-07
NR4A1	-1.31149	31.1614	30.8333	2.81168e-08	1.54989e-07
SYT10	-1.91502	21.6611	30.796	2.86635e-08	1.57625e-07
CES3	-1.68399	27.3037	30.7848	2.88284e-08	1.58465e-07
CD300LG	-1.73709	23.5029	30.762	2.9169e-08	1.60281e-07
SPRR2D	-3.17638	27.1628	30.7535	2.92971e-08	1.60711e-07
DNAH11	-1.4953	23.1371	30.7502	2.93472e-08	1.60921e-07
ZNF385B	-1.48189	26.6856	30.7278	2.96881e-08	1.6262e-07
ANGPTL6	-1.29241	23.8447	30.6753	3.05027e-08	1.66906e-07
GLP2R	-1.58839	25.0222	30.6635	3.06877e-08	1.67801e-07
SMPX	-2.64437	24.6866	30.6456	3.09729e-08	1.69243e-07
CDH8	-1.55144	22.0303	30.6168	3.14359e-08	1.71653e-07
ZNF662	-1.21553	26.1822	30.5981	3.17397e-08	1.73131e-07
HSPB7	-1.80724	28.8983	30.499	3.34034e-08	1.81699e-07
COL19A1	-1.87425	23.4823	30.3749	3.56106e-08	1.93034e-07
RAB6B	-1.06044	26.5597	30.3594	3.58962e-08	1.94448e-07
DMKN	-1.57076	27.8273	30.3321	3.64051e-08	1.97e-07
SPAG16	-1.06066	26.7069	30.2965	3.70787e-08	2.00437e-07
S100A16	-1.00511	30.939	30.2288	3.83966e-08	2.0699e-07
TMEFF2	-1.635	22.7383	30.2196	3.85796e-08	2.07833e-07
C14orf132	-1.29039	27.8129	30.1825	3.9324e-08	2.11698e-07
PBLD	-1.23048	28.746	30.1281	4.04422e-08	2.17344e-07
PTRF	-1.05551	31.0918	30.0699	4.16744e-08	2.23476e-07
GLYATL2	-2.47849	22.4643	30.0081	4.30243e-08	2.30509e-07
CNGA3	-1.61885	22.9757	29.9563	4.41889e-08	2.36424e-07
ITGA7	-1.34776	28.7889	29.8867	4.58051e-08	2.44403e-07
ZMAT4	-1.94248	20.8503	29.8393	4.69372e-08	2.49847e-07
DCN	-1.13832	32.149	29.7959	4.80017e-08	2.5508e-07
C3orf67	-1.48758	24.708	29.7805	4.83828e-08	2.56757e-07
SHISA9	-1.66545	23.2216	29.7069	5.0255e-08	2.65971e-07
C1orf116	-1.10249	30.4389	29.6989	5.04638e-08	2.66896e-07
TEPP	-1.55132	20.674	29.6875	5.07619e-08	2.682e-07
C10orf99	-3.28774	25.0351	29.6112	5.27978e-08	2.783e-07
CHRNB4	-1.53392	23.0926	29.5889	5.34102e-08	2.81149e-07
SLC9A4	-2.16629	28.0953	29.5816	5.36124e-08	2.82118e-07
CHST15	-1.0386	28.6756	29.5222	5.52812e-08	2.90509e-07
KCNQ4	-1.21982	25.9406	29.4801	5.64927e-08	2.96478e-07
AKR1C3	-1.41964	30.5522	29.4328	5.78904e-08	3.02798e-07
NGB	-3.2357	21.7596	29.4188	5.83088e-08	3.04885e-07
SLC5A12	-2.22443	24.0898	29.3474	6.04963e-08	3.1569e-07
S100A12	-1.89143	24.3954	29.3151	6.15154e-08	3.20794e-07
STON1-GTF2A1L	-2.23516	23.887	29.2475	6.36976e-08	3.31071e-07
PHYHD1	-1.1961	26.7624	29.2443	6.38039e-08	3.31513e-07
MAP1B	-1.2	29.7634	29.2388	6.39837e-08	3.32337e-07
SLC37A2	-1.11631	26.0413	29.2124	6.48627e-08	3.36457e-07
MEI1	-1.29616	25.5	29.0915	6.90388e-08	3.56011e-07
KLHL30	-1.21651	23.3902	29.0914	6.90418e-08	3.56011e-07
HHLA2	-1.89725	27.7241	29.0499	7.05367e-08	3.62882e-07
MSTN	-1.2931	21.6714	29.0382	7.09643e-08	3.64962e-07
HTR4	-2.20669	21.7264	29.0086	7.20563e-08	3.70335e-07
C19orf77	-1.68223	29.7205	28.8672	7.75158e-08	3.9528e-07
KCNN3	-1.14964	27.1083	28.8079	7.9923e-08	4.06893e-07
SOX21	-2.32472	26.7686	28.7818	8.10084e-08	4.11883e-07
PRAP1	-2.29093	28.8334	28.7795	8.11037e-08	4.12233e-07
KLHL10	-1.50792	20.8942	28.7662	8.16649e-08	4.14816e-07
LPHN3	-1.21234	26.2373	28.7533	8.22111e-08	4.17185e-07
PRUNE2	-1.69274	30.0888	28.6835	8.52271e-08	4.30719e-07
NRG4	-1.21036	25.9542	28.6749	8.56059e-08	4.3231e-07
FOS	-1.26336	31.8856	28.6625	8.61549e-08	4.34528e-07
CNTFR	-1.92789	25.8153	28.6013	8.89205e-08	4.47749e-07
CLEC3A	-2.44013	21.193	28.5763	9.00799e-08	4.53004e-07
TMEM63C	-1.71977	24.7696	28.5706	9.03421e-08	4.54177e-07
UGT1A8	-3.3094	26.8753	28.5622	9.07373e-08	4.5587e-07
SIX2	-1.76375	26.912	28.5013	9.36346e-08	4.69523e-07
BTNL3	-2.46578	26.1285	28.4992	9.37393e-08	4.69897e-07
VIPR2	-1.57916	25.778	28.428	9.72473e-08	4.87014e-07
KIF5A	-1.44811	24.4662	28.3826	9.95561e-08	4.97463e-07
ATP2B3	-2.01599	20.9931	28.3771	9.98402e-08	4.98564e-07
ANPEP	-2.07858	32.5116	28.1808	1.10494e-07	5.48096e-07
ADAM11	-1.13486	23.0162	28.1257	1.13684e-07	5.62846e-07
SLC23A3	-1.21181	25.3047	28.0668	1.17201e-07	5.78979e-07
ARHGAP20	-1.10412	25.2168	28.0094	1.20726e-07	5.95266e-07
KCNQ5	-1.41008	23.4468	27.9719	1.23092e-07	6.06167e-07
SNCG	-1.31872	25.6372	27.9396	1.2516e-07	6.15768e-07
FAM149A	-1.03423	26.8388	27.9242	1.26162e-07	6.20115e-07
HOXA2	-1.14666	24.6246	27.8936	1.28174e-07	6.29227e-07
AGTR1	-1.77077	25.1667	27.8049	1.34183e-07	6.57063e-07
TMTC1	-1.19764	28.2976	27.7988	1.3461e-07	6.5895e-07
SOX5	-1.07498	25.2387	27.764	1.3705e-07	6.70684e-07
CAV1	-1.20869	30.0843	27.7604	1.37311e-07	6.71752e-07
DEFA5	-4.56673	27.9237	27.7409	1.38697e-07	6.78318e-07
MFAP4	-1.27764	30.6924	27.7352	1.39107e-07	6.80111e-07
RGS9	-1.17612	24.6753	27.7234	1.39956e-07	6.83835e-07
ANXA8L2	-2.76111	26.1863	27.7228	1.39999e-07	6.83835e-07
SNTG2	-1.37258	21.4645	27.7066	1.41182e-07	6.88736e-07
KCNJ16	-2.21841	27.5721	27.706	1.41223e-07	6.88736e-07
PTX3	-1.33774	25.1156	27.7045	1.41332e-07	6.89052e-07
NLGN1	-1.53791	24.4583	27.6442	1.45807e-07	7.08666e-07
AKR1C2	-1.99026	29.6501	27.6236	1.47368e-07	7.15807e-07
SERP2	-1.10385	24.5114	27.5776	1.50918e-07	7.31916e-07
LEPREL1	-1.19938	27.739	27.5198	1.55493e-07	7.52236e-07
ANXA8	-2.53587	25.9749	27.4259	1.63231e-07	7.86755e-07
RPS6KA6	-1.59478	23.5268	27.4048	1.65025e-07	7.94913e-07
ACSBG1	-1.12321	23.29	27.2654	1.77356e-07	8.50647e-07
LTF	-2.36685	31.0293	27.2107	1.82449e-07	8.72402e-07
ELAVL3	-1.71064	21.5122	27.1923	1.84188e-07	8.79907e-07
ACTG2	-1.91698	33.4686	27.1458	1.88676e-07	9.00525e-07
BMP6	-1.113	25.4881	27.1258	1.90632e-07	9.09489e-07
MT1A	-1.61094	24.5224	27.1255	1.9067e-07	9.09489e-07
NOD2	-1.02651	25.2966	27.1176	1.91443e-07	9.12899e-07
NKX6-2	-3.12701	25.6394	27.1138	1.91822e-07	9.14424e-07
CPXM2	-1.46727	28.4253	26.9985	2.03616e-07	9.67702e-07
TUBA1A	-1.04696	30.5196	26.9663	2.07031e-07	9.82439e-07
MPL	-1.11541	21.5413	26.9038	2.13843e-07	1.01109e-06
MUSTN1	-1.84289	24.7415	26.8488	2.20008e-07	1.03929e-06
SOCS3	-1.07192	30.1988	26.828	2.22395e-07	1.04962e-06
VSIG2	-1.76896	30.3156	26.7397	2.32791e-07	1.09637e-06
NOVA1	-1.42393	25.595	26.7159	2.35671e-07	1.1086e-06
TACSTD2	-1.37803	30.5427	26.6769	2.40482e-07	1.12954e-06
SFTPC	-2.60745	21.3508	26.6203	2.47634e-07	1.16104e-06
PDE6A	-1.23883	22.495	26.569	2.54286e-07	1.19044e-06
PSCA	-2.24987	32.9448	26.5497	2.56843e-07	1.2017e-06
ZEB1	-1.03148	29.1906	26.479	2.6642e-07	1.24354e-06
TRPS1	-1.01024	27.5696	26.4471	2.70849e-07	1.26195e-06
GPR1	-1.51337	23.0576	26.3917	2.78733e-07	1.29714e-06
ACTC1	-1.53902	26.3444	26.3326	2.87395e-07	1.33348e-06
ASB5	-2.50141	25.1787	26.3102	2.90749e-07	1.34824e-06
ZFP28	-1.02649	25.5845	26.3041	2.91665e-07	1.35129e-06
ANGPTL4	-1.2131	27.1576	26.2486	3.00167e-07	1.38945e-06
CLDN5	-1.01851	27.7872	26.2234	3.04113e-07	1.40481e-06
SSC5D	-1.30151	28.373	26.133	3.18684e-07	1.46952e-06
SLC6A16	-1.06798	24.1934	26.132	3.18863e-07	1.46991e-06
CA2	-1.66583	31.6163	26.0995	3.24266e-07	1.49276e-06
TCEAL5	-1.6416	21.5574	26.0947	3.25078e-07	1.49547e-06
SLC12A1	-1.76429	20.4363	26.0596	3.31033e-07	1.52064e-06
TFF1	-2.17903	32.8129	26.0567	3.31539e-07	1.52251e-06
WDR17	-1.42699	24.4808	26.0087	3.39885e-07	1.55718e-06
ODF3L1	-1.16264	23.127	26.0047	3.4058e-07	1.55946e-06
LRFN5	-1.20832	23.3094	25.9633	3.47978e-07	1.59147e-06
ELANE	-2.90968	25.1276	25.9596	3.48645e-07	1.59405e-06
TAS1R1	-1.29367	21.1418	25.9216	3.55575e-07	1.62432e-06
FAM181B	-1.60272	22.5793	25.892	3.61054e-07	1.64838e-06
MPDZ	-1.04118	27.7357	25.8775	3.63786e-07	1.6594e-06
LDOC1	-1.08717	27.0654	25.7955	3.79579e-07	1.72641e-06
GAS1	-1.3884	27.5097	25.7722	3.84185e-07	1.74483e-06
IRX3	-1.5283	26.9244	25.7531	3.87998e-07	1.75943e-06
FLNC	-1.75541	31.7741	25.741	3.90447e-07	1.76814e-06
GPR20	-1.07592	23.4208	25.7153	3.95686e-07	1.79082e-06
ELAVL4	-1.4469	23.2795	25.6338	4.12753e-07	1.86483e-06
GPA33	-1.95859	28.637	25.6138	4.17049e-07	1.88316e-06
CLUL1	-1.42864	23.3402	25.5985	4.20377e-07	1.89709e-06
ABCA8	-1.45122	27.8983	25.5946	4.21221e-07	1.90035e-06
LGALS9B	-2.25228	26.8202	25.5071	4.40755e-07	1.98163e-06
SLC6A8	-1.011	29.7781	25.4975	4.42948e-07	1.99034e-06
C20orf166	-2.2901	19.852	25.4859	4.45634e-07	2.00069e-06
MYRIP	-1.28468	26.4263	25.4842	4.46018e-07	2.00126e-06
EGR3	-1.21094	27.2306	25.4498	4.54043e-07	2.0348e-06
CCDC110	-1.08746	24.2651	25.4204	4.61011e-07	2.06321e-06
SYPL2	-1.19227	25.0462	25.4177	4.61672e-07	2.06558e-06
SLC18A3	-2.66	22.5001	25.4102	4.63469e-07	2.07244e-06
SDCBP2	-1.17545	29.4398	25.4001	4.65905e-07	2.08214e-06
SLC24A5	-1.54353	21.4866	25.3657	4.74279e-07	2.11836e-06
PPP1R14D	-1.6578	26.0047	25.3317	4.82705e-07	2.15047e-06
NR1H4	-2.08204	24.2948	25.1708	5.24708e-07	2.32371e-06
DARC	-1.37055	27.9144	25.1341	5.34788e-07	2.36433e-06
GRIP1	-1.10536	24.8088	25.1239	5.37634e-07	2.37558e-06
WFDC1	-1.04297	27.1424	25.1198	5.38778e-07	2.37996e-06
TMPRSS6	-1.51417	23.4048	25.1172	5.39493e-07	2.38177e-06
ZNF483	-1.03167	24.2671	25.0993	5.44527e-07	2.40255e-06
OTC	-2.42135	25.9306	25.0988	5.4466e-07	2.40255e-06
LIPF	-2.63818	36.9198	25.0608	5.55514e-07	2.44492e-06
PLIN1	-1.70458	25.2522	25.0453	5.6e-07	2.46189e-06
PLA2G12B	-2.86355	23.7436	25.0326	5.63703e-07	2.47664e-06
CHD5	-1.45369	24.3619	25.0247	5.66019e-07	2.48556e-06
CYP4F12	-1.33219	27.5838	24.9399	5.91449e-07	2.58774e-06
CCDC160	-1.50668	22.1604	24.909	6.01008e-07	2.62522e-06
VILL	-1.17269	29.5624	24.9041	6.02544e-07	2.63046e-06
CD164L2	-1.4105	22.4521	24.8694	6.13497e-07	2.67619e-06
SLC13A2	-2.56881	26.8686	24.8693	6.13532e-07	2.67619e-06
CHIA	-3.66978	29.6115	24.858	6.1713e-07	2.69114e-06
NDST4	-2.21352	21.3466	24.8108	6.32415e-07	2.75472e-06
LPPR5	-1.90086	20.7166	24.7968	6.3704e-07	2.77332e-06
LRRC19	-1.81967	25.3769	24.7839	6.41307e-07	2.78957e-06
SCARA3	-1.10853	28.0247	24.7003	6.69751e-07	2.90603e-06
SHF	-1.01362	25.702	24.682	6.76126e-07	2.92963e-06
MAP1A	-1.10396	28.4666	24.68	6.76838e-07	2.9319e-06
SMPD3	-1.20081	29.1709	24.665	6.82118e-07	2.95337e-06
CTF1	-1.12928	26.155	24.6648	6.82171e-07	2.95337e-06
SLC28A2	-2.49955	26.9806	24.6415	6.90492e-07	2.98774e-06
ETNK2	-1.26625	26.0935	24.6313	6.94158e-07	3.00277e-06
PVRL4	-1.18669	27.5402	24.5177	7.36291e-07	3.17801e-06
ZNF536	-1.45841	24.042	24.5027	7.42069e-07	3.20118e-06
SLC17A7	-1.29917	23.8174	24.4583	7.5937e-07	3.26951e-06
CKM	-1.61696	26.2568	24.438	7.67388e-07	3.30131e-06
ATP13A4	-1.61448	26.6732	24.3418	8.06706e-07	3.45905e-06
CXCL12	-1.07549	28.9331	24.3227	8.14723e-07	3.48818e-06
DAPP1	-1.07563	26.6025	24.3135	8.18613e-07	3.50147e-06
FAM124A	-1.12586	26.1842	24.2807	8.32679e-07	3.55678e-06
CCDC147	-1.06582	22.0997	24.2334	8.53375e-07	3.64319e-06
BNIP3	-1.04281	27.5963	24.1225	9.03967e-07	3.84763e-06
CYS1	-1.35295	26.1715	24.0611	9.33283e-07	3.96164e-06
KRT20	-2.45226	30.0567	24.0537	9.36868e-07	3.97578e-06
AKAP12	-1.19101	29.5621	23.9452	9.91155e-07	4.19366e-06
KCNA2	-1.5261	22.6747	23.8888	1.02062e-06	4.309e-06
C10orf129	-1.40717	22.4394	23.8631	1.03434e-06	4.3646e-06
DCAF12L2	-1.63164	21.2185	23.8091	1.06376e-06	4.47305e-06
BST1	-1.0157	25.7903	23.7932	1.07263e-06	4.50791e-06
PRRG3	-1.2436	23.4603	23.704	1.12351e-06	4.7028e-06
SRPX	-1.18389	27.6035	23.6607	1.14906e-06	4.79823e-06
CLDN22	-3.39894	21.181	23.6094	1.18013e-06	4.91876e-06
PPP2R2B	-1.04889	23.9739	23.5923	1.1906e-06	4.96111e-06
NPC1L1	-1.77983	27.7582	23.5463	1.21945e-06	5.07185e-06
NPAS1	-1.07412	23.9561	23.5392	1.22392e-06	5.08912e-06
FMN2	-1.53767	23.826	23.4507	1.28157e-06	5.31468e-06
FMO5	-1.28328	29.7372	23.4007	1.31533e-06	5.43885e-06
CHP2	-2.36923	26.8982	23.3844	1.32647e-06	5.47958e-06
PDE3A	-1.20392	27.9971	23.3525	1.34869e-06	5.56505e-06
SLC8A2	-1.70835	25.2283	23.3451	1.35386e-06	5.5849e-06
JPH4	-1.0702	23.3037	23.2274	1.43931e-06	5.9171e-06
HTR1E	-2.00079	22.5679	23.2217	1.4436e-06	5.93318e-06
RHBG	-1.79449	22.2038	23.2141	1.44934e-06	5.95383e-06
PLXNB3	-1.28123	27.3864	23.2135	1.44976e-06	5.95383e-06
EPHA5	-1.3143	23.2216	23.1875	1.46952e-06	6.03023e-06
TMEM132C	-1.66198	24.1959	23.1864	1.47035e-06	6.03204e-06
TMEM150B	-1.25113	26.0272	23.1407	1.50572e-06	6.16907e-06
SYNPO2	-1.63698	31.8404	23.0376	1.58862e-06	6.47819e-06
PLA2G5	-1.33431	24.1194	23.0369	1.5892e-06	6.47888e-06
SOD3	-1.04274	29.9233	22.9247	1.6847e-06	6.84326e-06
TRPV3	-1.26262	25.2208	22.8376	1.76285e-06	7.13721e-06
PDE9A	-1.08215	26.3748	22.7858	1.81096e-06	7.31252e-06
HRNR	-1.28753	22.6169	22.7526	1.84256e-06	7.42859e-06
NRSN1	-1.97122	21.6902	22.6778	1.91566e-06	7.70746e-06
SLC16A7	-1.04812	25.9917	22.6495	1.94415e-06	7.81003e-06
BMP3	-1.93216	25.9131	22.6395	1.95427e-06	7.84664e-06
SLC1A7	-1.34249	24.7565	22.6232	1.97093e-06	7.90748e-06
UPK3B	-1.64128	26.5549	22.597	1.99795e-06	8.00766e-06
CYP2C19	-1.51635	25.8746	22.5507	2.04665e-06	8.19445e-06
SCN2B	-1.45814	23.1109	22.5307	2.06811e-06	8.27477e-06
CAPN9	-1.80622	27.649	22.5194	2.08027e-06	8.31844e-06
FAM3B	-1.56181	28.8352	22.5108	2.0896e-06	8.35147e-06
NRG3	-1.64856	22.4935	22.4813	2.12196e-06	8.4743e-06
SLC26A3	-2.41324	27.0411	22.4401	2.16797e-06	8.64557e-06
CPB1	-2.17135	25.0334	22.3551	2.26616e-06	9.0116e-06
NEU4	-1.86184	24.4236	22.3479	2.27459e-06	9.04232e-06
GPIHBP1	-1.12396	24.3274	22.3447	2.27836e-06	9.05502e-06
PTGFR	-1.13149	25.288	22.3007	2.33122e-06	9.24866e-06
TOX	-1.07563	27.6572	22.2801	2.35632e-06	9.33642e-06
ZNF385D	-1.14685	24.6023	22.2561	2.38596e-06	9.43716e-06
SMYD1	-2.57422	26.6891	22.217	2.43512e-06	9.60949e-06
LIFR	-1.01293	29.3838	22.2113	2.44238e-06	9.63354e-06
TMPRSS11F	-3.53224	22.114	22.1797	2.48281e-06	9.78559e-06
PACRG	-1.16534	23.3893	22.1696	2.49598e-06	9.82762e-06
PNOC	-1.34586	23.6866	22.1484	2.52367e-06	9.92914e-06
NPR3	-1.33537	24.8862	22.0069	2.71673e-06	1.0622e-05
ABCC2	-1.61589	26.0618	22.0014	2.72456e-06	1.06473e-05
EFHC2	-1.0848	24.1606	21.9694	2.77033e-06	1.0818e-05
CORO2B	-1.08399	25.1144	21.9559	2.78995e-06	1.08838e-05
NPAS3	-1.12776	23.9743	21.8851	2.89467e-06	1.12615e-05
SOAT2	-2.50473	23.1682	21.8481	2.95106e-06	1.14723e-05
BMPR1B	-1.31785	25.8669	21.674	3.23141e-06	1.24631e-05
DPY19L2	-1.13677	24.9364	21.6556	3.2625e-06	1.25768e-05
TMC3	-1.57909	21.2514	21.5788	3.3958e-06	1.30489e-05
PGA5	-3.22065	29.2855	21.5159	3.5091e-06	1.34446e-05
CPE	-1.14582	28.8176	21.4409	3.64908e-06	1.39265e-05
REEP6	-1.21632	28.4301	21.4181	3.69278e-06	1.40829e-05
DES	-1.87058	33.7162	21.3643	3.79775e-06	1.4427e-05
HFM1	-1.31913	22.2187	21.2611	4.00788e-06	1.51737e-05
IGSF1	-1.36307	23.9165	21.0722	4.42309e-06	1.66451e-05
KCNIP3	-1.08506	25.5891	21.053	4.46754e-06	1.67881e-05
RAB40A	-1.00842	22.8217	20.9937	4.60788e-06	1.7274e-05
DEPDC7	-1.16231	25.3664	20.9912	4.61406e-06	1.72931e-05
NAGS	-1.06098	25.3832	20.9781	4.64567e-06	1.74032e-05
COL23A1	-1.03312	24.8229	20.8796	4.89077e-06	1.82776e-05
SLITRK5	-1.63363	24.0657	20.8762	4.89947e-06	1.83014e-05
PGLYRP4	-2.09672	21.979	20.8339	5.00893e-06	1.86569e-05
KCNJ15	-1.4422	27.7708	20.7911	5.122e-06	1.90327e-05
HDC	-1.20103	27.5532	20.7899	5.12524e-06	1.90402e-05
GPR62	-1.13951	21.2569	20.7877	5.13117e-06	1.90571e-05
MFAP5	-1.15925	28.1797	20.7873	5.13221e-06	1.90571e-05
PCP4	-2.00886	24.6834	20.753	5.22503e-06	1.93788e-05
CLDN15	-1.32754	28.3795	20.7415	5.25646e-06	1.94815e-05
ATP4A	-2.77308	32.9003	20.6644	5.4724e-06	2.02339e-05
MYEF2	-1.18962	27.3268	20.5821	5.71292e-06	2.10685e-05
ZIM2	-1.65481	21.054	20.5251	5.88558e-06	2.16746e-05
VAT1L	-1.03852	25.3246	20.4129	6.24087e-06	2.28754e-05
PGA3	-2.1344	38.4154	20.3767	6.35998e-06	2.3263e-05
C3orf70	-1.11125	27.2861	20.3646	6.4003e-06	2.3394e-05
WBSCR17	-1.02251	25.0054	20.3314	6.51239e-06	2.37649e-05
GPR22	-1.24355	20.6415	20.2816	6.68408e-06	2.43234e-05
GRIA3	-1.10273	23.224	20.2634	6.74785e-06	2.45156e-05
SOX10	-1.57892	25.6417	20.1851	7.02985e-06	2.54869e-05
INMT	-1.10258	26.7642	20.1117	7.3049e-06	2.63985e-05
DTNA	-1.18623	26.9933	20.0992	7.35292e-06	2.65536e-05
RGS9BP	-1.24282	21.9309	20.0709	7.4625e-06	2.69183e-05
PDZK1	-1.51419	25.7867	20.0626	7.49484e-06	2.70225e-05
CPNE6	-1.54982	23.2397	20.0296	7.62544e-06	2.74365e-05
CH25H	-1.04146	25.678	19.9909	7.7812e-06	2.79327e-05
COL28A1	-1.1038	26.6401	19.9368	8.00455e-06	2.86688e-05
KRT24	-2.69762	23.8232	19.874	8.27182e-06	2.95786e-05
DDO	-1.00835	23.9356	19.8625	8.32152e-06	2.97428e-05
CPLX3	-2.11443	23.0909	19.843	8.40689e-06	3.00137e-05
TFAP2C	-1.40013	25.6367	19.8386	8.42632e-06	3.00693e-05
C8orf12	-1.92392	21.3457	19.7715	8.7273e-06	3.10937e-05
F10	-1.25384	26.0359	19.6998	9.06127e-06	3.22249e-05
SLIT2	-1.14543	27.4689	19.6209	9.44321e-06	3.34692e-05
CARTPT	-2.32137	24.6456	19.6066	9.51399e-06	3.36972e-05
PGA4	-2.35259	38.481	19.5908	9.59279e-06	3.3961e-05
SNAP91	-1.53585	23.0608	19.5897	9.5987e-06	3.39742e-05
PAX1	-2.70056	20.4985	19.5268	9.92004e-06	3.50244e-05
C1QTNF9	-1.18396	21.7551	19.5202	9.9543e-06	3.51375e-05
HAPLN2	-1.29508	21.3838	19.4772	1.01808e-05	3.58723e-05
CASQ1	-1.4293	22.9791	19.4743	1.01962e-05	3.59185e-05
HRASLS	-1.43293	22.6023	19.3923	1.06433e-05	3.74094e-05
CD1A	-1.23389	23.0907	19.3825	1.06983e-05	3.75696e-05
SULT2A1	-2.90056	26.2209	19.3801	1.07119e-05	3.75998e-05
GRIN2A	-1.36606	25.1244	19.3736	1.07484e-05	3.76855e-05
ADH4	-2.19436	26.5639	19.3616	1.08158e-05	3.79135e-05
GABRA1	-1.79501	21.3048	19.1845	1.18673e-05	4.12393e-05
HRCT1	-1.08753	23.91	19.1772	1.1913e-05	4.13705e-05
HEPN1	-1.65778	20.3113	19.1652	1.19878e-05	4.16118e-05
IGSF10	-1.22385	25.6326	19.1476	1.2099e-05	4.19791e-05
AMY2A	-2.39889	23.0057	19.0654	1.26313e-05	4.37097e-05
FZD10	-1.50764	25.4355	19.0104	1.30007e-05	4.4869e-05
FAIM2	-1.12465	25.7161	18.9665	1.33035e-05	4.58029e-05
CNGA1	-1.05429	24.7389	18.9645	1.33176e-05	4.58416e-05
TM4SF20	-2.03916	28.3855	18.9027	1.37555e-05	4.7245e-05
PCDHA3	-1.29563	22.6996	18.866	1.40232e-05	4.81222e-05
CCL28	-1.20462	28.23	18.8469	1.41644e-05	4.85852e-05
CHST5	-1.70313	26.5451	18.8336	1.4263e-05	4.8913e-05
ABCA4	-1.21526	22.1137	18.8316	1.42779e-05	4.89534e-05
TMEM27	-1.12117	24.1324	18.794	1.45623e-05	4.9841e-05
WNT6	-1.24982	23.427	18.7465	1.49294e-05	5.10082e-05
ESPN	-1.13562	27.5901	18.7424	1.49618e-05	5.10966e-05
FRMD1	-1.65493	27.1406	18.6955	1.53341e-05	5.21974e-05
GJB5	-1.71431	25.3971	18.6767	1.54861e-05	5.26726e-05
ZNF488	-1.09438	26.0852	18.6576	1.56427e-05	5.3158e-05
SLPI	-1.17084	29.9421	18.6504	1.57015e-05	5.3332e-05
UNC13C	-1.63793	21.9026	18.4444	1.74931e-05	5.88555e-05
FABP4	-1.44607	26.8731	18.3946	1.79568e-05	6.03637e-05
PDE4C	-1.17423	26.8207	18.3904	1.79958e-05	6.04819e-05
SLC6A15	-2.02031	22.9854	18.2835	1.90352e-05	6.35771e-05
GPR78	-1.882	22.5348	18.2427	1.94468e-05	6.47745e-05
BFSP2	-1.26578	21.1991	18.2368	1.95069e-05	6.49608e-05
VSIG8	-1.69607	22.4165	18.166	2.02459e-05	6.72785e-05
DRP2	-1.04546	23.5409	18.1441	2.04801e-05	6.79705e-05
CACNG7	-1.63838	20.3095	18.1391	2.05336e-05	6.81335e-05
IGSF9B	-1.07755	26.4583	18.1248	2.06884e-05	6.86035e-05
TMEM132E	-1.17379	23.3937	17.9912	2.21933e-05	7.31599e-05
PCDH11Y	-2.02526	21.1508	17.9391	2.28083e-05	7.5045e-05
SNPH	-1.01259	27.1131	17.8386	2.4046e-05	7.88191e-05
SULT1C3	-2.36387	22.4531	17.8028	2.45016e-05	8.01951e-05
ATRNL1	-1.14719	23.7724	17.7624	2.50282e-05	8.17307e-05
MPZ	-1.2767	25.4604	17.7003	2.5858e-05	8.42295e-05
AVPR1A	-1.0262	23.9241	17.6237	2.69208e-05	8.73279e-05
HS6ST3	-1.5453	22.399	17.561	2.7824e-05	9.00526e-05
TMPRSS13	-1.52165	24.9731	17.483	2.89886e-05	9.34356e-05
GRIA1	-1.33401	22.6423	17.4748	2.91136e-05	9.37999e-05
ELMOD1	-1.18746	20.7827	17.4147	3.00496e-05	9.6458e-05
DIRAS1	-1.17883	25.384	17.3384	3.12802e-05	0.000100141
PIGR	-1.59436	33.8237	17.2939	3.20211e-05	0.000102325
KCNK3	-1.335	26.738	17.2454	3.28497e-05	0.000104695
TBX5	-1.86619	22.6419	17.192	3.37861e-05	0.000107439
ZNF835	-1.04388	23.4789	17.1063	3.53446e-05	0.000111975
SFRP5	-1.60976	25.8074	17.0891	3.5667e-05	0.000112915
PTPRZ1	-1.326	27.3263	17.0616	3.61859e-05	0.00011441
CHRM4	-1.21613	22.5426	17.0614	3.61903e-05	0.00011441
DAND5	-1.33959	21.9369	16.9811	3.77528e-05	0.000118965
GDF10	-1.42549	23.5486	16.949	3.83978e-05	0.000120779
TTLL7	-1.04191	27.4434	16.8941	3.95252e-05	0.0001242
DSCAML1	-1.38638	24.063	16.864	4.01566e-05	0.000126033
CMA1	-1.69943	22.4592	16.86	4.02403e-05	0.000126245
GPR52	-1.19106	20.3848	16.7917	4.17147e-05	0.000130531
SLC4A3	-1.05849	25.8591	16.7748	4.20887e-05	0.000131543
LEP	-1.47218	22.7523	16.7044	4.3679e-05	0.000136079
FBLN1	-1.03235	31.2394	16.7027	4.37182e-05	0.000136174
TUSC5	-1.86746	23.3485	16.6466	4.50301e-05	0.000140037
PRELP	-1.19957	29.6834	16.6411	4.51622e-05	0.000140395
DCC	-1.32349	21.663	16.629	4.54509e-05	0.000141121
HEPACAM	-1.61312	21.2731	16.4839	4.90659e-05	0.000151266
CDO1	-1.13055	24.3945	16.4611	4.96581e-05	0.000152941
KRT6C	-2.98502	28.7882	16.4523	4.98888e-05	0.000153621
MT1E	-1.00188	29.6827	16.3268	5.33057e-05	0.000163116
BAALC	-1.26834	24.5535	16.3176	5.35641e-05	0.000163811
NPY	-1.65442	22.9943	16.3068	5.38701e-05	0.00016449
TMEM59L	-1.19048	23.8648	16.185	5.74484e-05	0.0001747
RGS20	-1.32664	21.3964	16.1805	5.75837e-05	0.000175043
ADCY2	-1.11785	25.7946	16.104	5.99582e-05	0.000181489
CES1	-1.37881	28.0167	16.0983	6.01383e-05	0.00018189
ZP1	-1.01366	21.6998	16.0143	6.28649e-05	0.000189333
SST	-3.03383	29.0131	15.9854	6.38331e-05	0.000191953
WDR49	-1.49229	21.1291	15.8643	6.80498e-05	0.000203655
GGT6	-1.34756	28.1202	15.6705	7.53911e-05	0.000224083
LHCGR	-1.46813	20.7864	15.6637	7.56612e-05	0.000224843
CARD18	-2.84051	20.7128	15.6154	7.762e-05	0.00023014
NTRK3	-1.14053	24.7745	15.5915	7.86074e-05	0.000232715
BOC	-1.034	28.2019	15.5154	8.18353e-05	0.000241177
LHX5	-1.95926	23.319	15.4915	8.28779e-05	0.00024402
RGS4	-1.06808	26.533	15.396	8.71745e-05	0.00025523
TRIM55	-1.37936	21.309	15.3451	8.95516e-05	0.000261652
GAP43	-1.24123	23.5302	15.3345	9.00582e-05	0.000262868
INSC	-1.06472	24.1546	15.3113	9.11684e-05	0.000265731
KCNK10	-1.21589	24.8658	15.3032	9.15603e-05	0.000266675
SFTPA1	-1.81006	20.9601	15.2712	9.31244e-05	0.000270777
WNT3A	-1.61966	21.444	15.2703	9.31713e-05	0.000270861
CAPN13	-1.34359	28.1802	15.254	9.39778e-05	0.000273005
FOLH1	-1.19029	25.547	14.9726	0.000109083	0.00031265
G6PC2	-1.33154	20.4834	14.9316	0.000111483	0.000318769
FAM177B	-1.51415	26.3221	14.895	0.000113663	0.000324765
PGAM2	-1.58715	22.5326	14.8763	0.000114798	0.000327532
HOXC5	-1.08627	24.0196	14.8586	0.00011588	0.000330256
UGT1A10	-1.58324	28.0921	14.7897	0.000120189	0.000340985
ANO4	-1.19968	21.5871	14.7679	0.000121585	0.000344696
GPD1	-1.21803	27.4644	14.7266	0.000124284	0.000351837
FAM189A1	-1.42534	24.2102	14.6068	0.000132437	0.000372226
GPR25	-1.0973	23.8221	14.6009	0.000132851	0.000373054
FGF10	-1.17276	24.9756	14.4465	0.000144197	0.000402892
CLVS2	-1.87734	22.5255	14.3974	0.000148007	0.000412432
ZDHHC22	-1.61829	21.0454	14.3953	0.000148171	0.000412744
STAB2	-1.00861	22.6159	14.3933	0.000148329	0.00041311
FAM135B	-1.42314	23.452	14.3016	0.000155734	0.000430898
KLHL33	-1.08337	20.7546	14.2909	0.000156619	0.00043327
TRIM50	-1.77233	27.7225	14.276	0.000157869	0.000436324
PCDP1	-1.18554	24.7893	14.2729	0.000158126	0.000436744
KCNB2	-1.33568	21.7154	14.2317	0.000161627	0.000445549
KCNG1	-1.11769	24.7025	14.1694	0.000167062	0.000459238
TPO	-1.17352	24.1359	14.1561	0.000168249	0.000462018
SEMA3D	-1.10635	25.4646	14.1362	0.000170044	0.000466369
HES2	-1.18969	25.3815	14.1234	0.0001712	0.000469048
CLCA1	-2.35008	28.3019	14.0879	0.000174458	0.000477056
LYPD2	-1.90885	26.9523	14.0577	0.000177288	0.000483947
PCDH10	-1.52274	24.5913	14.0527	0.000177757	0.000484983
TBL1Y	-2.31722	21.2038	13.9851	0.000184266	0.000501335
IL1RAPL1	-1.11423	21.5382	13.9808	0.000184683	0.000502121
FCER1A	-1.13802	24.2491	13.9724	0.000185512	0.000503849
LMO1	-1.98618	22.8643	13.9575	0.000186993	0.000507689
CYP4F11	-1.27797	26.9764	13.8468	0.000198331	0.000535692
TFF2	-1.91969	32.3281	13.8214	0.000201033	0.000542335
WIF1	-2.64605	25.1809	13.8004	0.000203294	0.000547963
HAPLN1	-1.25726	25.0779	13.7711	0.000206492	0.000555435
PDZD3	-1.13549	25.5479	13.6796	0.000216801	0.000580868
C1orf95	-1.20504	25.9782	13.6245	0.000223253	0.000596422
MGAT4C	-1.57054	20.5242	13.583	0.000228239	0.000608289
PDILT	-2.12257	29.1168	13.4998	0.00023859	0.000633394
ABCB5	-1.34261	22.0345	13.4786	0.000241304	0.000639622
CXCL14	-1.1	29.768	13.4265	0.000248096	0.00065596
NTNG1	-1.26544	22.6232	13.4078	0.000250579	0.000661744
FAM189A2	-1.00612	27.4523	13.3514	0.000258232	0.000680348
INA	-1.22643	24.1762	13.3113	0.000263811	0.000693763
SLITRK4	-1.04892	23.3428	13.2598	0.000271162	0.000710825
GRP	-1.6548	23.3255	13.1913	0.000281253	0.000734877
CTSG	-1.43716	24.0814	13.1723	0.000284112	0.000741913
MYO7B	-1.15961	29.2619	13.0264	0.000307125	0.000796958
FUT9	-1.66933	28.355	13.0191	0.000308336	0.000799836
PHF21B	-1.2953	22.2583	12.9706	0.000316422	0.000819381
TPSG1	-1.40506	23.7828	12.8873	0.00033082	0.000854055
PLD5	-1.44265	22.5273	12.855	0.000336578	0.00086806
C7	-1.3015	29.9479	12.8484	0.000337768	0.000870842
FAM3D	-1.18488	29.265	12.6893	0.00036776	0.000941964
PIPOX	-1.08094	25.3577	12.6136	0.000382946	0.00097782
MFSD4	-1.11335	30.3439	12.5666	0.000392694	0.000999613
CHRM1	-1.25933	23.3519	12.5514	0.000395913	0.00100715
SPRR2E	-2.68451	27.0963	12.5358	0.000399223	0.00101475
GSTM1	-1.57008	28.1527	12.4889	0.00040938	0.00103821
UGT2A3	-1.64926	27.3616	12.3943	0.000430652	0.001086
C6orf58	-2.36952	27.4477	12.362	0.000438168	0.00110335
MKX	-1.05856	24.9913	12.3598	0.000438675	0.00110445
MRAP2	-1.01657	25.9987	12.2941	0.000454399	0.00113964
CDHR1	-1.33779	24.972	12.1325	0.000495511	0.00123464
DEFA6	-2.83627	26.9196	12.0706	0.000512239	0.00127348
SLITRK6	-1.09933	25.1938	11.9191	0.000555626	0.00137566
OXGR1	-1.38964	22.2077	11.8211	0.000585644	0.00144314
C10orf82	-1.43313	22.5192	11.7942	0.000594168	0.00146253
KRT31	-3.0544	21.1106	11.7229	0.000617371	0.00151512
SHISA6	-1.19763	25.244	11.7165	0.000619481	0.00151934
DCHS2	-1.20568	26.1197	11.7016	0.000624464	0.00153013
TM4SF5	-1.05108	27.3707	11.6546	0.000640444	0.00156536
RNF186	-1.2365	26.2123	11.5897	0.00066319	0.00161491
CEACAM18	-1.64823	22.2593	11.5873	0.000664052	0.0016165
GUCA2A	-1.96809	23.694	11.4155	0.000728349	0.00175934
MYPN	-1.0975	22.2824	11.4101	0.000730441	0.00176358
KLRG2	-1.52143	23.2717	11.3577	0.000751342	0.00180958
HS6ST2	-1.24076	25.03	11.3563	0.000751929	0.00181071
L1CAM	-1.10515	27.7815	11.314	0.000769235	0.00184888
TACR1	-1.07356	24.1127	11.2613	0.000791412	0.00189646
FUT6	-1.16576	27.2529	11.2068	0.000814964	0.00194671
ATP6V0A4	-1.61816	23.0941	11.0791	0.000873056	0.00207118
UGT2B15	-1.39826	27.3303	11.0553	0.000884352	0.0020948
CNR1	-1.10792	26.1805	10.9922	0.00091498	0.00215951
CNGB1	-1.23705	20.7995	10.9532	0.000934402	0.00220117
KRT16	-1.59544	28.1905	10.9037	0.000959714	0.00225523
MYL3	-1.10202	22.0156	10.881	0.000971571	0.00228103
SLC22A2	-1.31953	20.6795	10.7665	0.00103352	0.00241525
COL17A1	-1.1268	29.2023	10.646	0.00110307	0.00255982
DPP10	-1.41308	23.8109	10.5885	0.00113792	0.00263328
SLC34A3	-1.08625	22.0296	10.5218	0.00117975	0.00271963
ADAMTS8	-1.02121	26.3996	10.5166	0.00118305	0.00272643
NR0B2	-1.10686	27.3406	10.5008	0.0011932	0.00274741
MAB21L2	-1.26102	24.1155	10.4709	0.00121267	0.00278772
PLCXD3	-1.10346	26.5062	10.4555	0.00122284	0.00280903
ANXA10	-1.38454	30.6106	10.4382	0.00123437	0.00283343
CCNA1	-1.09103	21.5076	10.4185	0.00124759	0.00286072
SLC3A1	-1.24777	27.3654	10.4005	0.00125983	0.00288511
FLG2	-1.4445	21.9984	10.3769	0.00127603	0.00291838
NRAP	-1.22279	22.0923	10.3289	0.00130966	0.00298873
RIMS1	-1.11298	24.5	10.1427	0.00144876	0.0032742
ALDH1A2	-1.17326	24.8509	10.1377	0.00145269	0.00328165
CDH10	-1.29167	21.6361	10.0248	0.00154449	0.00346752
TMEM211	-1.28726	22.1928	9.93579	0.00162096	0.00361998
ASTN1	-1.224	23.6223	9.9104	0.00164347	0.00366452
MLN	-3.27091	22.5368	9.8291	0.00171773	0.00381649
IL26	-1.09736	20.9262	9.77795	0.00176617	0.00391412
SNCB	-1.13315	20.6809	9.7064	0.00183627	0.00405228
HAS1	-1.15287	23.8891	9.54238	0.00200782	0.00439368
CILP	-1.04573	27.6207	9.51541	0.00203753	0.00445372
ARHGDIG	-1.0895	26.1307	9.49335	0.00206218	0.0045032
SCGB3A1	-1.68399	26.2717	9.42407	0.00214156	0.00465641
CYP1A1	-1.70925	23.8931	9.37954	0.00219421	0.00475701
GPR26	-1.33303	20.678	9.3289	0.00225568	0.00488284
PGC	-1.61249	37.2798	9.28112	0.00231528	0.00500009
MOGAT3	-1.22418	25.615	9.2506	0.00235419	0.00507641
TMEM132D	-1.16126	21.5824	9.20708	0.00241081	0.00518851
KCNA6	-1.03599	22.8774	9.15075	0.00248616	0.00533162
ZCCHC5	-1.27346	21.9629	9.04769	0.00263027	0.00561145
EYA2	-1.01304	26.9529	9.03473	0.00264898	0.00564906
SLC26A7	-1.00455	25.6129	8.83475	0.00295549	0.00623728
NKX3-2	-1.10362	25.0129	8.81469	0.00298814	0.00629686
SLC39A5	-1.05639	27.7976	8.77403	0.0030555	0.00642843
CD79A	-1.05922	28.708	8.55651	0.00344288	0.00715972
RHAG	-1.44018	20.4607	8.46173	0.00362698	0.00750169
IL19	-1.60812	23.0082	8.46108	0.00362826	0.00750336
CCKAR	-1.38165	25.5721	8.43084	0.0036891	0.0076161
CCKBR	-1.28949	27.4836	8.40485	0.00374221	0.00771353
AMTN	-2.19985	22.2437	8.40215	0.00374777	0.00772297
PAK7	-1.16113	22.252	8.29438	0.00397679	0.00814771
SYT16	-1.32142	21.0282	8.28439	0.00399874	0.00818519
SLC7A14	-1.41225	23.289	8.2549	0.00406422	0.0083051
ACMSD	-1.21349	22.6677	8.16049	0.00428127	0.00869643
NTF4	-1.19339	20.9733	8.02373	0.00461684	0.009314
KRT14	-1.88348	28.4825	7.9887	0.00470703	0.0094825
TAC1	-1.43707	23.4992	7.81347	0.00518583	0.010334
CLDN8	-2.487	22.019	7.80929	0.00519784	0.0103509
DEFB124	-1.05307	19.593	7.79444	0.00524071	0.0104222
TM4SF4	-1.2667	28.4693	7.78812	0.00525908	0.0104547
KLK8	-1.2939	25.3727	7.7504	0.00537005	0.0106523
GTF2A1L	-1.02036	22.2237	7.71927	0.00546344	0.0108116
EREG	-1.11973	26.3654	7.70806	0.00549749	0.0108734
CCK	-1.16033	24.2236	7.66324	0.00563573	0.011109
HCN1	-1.18876	21.0291	7.59309	0.00585925	0.0115133
CDH18	-1.49006	20.631	7.57452	0.00591992	0.0116194
ENTPD8	-1.01848	26.9365	7.57267	0.00592599	0.0116284
PITX2	-1.1755	24.0654	7.47791	0.00624605	0.0121938
DEFB1	-1.12187	26.3511	7.31791	0.00682708	0.013216
A1CF	-1.0206	27.2287	7.1926	0.00732047	0.0140823
CTSE	-1.01779	32.5725	7.18155	0.00736572	0.0141563
SPRR2F	-1.76124	23.5313	7.13299	0.00756783	0.0145082
MAP7D2	-1.11446	26.7549	6.99745	0.00816258	0.0155513
GAST	-7.23934	30.4555	6.98597	0.00821513	0.0156343
DCAF12L1	-1.48325	22.8993	6.97548	0.0082634	0.015709
GADL1	-1.37617	21.2628	6.95367	0.00836476	0.0158766
NHLH2	-1.29901	22.4727	6.9256	0.00849706	0.0160945
GUCA1C	-1.58638	22.4105	6.91029	0.0085701	0.0162192
REG3A	-1.66245	31.3794	6.83713	0.00892822	0.0168318
MS4A15	-1.36566	22.9828	6.62918	0.0100321	0.0186944
GH1	-1.13279	22.9166	6.59848	0.0102066	0.0189767
GABRG2	-1.34337	22.0414	6.59632	0.010219	0.0189952
VSIG1	-1.13776	30.7516	6.57684	0.0103314	0.0191679
HEPHL1	-1.0787	23.6396	6.51627	0.0106892	0.0197707
PI3	-1.1191	30.2364	6.50064	0.0107835	0.0199193
UPK1B	-1.39149	26.3023	6.37206	0.0115931	0.0212418
TMEM229A	-1.05767	24.2045	6.3107	0.0120012	0.0219253
UGT2B11	-1.74608	21.8921	6.07748	0.0136916	0.0246653
TMCO5A	-1.16926	20.7478	5.96474	0.0145947	0.0261031
RIPPLY2	-1.30853	20.3362	5.84264	0.0156423	0.0277862
MC5R	-1.03222	20.7243	5.70895	0.0168786	0.0297495
CXCL17	-1.01069	30.5671	5.59839	0.017977	0.0314765
RPTN	-1.73064	22.4419	5.59339	0.0180284	0.0315452
MRAP	-1.16265	20.2112	5.57127	0.0182575	0.0319017
PDIA2	-1.10958	29.1544	5.5249	0.0187476	0.0326613
ZNF727	-1.0731	20.8986	5.50434	0.0189694	0.0329999
CHST9	-1.1871	23.2276	5.42696	0.0198281	0.0343108
USP9Y	-1.1793	27.1983	5.41527	0.0199614	0.0345222
LCE3D	-2.50408	22.9795	5.38645	0.0202937	0.0350544
ADIPOQ	-1.44669	25.5683	5.29611	0.0213731	0.0367405
SPOCK3	-1.00563	22.0525	5.28756	0.0214783	0.0368971
GATA5	-1.13903	27.3723	5.26116	0.0218065	0.0373788
PKLR	-1.28401	23.083	5.17882	0.0228639	0.0389736
HCN4	-1.02837	23.3643	5.12133	0.0236335	0.0401849
TMEM179	-1.09322	21.6705	5.07894	0.0242181	0.041063
UGT3A1	-1.81082	21.7127	4.9693	0.0258011	0.0434461
CALML5	-1.71024	24.2705	4.91809	0.0265769	0.0445953
KLK7	-1.03337	27.1128	4.88933	0.0270232	0.0452554
TMSB4Y	-1.16109	22.7143	4.87653	0.0272243	0.045563
IL17F	-1.10629	20.7922	4.78237	0.0287525	0.0478547

## Sheet: gNATvsT_down
	logFC	logCPM	LR	PValue	FDR
COL10A1	7.71412	28.3186	175.803	3.99883e-40	1.04336e-37
ESM1	4.90392	25.9519	158.152	2.86753e-36	5.21991e-34
NFE2L3	2.31548	29.2885	147.664	5.61769e-34	8.97398e-32
CST1	8.66549	29.6001	141.856	1.04581e-32	1.54454e-30
CTHRC1	3.69714	28.3004	137.978	7.36828e-32	9.85902e-30
C1QTNF6	2.27092	27.4122	131.054	2.40948e-30	2.77356e-28
LRFN4	2.00049	28.4831	130.961	2.52524e-30	2.88559e-28
GABRD	3.17527	24.319	126.977	1.87956e-29	1.88619e-27
TREM2	3.57577	26.184	123.87	8.99408e-29	8.28249e-27
ADAMTS12	3.09373	27.9613	122.504	1.79095e-28	1.59215e-26
ADAM12	3.94447	27.476	120.391	5.1953e-28	4.39635e-26
COL1A1	3.33866	35.0283	120.068	6.11336e-28	5.12648e-26
MMP11	4.35072	29.8634	118.024	1.71281e-27	1.37508e-25
ADAMTS2	2.89705	29.303	115.063	7.62193e-27	5.70916e-25
ENC1	2.09561	30.2746	114.732	9.0087e-27	6.68394e-25
LIMK1	1.16794	28.8402	110.82	6.47976e-26	4.39137e-24
MTHFD1L	1.81912	27.9272	108.49	2.09918e-25	1.36928e-23
BGN	2.79841	32.0402	108.321	2.28616e-25	1.48506e-23
ATAD2	1.72942	29.1261	107.587	3.31116e-25	2.10716e-23
INHBA	3.56919	28.8203	106.933	4.60495e-25	2.90687e-23
MTBP	1.5753	26.04	106.909	4.65994e-25	2.92977e-23
ZNF469	2.70512	27.4048	106.888	4.70959e-25	2.94915e-23
SLC39A10	1.4777	27.9657	106.603	5.44033e-25	3.36634e-23
WNT2	4.64406	25.8674	106.047	7.19979e-25	4.30201e-23
COL11A1	6.48745	27.7474	105.35	1.02378e-24	6.00229e-23
ACAN	3.62008	26.7153	103.679	2.37903e-24	1.33513e-22
KIF26B	2.63522	28.0876	100.469	1.20264e-23	6.27577e-22
FAP	3.0831	27.3484	99.2506	2.22492e-23	1.11997e-21
F2R	1.82707	29.4442	98.9511	2.58816e-23	1.29037e-21
RIPK2	1.29688	27.9833	98.453	3.32827e-23	1.64366e-21
FOXS1	2.96172	25.4518	97.9064	4.38631e-23	2.14586e-21
DSCC1	1.75686	26.6033	97.6338	5.03379e-23	2.42474e-21
ECT2	1.92244	29.7148	97.6077	5.10052e-23	2.44935e-21
ATP11A	1.68881	30.3029	96.848	7.48588e-23	3.4672e-21
APOC1	3.19618	28.3624	96.1472	1.06653e-22	4.81167e-21
SALL4	4.75704	25.7348	96.0035	1.14678e-22	5.14407e-21
C1orf112	1.21117	26.7691	95.6545	1.36789e-22	6.06637e-21
SOX4	1.9375	30.4377	95.6023	1.40442e-22	6.21079e-21
IBSP	7.19861	22.6688	95.4778	1.49558e-22	6.55837e-21
OLR1	3.46504	26.1649	95.3787	1.5724e-22	6.83775e-21
RCC2	1.0949	30.6038	93.655	3.75603e-22	1.56385e-20
TTYH3	1.6003	30.9521	93.6461	3.77291e-22	1.56671e-20
E2F3	1.08497	27.6445	93.3676	4.34295e-22	1.7939e-20
NOP2	1.12495	28.8919	91.3967	1.17571e-21	4.75602e-20
RUNX1	1.46369	30.123	91.3576	1.19916e-21	4.83838e-20
PLOD3	1.32369	30.2234	90.9589	1.4669e-21	5.87322e-20
ADAMTS14	2.48974	26.5791	90.7309	1.646e-21	6.5735e-20
HOXC10	6.7158	26.8714	90.0572	2.31372e-21	9.08307e-20
PRR5-ARHGAP8	2.36518	23.8374	88.4548	5.20103e-21	1.99076e-19
DKC1	1.08447	29.4603	88.2785	5.68579e-21	2.171e-19
TEAD4	1.53372	27.6846	87.9564	6.69121e-21	2.52412e-19
COL5A2	2.06363	30.8848	87.4637	8.58424e-21	3.17698e-19
AGRN	1.42106	31.6731	87.1202	1.02123e-20	3.74412e-19
PGM2L1	1.51772	27.9237	86.811	1.19404e-20	4.34714e-19
GDF15	3.08266	29.6773	86.5542	1.3596e-20	4.91562e-19
ARHGAP8	1.77692	27.4566	85.9396	1.8552e-20	6.57085e-19
P4HA3	2.4719	24.8114	85.7382	2.0541e-20	7.16192e-19
OSBPL3	1.29405	29.066	85.6828	2.11242e-20	7.34887e-19
CELSR3	2.4968	27.6442	85.6373	2.16165e-20	7.48686e-19
CLN6	1.06315	29.0328	85.5335	2.27808e-20	7.85537e-19
CENPO	1.14641	27.6166	85.4091	2.42604e-20	8.32869e-19
NUDCD1	1.10196	27.8252	83.9978	4.95326e-20	1.62906e-18
HOXC11	4.44221	25.4913	83.7258	5.684e-20	1.86547e-18
ATAD5	1.28641	26.7331	83.5768	6.12893e-20	2.00729e-18
DLEU7	1.91161	22.9062	83.1604	7.56584e-20	2.45733e-18
QSOX2	1.19425	28.1054	82.6395	9.84694e-20	3.13959e-18
C5orf34	1.65167	25.0519	82.4074	1.10736e-19	3.52352e-18
DNMT1	1.04402	29.7414	82.1283	1.27531e-19	4.02519e-18
PAQR4	1.49929	28.5545	82.0964	1.29608e-19	4.08252e-18
CHST1	1.86704	25.8585	82.0869	1.30236e-19	4.09407e-18
ZWILCH	1.11305	27.8325	81.8702	1.45321e-19	4.50235e-18
STIL	1.75868	27.9264	81.5862	1.67779e-19	5.16026e-18
XRCC2	1.79281	26.1285	81.5067	1.74672e-19	5.35126e-18
SDS	3.52209	26.6723	80.9288	2.33996e-19	7.07184e-18
PABPC1L	2.29293	28.0878	80.863	2.41923e-19	7.2973e-18
MEST	1.95639	28.911	79.7723	4.2014e-19	1.22028e-17
CAD	1.03633	29.6295	79.7565	4.23523e-19	1.22782e-17
RNFT2	1.92657	26.0146	79.4651	4.90827e-19	1.41508e-17
DCLK3	2.25406	22.8347	79.3366	5.23794e-19	1.50459e-17
FANCI	1.48895	28.6534	79.2212	5.55303e-19	1.58636e-17
HOXC9	4.23391	24.7104	79.2083	5.58951e-19	1.59388e-17
BMP8A	2.0891	25.2879	79.091	5.93153e-19	1.68527e-17
E2F1	1.54569	27.5812	78.8193	6.80589e-19	1.9267e-17
CENPL	1.05298	26.4383	78.392	8.44944e-19	2.36207e-17
DNA2	1.54139	26.6584	78.2831	8.92818e-19	2.48702e-17
HTRA4	3.42734	22.4429	78.1945	9.33778e-19	2.5965e-17
RECQL4	1.80081	28.0437	78.0811	9.88962e-19	2.73537e-17
LEPRE1	1.09528	28.3165	77.379	1.41111e-18	3.78917e-17
NEB	4.70058	27.8792	76.9642	1.74084e-18	4.62696e-17
SPP1	4.31584	30.521	76.8447	1.84941e-18	4.9072e-17
CPXM1	2.84531	27.2506	76.8024	1.88946e-18	5.00498e-17
TRPM2	1.72775	27.0308	76.6948	1.99533e-18	5.2676e-17
SLC12A7	1.32821	30.6133	76.6866	2.00355e-18	5.28039e-17
TRIP13	1.95396	27.476	76.6495	2.04155e-18	5.3715e-17
STK31	3.66975	25.4875	76.5141	2.18647e-18	5.72394e-17
PODXL	1.3501	29.9655	76.3818	2.33793e-18	6.07441e-17
EME1	1.66186	25.4851	76.0708	2.73677e-18	7.04674e-17
HELLS	1.52678	27.9748	75.6982	3.30513e-18	8.42701e-17
RFC3	1.40816	27.9453	75.6652	3.36081e-18	8.55505e-17
DBF4	1.28368	27.6551	75.0825	4.51459e-18	1.12541e-16
FOXD2	2.1061	26.0455	74.899	4.95413e-18	1.22717e-16
TMEM206	1.00925	26.158	74.8316	5.12626e-18	1.2658e-16
PPAT	1.15287	27.4763	74.812	5.1775e-18	1.27644e-16
BAAT	6.48401	25.9327	74.7719	5.28354e-18	1.29849e-16
C10orf2	1.08428	26.9869	74.2765	6.7908e-18	1.64822e-16
TIMELESS	1.27085	28.5449	74.1766	7.1431e-18	1.73019e-16
TIMP1	1.93678	32.1633	74.1012	7.42139e-18	1.79017e-16
CD276	1.06035	29.7557	73.9384	8.05913e-18	1.93209e-16
GRIN2D	2.58539	28.5346	73.7006	9.09092e-18	2.1728e-16
CILP2	4.23356	25.5666	73.6852	9.16242e-18	2.1799e-16
SNX10	1.74307	27.5161	72.8981	1.36516e-17	3.19456e-16
MATN3	3.06754	25.7725	72.3668	1.78697e-17	4.10793e-16
HOXC8	3.75355	24.3809	72.3219	1.8281e-17	4.18047e-16
EPHB4	1.06982	30.2059	71.8374	2.33681e-17	5.2713e-16
KNTC1	1.1807	28.3407	71.6626	2.55324e-17	5.7265e-16
TMEM26	1.72202	24.4488	71.5987	2.63737e-17	5.89829e-16
FMNL2	1.04484	28.9965	71.3534	2.98637e-17	6.6503e-16
DMBX1	4.79337	23.72	71.323	3.03285e-17	6.74421e-16
COL3A1	2.33625	34.1828	71.1772	3.26547e-17	7.21028e-16
ITGAX	2.11983	27.774	71.0602	3.46492e-17	7.62916e-16
SLC29A2	1.5683	27.9447	70.9193	3.72134e-17	8.17076e-16
MFI2	2.62029	28.3543	70.8147	3.92409e-17	8.57984e-16
WDR62	1.76824	27.105	70.7792	3.99525e-17	8.72325e-16
SLC5A6	1.21853	28.9551	70.7066	4.14506e-17	9.02517e-16
KIF23	1.73009	27.8986	70.5867	4.40483e-17	9.56415e-16
FCGR1A	2.40171	25.805	70.4923	4.6206e-17	9.99427e-16
RAD54B	1.37793	26.3395	70.3652	4.92811e-17	1.06267e-15
PUS7	1.27429	27.8197	70.3113	5.06464e-17	1.08911e-15
MXRA5	2.01317	31.143	70.0886	5.66987e-17	1.21592e-15
MSR1	2.19977	27.7617	69.9965	5.9411e-17	1.26541e-15
TNFRSF10B	1.28761	29.5538	69.614	7.21238e-17	1.51354e-15
B3GNTL1	1.02087	25.742	69.5025	7.63159e-17	1.59297e-15
GRM8	2.93046	23.2493	69.4452	7.85683e-17	1.63562e-15
PRKCG	3.99071	25.355	69.2601	8.6298e-17	1.7894e-15
CHRNA1	3.19428	23.2824	68.9392	1.01546e-16	2.07805e-15
ETV4	2.49034	28.4416	68.5268	1.25167e-16	2.53163e-15
KIAA1524	1.34585	26.7686	68.4704	1.28798e-16	2.60172e-15
SULF1	2.56572	30.9091	68.219	1.46307e-16	2.93647e-15
APLN	2.87561	26.3217	68.1036	1.5513e-16	3.10955e-15
CD3EAP	1.38072	26.5463	67.7426	1.86295e-16	3.67311e-15
MCM7	1.17231	30.1939	67.7372	1.86802e-16	3.67847e-15
SPARC	1.75424	33.0521	67.677	1.92593e-16	3.77974e-15
MAPK15	2.486	25.0272	66.9993	2.71601e-16	5.23634e-15
KIAA1199	3.65006	29.2903	66.5997	3.32644e-16	6.36618e-15
C9orf117	1.39736	24.1484	66.5853	3.35082e-16	6.40501e-15
BRCA2	1.66738	27.1872	66.5322	3.44216e-16	6.5556e-15
THBS2	2.68072	30.3719	66.4701	3.5525e-16	6.75752e-15
CDC25B	1.39584	30.0356	66.0442	4.40926e-16	8.29651e-15
BBC3	1.43174	27.1114	65.8309	4.9131e-16	9.1565e-15
CHIT1	5.05891	26.1137	65.4581	5.9362e-16	1.09718e-14
MFAP2	2.23534	27.9344	65.0733	7.21626e-16	1.31975e-14
STRA6	3.95629	26.848	64.9493	7.68514e-16	1.40222e-14
FANCB	1.43182	24.2163	64.8031	8.27685e-16	1.50144e-14
SH3KBP1	1.09882	29.2777	64.67	8.85524e-16	1.6045e-14
PLEKHG4	1.9653	27.7812	64.5182	9.56442e-16	1.727e-14
TMEM63A	1.15983	30.4688	64.4628	9.83708e-16	1.77215e-14
PKD2L1	2.86074	21.666	64.3042	1.06618e-15	1.90973e-14
CST4	6.86831	23.9754	64.1222	1.16938e-15	2.08742e-14
COL1A2	2.1422	33.9657	64.1151	1.17358e-15	2.09133e-14
TRIM59	1.1052	27.192	64.0798	1.19483e-15	2.12316e-14
UAP1L1	1.42269	28.0643	63.9591	1.27032e-15	2.24203e-14
APOE	2.26822	31.0132	63.9387	1.28353e-15	2.26025e-14
CHTF18	1.17511	27.511	63.6839	1.46074e-15	2.56079e-14
TOMM34	1.06404	28.9806	63.5428	1.56921e-15	2.74787e-14
BMP1	1.134	28.812	63.4627	1.63429e-15	2.84908e-14
RFC4	1.04418	27.3768	63.4533	1.64213e-15	2.8564e-14
PRAME	6.39258	26.4665	63.2019	1.86564e-15	3.22013e-14
IER5L	1.57433	28.5719	63.1628	1.90311e-15	3.27758e-14
GAD1	3.88103	25.2759	63.1559	1.90976e-15	3.28188e-14
MARCKSL1	1.26539	31.202	62.8491	2.23168e-15	3.80992e-14
OTX1	2.17659	25.9116	62.7165	2.38713e-15	4.06201e-14
CHEK1	1.12438	27.4996	62.5093	2.65187e-15	4.49297e-14
SLC6A6	1.10302	29.5257	62.431	2.75952e-15	4.6552e-14
DNMT3B	2.0428	26.1731	62.3751	2.83885e-15	4.7736e-14
HAGHL	1.68582	26.0635	62.3564	2.86594e-15	4.81127e-14
CORIN	2.57785	25.0855	62.3034	2.94419e-15	4.91379e-14
DPY19L1	1.07465	29.0048	62.1583	3.16936e-15	5.26712e-14
RHPN1	1.51206	27.3474	62.0772	3.30256e-15	5.46529e-14
KIF14	2.00583	26.9161	62.0361	3.37221e-15	5.56877e-14
TERT	3.83313	24.4319	61.8284	3.74738e-15	6.1494e-14
IFI30	1.53232	30.9623	61.7446	3.9103e-15	6.40333e-14
DCAF13	1.00941	28.8209	61.5226	4.37699e-15	7.15258e-14
OLFML2B	2.16387	28.552	61.5104	4.40414e-15	7.18945e-14
PPM1H	1.72024	28.5123	61.4424	4.55876e-15	7.4341e-14
CYP27B1	1.9777	25.1278	61.3843	4.69529e-15	7.64878e-14
PBX4	1.52706	24.8623	61.3116	4.87196e-15	7.9201e-14
SPOCD1	2.02793	24.9784	61.133	5.33453e-15	8.62728e-14
LIF	2.43463	27.933	60.9781	5.77143e-15	9.28589e-14
SERPINH1	1.38572	30.8026	60.8398	6.19136e-15	9.94109e-14
PMEPA1	2.09882	30.5178	60.671	6.74563e-15	1.07648e-13
SOX9	1.50906	30.9529	60.6499	6.81848e-15	1.087e-13
FCHO1	1.72028	27.1288	60.5225	7.27424e-15	1.15378e-13
ANGPT2	1.85473	27.1242	60.1996	8.57075e-15	1.3553e-13
CXCL16	1.27718	30.6043	60.19	8.61273e-15	1.35783e-13
CLSPN	1.92595	26.9308	60.1558	8.76361e-15	1.38023e-13
RHBDF2	1.10497	28.9039	59.9602	9.67973e-15	1.51536e-13
CDC7	1.25421	26.4633	59.9521	9.71961e-15	1.52009e-13
CCDC150	1.82834	24.4072	59.9279	9.83967e-15	1.53579e-13
HOXA10	3.36186	27.1692	59.8626	1.01716e-14	1.58445e-13
FAM72B	1.77748	25.4676	59.7864	1.05729e-14	1.64532e-13
FGFR4	2.07642	29.3538	59.7807	1.06039e-14	1.6485e-13
BYSL	1.01488	27.3744	59.7606	1.07126e-14	1.66374e-13
IL18BP	1.43732	27.8304	59.7527	1.07555e-14	1.6671e-13
HMGA2	3.70933	27.2256	59.6788	1.11673e-14	1.7224e-13
MCM2	1.29881	29.0361	59.4412	1.26004e-14	1.92825e-13
TNFSF11	2.70292	24.4648	59.0782	1.51526e-14	2.29636e-13
CEP72	1.4837	26.2201	58.909	1.65131e-14	2.4953e-13
FNDC1	3.18759	29.2262	58.9051	1.6546e-14	2.49786e-13
FCGR1B	2.22115	23.6607	58.6354	1.8977e-14	2.85111e-13
C8orf31	2.67396	24.4585	58.5388	1.99324e-14	2.98318e-13
MMP3	5.13306	28.3046	58.2966	2.25428e-14	3.35145e-13
C2orf61	3.27521	22.4987	58.2665	2.28909e-14	3.39676e-13
FRMD5	1.95032	26.1643	58.1882	2.38209e-14	3.52806e-13
PARP14	1.13396	30.2724	58.183	2.38831e-14	3.53394e-13
ALPP	7.00112	25.7009	58.1212	2.46457e-14	3.63303e-13
MYO1B	1.08944	29.4955	58.0905	2.50338e-14	3.68331e-13
MCM8	1.10633	27.6021	57.9496	2.68924e-14	3.95306e-13
PRC1	1.41588	28.8862	57.7492	2.97762e-14	4.34028e-13
PLA2G7	2.26884	26.877	57.7019	3.05003e-14	4.42934e-13
MTL5	1.7691	25.9819	57.6588	3.11771e-14	4.51506e-13
BTBD16	3.64639	23.8208	57.5263	3.33491e-14	4.8118e-13
IL17RB	1.8474	27.7692	57.2385	3.86046e-14	5.52511e-13
LIG1	1.01301	28.3772	57.2291	3.87889e-14	5.54557e-13
C4BPA	5.04357	25.8649	57.0218	4.31018e-14	6.1286e-13
PLAU	2.1902	29.3315	56.9622	4.44278e-14	6.29998e-13
FEZF1	4.92268	24.502	56.7397	4.97478e-14	7.02256e-13
MEX3A	2.25656	26.4389	56.4657	5.71881e-14	8.02942e-13
RPP25	1.08148	28.4239	56.2799	6.28551e-14	8.78568e-13
THY1	1.83357	30.1685	56.2199	6.48023e-14	9.01759e-13
HMGB3	1.3375	28.5565	56.1067	6.86441e-14	9.49314e-13
BOP1	1.00204	29.0588	56.0585	7.03468e-14	9.7029e-13
FAM72A	1.74507	25.8882	55.9785	7.32685e-14	1.00616e-12
TIGD1	1.16713	25.8015	55.8717	7.73586e-14	1.05768e-12
WDHD1	1.07634	27.0111	55.8066	7.99628e-14	1.09043e-12
ARHGAP39	1.12419	27.5696	55.7899	8.06467e-14	1.09785e-12
CHSY3	1.46562	24.9252	55.3358	1.01601e-13	1.35946e-12
RAB15	1.53091	28.6245	55.3318	1.0181e-13	1.36109e-12
CCNF	1.33151	27.798	55.2643	1.05367e-13	1.40505e-12
CCR8	2.343	22.7008	55.2417	1.06584e-13	1.42007e-12
ELFN2	3.57494	25.2546	55.072	1.16193e-13	1.54153e-12
PRR7	1.42128	26.7324	55.0597	1.16923e-13	1.5499e-12
BRCA1	1.14091	27.7976	55.0055	1.20193e-13	1.59056e-12
ARHGAP11A	1.44012	28.3858	54.8444	1.30458e-13	1.7148e-12
XPO5	1.0507	29.4542	54.7723	1.35334e-13	1.7759e-12
HAPLN3	1.7744	27.191	54.7386	1.37678e-13	1.80008e-12
SEMA5B	1.77003	24.785	54.4531	1.59201e-13	2.06829e-12
ABHD11	1.27042	28.7293	54.2129	1.79901e-13	2.32181e-12
PGF	1.31125	26.4703	54.1241	1.88214e-13	2.41913e-12
HAVCR2	1.6038	26.8245	53.8818	2.1292e-13	2.72325e-12
KIF20B	1.01716	28.0834	53.8753	2.13627e-13	2.73007e-12
VCAN	1.87268	30.8159	53.8402	2.17482e-13	2.77706e-12
FOXM1	1.74469	29.3993	53.7706	2.25318e-13	2.86777e-12
SFRP4	3.37409	29.5385	53.768	2.25616e-13	2.86923e-12
PCDH12	1.17952	26.9975	53.7498	2.27722e-13	2.89131e-12
FANCD2	1.20605	27.5144	53.5831	2.4788e-13	3.12445e-12
GDPD5	1.64822	27.4413	53.3313	2.81787e-13	3.52346e-12
IL11	4.24282	25.8965	53.2035	3.00723e-13	3.7423e-12
SLC12A8	1.21464	27.5935	52.8603	3.58145e-13	4.41129e-12
ITGA11	1.92814	28.3805	52.8572	3.58692e-13	4.41457e-12
GSG2	1.43883	26.0948	52.8552	3.59065e-13	4.41568e-12
CST2	4.02544	25.0624	52.843	3.61298e-13	4.43617e-12
ZNF367	1.17165	26.9973	52.6861	3.91359e-13	4.7865e-12
ULBP1	3.23829	23.2799	52.6579	3.9702e-13	4.84817e-12
TDRD6	1.69499	24.7484	52.6517	3.98269e-13	4.85963e-12
DHRS2	5.2971	27.2735	52.5931	4.10323e-13	4.99999e-12
MMP14	1.13698	31.3058	52.5927	4.10411e-13	4.99999e-12
ATAD3B	1.0375	28.1724	52.5831	4.12419e-13	5.02054e-12
PKMYT1	1.6111	27.8369	52.5592	4.17462e-13	5.07011e-12
LAMC2	2.35788	30.7755	52.4417	4.43214e-13	5.36207e-12
FCGR3A	2.23043	28.7688	52.3494	4.64541e-13	5.61142e-12
FOXH1	3.47435	24.1823	52.0047	5.53678e-13	6.62172e-12
ZNF695	2.34631	24.5297	51.9814	5.60283e-13	6.6956e-12
ITIH2	6.02711	24.9464	51.9356	5.73525e-13	6.83818e-12
SYNGR4	4.42359	23.0026	51.7914	6.17205e-13	7.31707e-12
PIWIL1	5.85774	25.374	51.5691	6.91213e-13	8.14216e-12
KIF18B	1.91939	27.6533	51.4906	7.19407e-13	8.44884e-12
LOXL2	1.44381	29.1765	51.481	7.2292e-13	8.48374e-12
DDX11	1.14072	28.3795	51.4169	7.46944e-13	8.75255e-12
KPNA2	1.21965	30.1275	51.2161	8.27388e-13	9.63747e-12
ZNF618	1.09431	28.3076	51.0814	8.86143e-13	1.02532e-11
PDGFRB	1.44118	30.6864	51.07	8.91285e-13	1.02899e-11
CBX2	2.12977	26.7304	50.9089	9.67562e-13	1.11131e-11
AMH	2.83473	25.0671	50.5829	1.14235e-12	1.29585e-11
AURKA	1.61309	28.4042	50.5816	1.14313e-12	1.29585e-11
CSF2	4.18729	22.5721	50.4633	1.21411e-12	1.36938e-11
SLC9A5	1.31474	23.9536	50.429	1.23553e-12	1.39152e-11
ARAP3	1.05428	27.9316	50.4131	1.24559e-12	1.40184e-11
VASH1	1.06686	27.8741	50.3253	1.30259e-12	1.46075e-11
GINS4	1.40101	26.2481	50.2692	1.34036e-12	1.49989e-11
DNAH2	2.85587	25.0376	50.2029	1.38646e-12	1.54814e-11
LY6E	1.5221	31.6426	50.1596	1.41738e-12	1.57929e-11
COX6B2	2.94949	23.762	50.1547	1.42087e-12	1.58206e-11
FAM60A	1.02308	29.5795	50.0102	1.52951e-12	1.69459e-11
BIRC7	3.90632	23.1611	49.9369	1.58773e-12	1.75449e-11
KRTAP5-1	1.96822	22.8212	49.9365	1.58806e-12	1.75449e-11
STAC3	1.32572	24.3602	49.7622	1.73558e-12	1.90804e-11
RHEBL1	1.51592	23.1671	49.6201	1.86595e-12	2.04418e-11
ARHGAP11B	1.2844	26.6098	49.5968	1.8882e-12	2.06567e-11
ATHL1	1.76713	28.9421	49.5114	1.97226e-12	2.15012e-11
LILRB4	1.90766	27.1913	49.5055	1.97813e-12	2.15502e-11
SIX1	2.7601	24.8872	49.4949	1.98891e-12	2.16075e-11
TNFRSF6B	2.98114	28.7447	49.4195	2.06685e-12	2.23766e-11
COL22A1	2.79072	25.9757	49.3753	2.11395e-12	2.28077e-11
C12orf75	1.66299	29.662	49.2812	2.21777e-12	2.38528e-11
CDH11	1.5898	29.5155	49.2806	2.21844e-12	2.38528e-11
RAD51AP1	1.44019	26.8172	49.1895	2.32392e-12	2.49698e-11
DLL4	1.20065	27.3373	49.1189	2.40905e-12	2.58136e-11
FCGR2A	1.51011	28.8867	49.1047	2.42661e-12	2.59662e-11
PLK1	1.49302	28.9773	48.9652	2.60545e-12	2.78419e-11
AGT	2.89776	29.1028	48.8363	2.78246e-12	2.96322e-11
CXCL9	3.18234	29.782	48.8062	2.82552e-12	3.00295e-11
C19orf48	1.09809	28.8835	48.7607	2.89178e-12	3.06505e-11
TPX2	1.76806	29.7026	48.6627	3.0399e-12	3.20685e-11
IQGAP3	1.84806	29.0673	48.6582	3.04695e-12	3.21212e-11
LRP8	1.79186	26.9631	48.5402	3.23591e-12	3.3976e-11
C16orf59	1.38634	25.4406	48.504	3.29622e-12	3.4586e-11
SEZ6L2	1.58971	29.6314	48.4346	3.41498e-12	3.57363e-11
IGF2BP2	1.55056	28.9513	48.263	3.72722e-12	3.88221e-11
NOX4	1.83107	24.8309	48.2113	3.82679e-12	3.97321e-11
TMC7	1.55612	27.1437	48.211	3.82727e-12	3.97321e-11
NOX1	5.00619	26.4061	48.1594	3.92942e-12	4.07115e-11
HOXA11	4.08245	25.5281	48.0255	4.20706e-12	4.34443e-11
RCN1	1.03196	30.314	47.9387	4.39755e-12	4.53516e-11
NCAPG2	1.08665	28.1411	47.8916	4.50458e-12	4.63029e-11
RAD54L	1.54375	26.4101	47.5833	5.2715e-12	5.36924e-11
F2RL2	1.94654	27.4512	47.4438	5.66026e-12	5.73908e-11
CLEC5A	2.33304	24.8802	47.3987	5.79208e-12	5.86134e-11
MC1R	1.27652	25.9207	47.381	5.84461e-12	5.91068e-11
SLC11A1	1.94642	26.9353	47.3231	6.01999e-12	6.07235e-11
ZNF239	1.15163	25.8833	47.1821	6.46896e-12	6.49177e-11
LEMD1	3.73199	23.7575	47.124	6.66355e-12	6.67421e-11
COMP	3.96447	27.9129	47.0853	6.79641e-12	6.79858e-11
MET	1.90426	30.465	46.9123	7.42335e-12	7.38326e-11
KIF18A	1.50217	26.6398	46.6367	8.5445e-12	8.40227e-11
POTEF	5.79638	23.3168	46.5372	8.98959e-12	8.80676e-11
ERMN	2.02782	24.1532	46.513	9.10147e-12	8.89965e-11
P2RY6	1.52208	26.0311	46.4805	9.25359e-12	9.03711e-11
GRM2	1.63537	23.0595	46.3794	9.74363e-12	9.492e-11
CDCA5	1.57579	27.6754	46.2799	1.02509e-11	9.94907e-11
TP53I11	1.03371	30.6524	46.2183	1.05785e-11	1.02352e-10
CSMD2	1.84238	24.9076	46.0186	1.17134e-11	1.12499e-10
ZMYND15	1.34543	25.8916	45.9665	1.20293e-11	1.15391e-10
ACTL8	7.6105	25.4306	45.8641	1.26748e-11	1.21286e-10
ANKRD1	4.54727	23.373	45.7415	1.34937e-11	1.28807e-10
CENPF	1.72627	29.5386	45.7368	1.35259e-11	1.29005e-10
FANCA	1.37107	28.0119	45.7361	1.35309e-11	1.29005e-10
CCL7	4.242	22.405	45.6351	1.42466e-11	1.35416e-10
TNFSF4	1.58618	25.3534	45.5243	1.50753e-11	1.43033e-10
LOX	1.61992	28.5876	45.4842	1.53876e-11	1.45819e-10
CACNG8	2.71282	23.7427	45.4629	1.55558e-11	1.47235e-10
PIK3AP1	1.38999	28.6887	45.4235	1.58719e-11	1.49954e-10
ANLN	1.55645	29.0719	45.3855	1.61829e-11	1.528e-10
SIX4	1.77311	26.114	45.253	1.73156e-11	1.63103e-10
FBXO41	1.29672	27.3309	45.1046	1.8679e-11	1.75102e-10
ECE2	1.06607	26.9357	45.044	1.92654e-11	1.80167e-10
MYBL2	1.90463	29.5433	44.8989	2.07473e-11	1.93255e-10
HS3ST2	2.33443	24.6338	44.8985	2.07513e-11	1.93255e-10
ACTBL2	4.26386	22.3966	44.8764	2.09874e-11	1.95105e-10
FAM167B	1.13485	25.2738	44.8528	2.1242e-11	1.96888e-10
FKBP10	2.17951	30.0223	44.8501	2.12714e-11	1.97044e-10
CENPI	1.32581	25.6532	44.8134	2.1673e-11	2.00527e-10
CGB5	9.54363	25.2314	44.8064	2.17508e-11	2.01127e-10
SLC17A9	1.81246	28.7694	44.7968	2.18581e-11	2.01881e-10
LRRC15	2.63616	27.2503	44.7585	2.22895e-11	2.05381e-10
CSAG1	6.67595	25.1348	44.7224	2.27048e-11	2.09085e-10
PLA1A	1.95048	26.218	44.6595	2.34461e-11	2.15404e-10
BLM	1.41043	26.8824	44.5334	2.50055e-11	2.29327e-10
IDO1	3.65153	28.7403	44.4986	2.54543e-11	2.33033e-10
MAGEA3	9.54668	27.1611	44.4837	2.56487e-11	2.34538e-10
UBE2S	1.15064	29.0622	44.3847	2.69789e-11	2.45984e-10
MAGEA12	9.09524	25.4854	44.3406	2.75935e-11	2.51003e-10
RAB3IP	1.18934	28.5482	44.3379	2.76314e-11	2.51202e-10
CDC6	2.39773	28.6047	44.2078	2.95307e-11	2.67374e-10
PTPRO	2.81805	26.353	44.2067	2.9547e-11	2.67374e-10
UBD	2.82237	30.3707	44.1826	2.9913e-11	2.70531e-10
LBP	5.38777	24.8822	44.1686	3.01271e-11	2.72043e-10
TROAP	1.71484	27.5247	44.1472	3.04593e-11	2.74677e-10
SGOL1	1.51949	26.5133	44.1375	3.06107e-11	2.75884e-10
SPDYC	4.57414	22.7578	44.0157	3.2576e-11	2.9309e-10
FAM72D	1.78982	25.7856	43.9479	3.37242e-11	3.0186e-10
OSCAR	1.61115	25.2145	43.8861	3.48059e-11	3.11009e-10
IGFBP3	1.529	30.9435	43.8733	3.50329e-11	3.12858e-10
ADAP1	1.04821	29.509	43.8641	3.51987e-11	3.14159e-10
CCNE1	2.44589	27.5456	43.6898	3.84767e-11	3.4147e-10
DTL	1.45083	27.5593	43.6498	3.92715e-11	3.47932e-10
KRTAP4-1	7.29777	22.1732	43.6015	4.02537e-11	3.55627e-10
EPHB2	2.02157	29.504	43.6001	4.02813e-11	3.5567e-10
MYO7A	1.28459	26.932	43.5914	4.04607e-11	3.57054e-10
NLRC5	1.26168	29.3197	43.5558	4.12032e-11	3.62787e-10
FBXO43	1.80771	22.3743	43.4898	4.26174e-11	3.73977e-10
SGOL2	1.08447	26.8235	43.4249	4.40555e-11	3.86164e-10
IL8	3.19514	29.6281	43.405	4.45057e-11	3.89456e-10
UBE2C	1.95089	28.9482	43.2765	4.75267e-11	4.13351e-10
KLHL35	2.0352	25.1958	43.2483	4.82168e-11	4.18655e-10
COL5A1	1.54218	31.657	43.2261	4.87656e-11	4.22813e-10
LRRC36	2.03356	23.1661	43.0733	5.27274e-11	4.55042e-10
ZNF697	1.02487	26.4954	43.0068	5.45503e-11	4.69998e-10
COL4A1	1.24758	32.2341	42.833	5.96188e-11	5.11696e-10
NME1	1.06702	29.3201	42.8273	5.97912e-11	5.12894e-10
MMP10	3.52071	25.4996	42.6609	6.51022e-11	5.56014e-10
LPCAT1	1.07445	29.2405	42.5928	6.74057e-11	5.75061e-10
ERP27	3.48141	26.4166	42.4472	7.26153e-11	6.16482e-10
TAS2R38	3.53003	20.8748	42.4253	7.34351e-11	6.22767e-10
CMTM7	1.20775	28.0191	42.3646	7.57503e-11	6.41705e-10
SERPINE1	2.19388	29.8848	42.3136	7.77484e-11	6.57209e-10
SLC7A6	1.00208	28.3907	42.2041	8.22291e-11	6.93213e-10
C17orf53	1.15244	25.7013	42.1909	8.27852e-11	6.96775e-10
LBX2	1.56957	23.4123	42.1452	8.47432e-11	7.11343e-10
C6orf223	3.33448	26.6389	42.1107	8.6249e-11	7.23595e-10
SP8	5.58478	21.9873	41.9566	9.33216e-11	7.79589e-10
C14orf105	4.75164	24.6655	41.8922	9.64453e-11	8.0354e-10
MCM4	1.06388	29.8893	41.8879	9.66585e-11	8.04887e-10
HAMP	2.46326	23.0914	41.8482	9.86437e-11	8.1924e-10
CLDN9	2.9528	24.1957	41.7297	1.04802e-10	8.67624e-10
IGFL2	3.77817	23.8203	41.6662	1.08266e-10	8.94877e-10
EXO1	1.57987	26.6063	41.5316	1.15983e-10	9.56966e-10
CEL	5.98228	31.7563	41.5044	1.17603e-10	9.6848e-10
C2orf27A	1.23511	23.8416	41.5027	1.17707e-10	9.68828e-10
CKAP2	1.10124	28.6939	41.447	1.21108e-10	9.95245e-10
MMP8	4.65525	22.5185	41.4197	1.22811e-10	1.00765e-09
HPDL	1.90879	26.8974	41.4078	1.23566e-10	1.01331e-09
DIAPH3	1.20925	27.0384	41.4018	1.23944e-10	1.01589e-09
HELB	1.03495	25.5529	41.3677	1.26123e-10	1.03158e-09
GPRC5A	2.04577	32.3697	41.2879	1.3138e-10	1.07011e-09
MNX1	1.43424	26.089	41.2463	1.34207e-10	1.09149e-09
SH2D2A	1.13946	26.2373	41.2214	1.35929e-10	1.10372e-09
FGF19	7.17722	25.1581	41.1009	1.4457e-10	1.17024e-09
OCLM	1.23417	22.393	41.0981	1.44778e-10	1.17132e-09
ADAM8	1.47349	28.2465	40.986	1.53327e-10	1.23664e-09
KAL1	1.62916	26.6876	40.9815	1.53673e-10	1.2388e-09
BUB1	1.55992	28.2582	40.9662	1.54887e-10	1.2473e-09
CXCL11	3.096	27.0814	40.9185	1.5871e-10	1.27612e-09
TNNC1	2.59951	24.8581	40.8867	1.61318e-10	1.29509e-09
WDR72	3.09418	27.6866	40.8541	1.64032e-10	1.31486e-09
IGFBP1	5.24088	24.1397	40.842	1.65049e-10	1.32234e-09
MSLN	3.06549	29.8171	40.8308	1.65999e-10	1.32927e-09
PRR5L	1.35403	26.6591	40.7303	1.7476e-10	1.39514e-09
STAT1	1.13457	31.5095	40.5885	1.87906e-10	1.49627e-09
CYP19A1	2.60826	22.7854	40.5533	1.91329e-10	1.52198e-09
KIF2C	1.46014	27.9499	40.5504	1.91611e-10	1.52344e-09
ADAP2	1.00177	26.8475	40.458	2.00891e-10	1.59318e-09
SPAG5	1.2479	28.3608	40.4534	2.01366e-10	1.59615e-09
CHDH	1.23854	28.7932	40.2642	2.21841e-10	1.75223e-09
EZH2	1.06052	27.7287	40.196	2.29724e-10	1.8072e-09
IGF2BP3	2.88483	27.159	40.0321	2.49823e-10	1.95452e-09
FGL1	6.52389	25.9921	40.0276	2.50397e-10	1.95705e-09
CTSB	1.08078	33.2639	39.9829	2.56195e-10	1.99937e-09
PGBD5	2.32929	25.6131	39.9221	2.64295e-10	2.05643e-09
GPR4	1.02904	26.7491	39.8223	2.78152e-10	2.15782e-09
STAMBPL1	1.016	26.9599	39.7874	2.83167e-10	2.19356e-09
FAM81A	1.47888	26.0612	39.7784	2.84476e-10	2.20142e-09
TNFRSF11B	2.68343	26.8052	39.6737	3.00145e-10	2.31239e-09
RCN3	1.28654	28.3929	39.6641	3.01626e-10	2.32265e-09
ADAMTS18	3.19233	23.7785	39.6012	3.115e-10	2.39633e-09
CHRNA6	2.27026	20.7294	39.4896	3.29805e-10	2.52969e-09
C11orf82	1.34149	26.3953	39.4381	3.38627e-10	2.58848e-09
COL18A1	1.03014	31.0517	39.3884	3.4736e-10	2.64748e-09
ARHGEF38	1.60792	26.8544	39.2655	3.69919e-10	2.80712e-09
CHI3L1	2.48323	28.4501	39.2523	3.7242e-10	2.82473e-09
FOXP3	1.45025	25.8455	39.2197	3.78705e-10	2.86823e-09
SLAMF8	1.52526	27.629	39.1839	3.85706e-10	2.9159e-09
MICB	1.42412	26.4702	38.8772	4.51321e-10	3.37091e-09
GINS1	1.33601	27.2134	38.8419	4.59557e-10	3.42915e-09
RDH8	4.21712	20.982	38.8389	4.60268e-10	3.42956e-09
DNASE2B	2.72846	22.1662	38.8038	4.68607e-10	3.48672e-09
LEF1	1.3454	27.2699	38.7764	4.75238e-10	3.53101e-09
NOXO1	2.79824	25.8391	38.744	4.83193e-10	3.58672e-09
MCM10	1.68025	26.607	38.7183	4.89609e-10	3.62918e-09
ASPHD1	1.8578	27.3967	38.6361	5.10646e-10	3.76894e-09
IL4I1	1.65713	26.4901	38.6125	5.16859e-10	3.80952e-09
RFX8	2.1414	21.7418	38.5965	5.2112e-10	3.83912e-09
CPLX1	1.54838	26.5165	38.4732	5.55106e-10	4.07607e-09
IGF2BP1	5.34235	26.7618	38.3465	5.92338e-10	4.32713e-09
KCNC3	1.49377	25.8147	38.3416	5.93835e-10	4.33403e-09
C4orf48	1.53964	26.1775	38.2782	6.13451e-10	4.45642e-09
NKD2	2.40122	26.256	38.1789	6.45457e-10	4.66942e-09
FAM19A5	1.68294	25.8891	38.1574	6.52634e-10	4.71698e-09
GPR56	1.12364	30.8155	37.9838	7.13339e-10	5.11558e-09
ADAMTS7	1.09598	27.1299	37.958	7.22829e-10	5.18127e-09
CENPE	1.37894	27.8428	37.9423	7.2869e-10	5.22089e-09
NDC80	1.39258	27.01	37.8729	7.55081e-10	5.39516e-09
ACBD7	2.06899	23.3539	37.8356	7.69661e-10	5.49683e-09
UBE2T	1.2893	27.3968	37.826	7.73458e-10	5.52142e-09
CCDC78	1.5152	24.4094	37.7156	8.18473e-10	5.82402e-09
SKA3	1.59706	27.3427	37.7016	8.24382e-10	5.85824e-09
PAEP	5.23757	23.5173	37.6848	8.31495e-10	5.90611e-09
HAVCR1	4.46046	24.0024	37.6707	8.37544e-10	5.93561e-09
CNTD2	2.51801	24.1628	37.562	8.85526e-10	6.25301e-09
MTHFD2	1.01144	29.5461	37.4785	9.2424e-10	6.50876e-09
MAD2L1	1.25993	28.0246	37.4421	9.41664e-10	6.61408e-09
PMCH	2.56844	21.3606	37.442	9.41729e-10	6.61408e-09
BATF2	1.57804	27.5938	37.4213	9.51774e-10	6.67863e-09
CREG2	2.80131	24.3798	37.398	9.63221e-10	6.7529e-09
SPON2	1.12875	29.4789	37.3267	9.99051e-10	6.99157e-09
CXCL6	3.05649	26.0059	37.3216	1.00167e-09	7.00674e-09
CALB1	4.7632	26.8668	37.1936	1.06963e-09	7.45549e-09
APLNR	1.50765	28.4378	37.1628	1.08667e-09	7.5608e-09
COL12A1	1.47591	31.2588	37.0933	1.12608e-09	7.81418e-09
GTSE1	1.46474	27.2971	37.0873	1.12958e-09	7.83497e-09
CACNA1D	1.52971	26.5076	37.0849	1.13097e-09	7.84114e-09
FOXE3	3.0685	21.6811	37.0817	1.1328e-09	7.85037e-09
TNNI3	3.01099	23.7495	37.0345	1.1606e-09	8.0217e-09
SCML1	1.05286	28.117	36.9438	1.21585e-09	8.3703e-09
TMEM132A	1.16702	28.9479	36.8201	1.2955e-09	8.88353e-09
CGB8	9.84241	23.0764	36.771	1.32852e-09	9.09398e-09
TACC3	1.0551	28.8653	36.6427	1.41889e-09	9.65349e-09
RELT	1.10914	26.644	36.5464	1.49075e-09	1.01292e-08
KIAA1549	1.19701	27.7718	36.539	1.49638e-09	1.01631e-08
MMP7	3.51682	29.7009	36.4522	1.56455e-09	1.05893e-08
KIF24	1.01849	26.6075	36.4227	1.58846e-09	1.07372e-08
FAM150A	2.4155	23.6816	36.369	1.6328e-09	1.10131e-08
BRIP1	1.09437	26.5072	36.3097	1.68325e-09	1.13437e-08
PRDM12	1.87644	21.133	36.2653	1.72207e-09	1.15753e-08
MMP13	3.88527	24.1472	36.1421	1.83444e-09	1.22675e-08
RNF32	1.33533	24.9075	36.139	1.83737e-09	1.2281e-08
ERCC6L	1.24364	25.8901	36.1368	1.8394e-09	1.22849e-08
C2CD4D	1.33898	24.5485	36.1203	1.85503e-09	1.23814e-08
TEX11	3.05864	23.416	36.1166	1.85861e-09	1.23868e-08
ZIC2	3.7307	25.8638	36.0993	1.87512e-09	1.24861e-08
HNF1B	1.76559	28.2842	36.0232	1.94985e-09	1.29562e-08
GPR84	1.97659	23.8384	35.98	1.9935e-09	1.3235e-08
ALPPL2	5.6204	27.6652	35.9214	2.05438e-09	1.36046e-08
POLQ	1.42735	26.9097	35.9076	2.06897e-09	1.36955e-08
EPYC	5.08995	23.3965	35.8768	2.10197e-09	1.38963e-08
CXCL10	2.70111	28.2646	35.7549	2.23771e-09	1.47315e-08
FXYD5	1.0978	30.3839	35.7462	2.24764e-09	1.47906e-08
LEFTY1	5.02666	27.5214	35.6425	2.37057e-09	1.55603e-08
ROS1	3.77101	23.8645	35.4655	2.59603e-09	1.69407e-08
CTRB2	5.18755	28.5639	35.4458	2.62246e-09	1.70935e-08
CCL3	1.94718	25.873	35.4129	2.66717e-09	1.73615e-08
EMR2	1.36068	26.6939	35.3944	2.69263e-09	1.752e-08
INHA	4.49507	24.5943	35.3681	2.72923e-09	1.77227e-08
RAB42	1.28584	24.8576	35.3679	2.72944e-09	1.77227e-08
NPFFR1	2.36766	24.4274	35.2946	2.8342e-09	1.8342e-08
HEYL	1.44763	28.1091	35.2681	2.87296e-09	1.85775e-08
ASB4	5.27358	25.4658	35.251	2.89827e-09	1.87257e-08
RNASE2	2.66531	24.1348	35.2271	2.93409e-09	1.89493e-08
PILRA	1.36227	26.1601	35.1639	3.0309e-09	1.95263e-08
SPERT	4.57866	21.4057	35.1617	3.03439e-09	1.95407e-08
PTK7	1.38269	29.4218	35.1328	3.07964e-09	1.97914e-08
EVX1	4.72098	23.7146	34.9897	3.3146e-09	2.11883e-08
BAMBI	2.39111	27.6466	34.9578	3.36927e-09	2.15114e-08
CXCL1	2.40087	29.2231	34.9277	3.42174e-09	2.18197e-08
GPR176	1.17435	26.4319	34.8836	3.50017e-09	2.23017e-08
NCEH1	1.09628	29.196	34.8746	3.51634e-09	2.23956e-08
CLCN4	1.49975	27.1073	34.8678	3.52873e-09	2.24653e-08
NEK5	1.72142	22.8493	34.8625	3.53831e-09	2.25172e-08
ATP2A1	1.39414	23.8206	34.8338	3.5908e-09	2.28141e-08
GPC2	1.66297	23.1897	34.8245	3.60811e-09	2.29055e-08
HOXB9	2.68872	27.0718	34.8111	3.63293e-09	2.30443e-08
RAD51	1.17826	26.4808	34.7759	3.69929e-09	2.34084e-08
MAGEA6	9.05314	26.7041	34.7038	3.83891e-09	2.42234e-08
APOA2	6.94464	25.4567	34.6739	3.89833e-09	2.45587e-08
TRIB2	1.08728	29.2637	34.5665	4.11932e-09	2.58884e-08
KIF15	1.27389	26.8813	34.5401	4.17549e-09	2.62204e-08
C6orf15	7.92727	24.222	34.491	4.28231e-09	2.6848e-08
TKTL1	5.02572	25.5943	34.4337	4.41028e-09	2.76172e-08
NRCAM	2.20117	27.1263	34.4221	4.43652e-09	2.77563e-08
DUSP27	5.81613	26.7692	34.4094	4.4656e-09	2.79077e-08
CDK6	1.56442	30.3482	34.4045	4.47683e-09	2.79668e-08
CD84	1.3804	27.6142	34.3119	4.69511e-09	2.92953e-08
TTK	1.31097	27.3596	34.293	4.74091e-09	2.95457e-08
LINGO1	1.58045	26.2524	34.2396	4.87263e-09	3.03363e-08
HJURP	1.57334	27.337	34.2382	4.87623e-09	3.03407e-08
GATA3	1.39289	25.4832	34.2168	4.93003e-09	3.0639e-08
XIRP1	2.64304	23.7086	34.2018	4.96828e-09	3.08522e-08
IL13RA2	2.55789	23.4177	34.0101	5.48273e-09	3.39526e-08
CEP55	1.50312	28.0736	33.9759	5.5799e-09	3.44725e-08
MYOM3	2.41163	26.0111	33.9267	5.72268e-09	3.53128e-08
C2CD4A	2.49825	27.2564	33.8582	5.9279e-09	3.6536e-08
ASCL2	2.42116	28.0359	33.808	6.08282e-09	3.74318e-08
NUF2	1.40164	26.9154	33.636	6.6452e-09	4.06687e-08
OSMR	1.15512	29.683	33.5807	6.83681e-09	4.1776e-08
OR2B6	3.49269	20.5363	33.576	6.85317e-09	4.18597e-08
ASPM	1.43772	28.3994	33.4413	7.34486e-09	4.47234e-08
CLDN6	6.42847	26.214	33.4225	7.41603e-09	4.51216e-08
ASGR2	2.75771	23.5093	33.4087	7.4691e-09	4.54092e-08
GPR19	1.45747	23.0932	33.3883	7.54782e-09	4.587e-08
FAM186A	1.67243	22.1947	33.312	7.84968e-09	4.74857e-08
LRRIQ4	2.26053	22.1454	33.3066	7.87159e-09	4.75974e-08
ZIC5	4.20704	24.8211	33.2576	8.07221e-09	4.8754e-08
FCER1G	1.30232	28.9938	33.234	8.17107e-09	4.93131e-08
CDC25A	1.20232	26.4715	33.2244	8.21153e-09	4.95382e-08
TOP2A	1.71795	30.7538	33.1839	8.38417e-09	5.0463e-08
E2F7	1.45079	26.4558	33.1525	8.52077e-09	5.11671e-08
LPPR4	1.70269	25.5859	33.1412	8.57055e-09	5.14463e-08
CAMK2N2	2.69837	24.7846	33.0393	9.03169e-09	5.39867e-08
KIAA1024	1.05727	24.6394	32.9902	9.2626e-09	5.52825e-08
LGR5	2.48903	27.8623	32.9773	9.32434e-09	5.56086e-08
TUBB3	1.62679	27.8979	32.9361	9.52389e-09	5.67338e-08
IL24	2.16388	25.331	32.8923	9.7408e-09	5.79378e-08
BUB1B	1.38826	27.7487	32.8792	9.80661e-09	5.82628e-08
MKI67	1.49396	30.9769	32.8766	9.81971e-09	5.83185e-08
GBP5	2.01985	28.3224	32.8625	9.89117e-09	5.86761e-08
KIF4A	1.46428	27.6884	32.7525	1.04673e-08	6.19764e-08
MAT1A	3.27783	24.0991	32.6916	1.08001e-08	6.38021e-08
MSC	1.16075	26.7461	32.6874	1.08238e-08	6.39182e-08
ILDR1	1.38682	26.3683	32.6516	1.10251e-08	6.50087e-08
NPSR1	4.79553	25.756	32.6345	1.11224e-08	6.55082e-08
VTN	3.70338	27.7539	32.628	1.11593e-08	6.57011e-08
C20orf195	1.72587	22.1732	32.6235	1.11856e-08	6.58312e-08
PLK4	1.0505	26.8659	32.5656	1.15236e-08	6.7642e-08
RNF207	1.11651	27.3634	32.5383	1.16869e-08	6.84722e-08
DNAH17	1.09996	24.3768	32.5073	1.18744e-08	6.94928e-08
KRT18	1.24671	33.0667	32.5054	1.18864e-08	6.9537e-08
KIF21B	1.19058	27.7541	32.4205	1.24172e-08	7.24261e-08
KIF11	1.13577	28.5862	32.4047	1.25184e-08	7.29891e-08
TRIB3	1.90444	28.225	32.3742	1.27163e-08	7.40877e-08
OTOA	1.46387	22.2414	32.3534	1.28531e-08	7.47458e-08
CYP2W1	3.54148	28.0078	32.3236	1.30516e-08	7.58439e-08
PMFBP1	1.69708	24.2514	32.322	1.30628e-08	7.58803e-08
MESP2	2.37346	22.9492	32.2863	1.33051e-08	7.71448e-08
SLCO1A2	3.9976	22.5438	32.2746	1.33855e-08	7.75821e-08
DEPDC1B	1.30292	27.0443	32.1567	1.42224e-08	8.22501e-08
PALM2	1.44831	24.0026	32.1042	1.46123e-08	8.44427e-08
FZD2	1.29811	26.287	31.7364	1.76586e-08	1.00929e-07
ELOVL3	2.21615	22.0956	31.669	1.82814e-08	1.0426e-07
CHST4	3.10167	24.9005	31.6394	1.85625e-08	1.05633e-07
FOXL1	1.34819	25.6609	31.6365	1.859e-08	1.05751e-07
STC2	1.54711	26.5577	31.5876	1.90638e-08	1.0821e-07
KNG1	3.49127	21.7412	31.5221	1.97187e-08	1.11672e-07
SUCNR1	2.47846	26.2306	31.5209	1.97307e-08	1.11672e-07
CDCA8	1.18382	27.9721	31.4893	2.00544e-08	1.13381e-07
PRR11	1.15138	27.6841	31.4598	2.03608e-08	1.14906e-07
TLCD1	1.15103	26.7154	31.3216	2.18631e-08	1.22897e-07
HSPH1	1.0761	30.5106	31.2365	2.28432e-08	1.27946e-07
ARRDC5	1.74851	22.1936	31.2182	2.30598e-08	1.29113e-07
KRT23	3.88167	28.3136	31.1838	2.34711e-08	1.31182e-07
AKAP5	1.00231	25.2418	31.1827	2.34852e-08	1.31214e-07
LIPG	1.58718	27.7483	31.0489	2.51613e-08	1.40128e-07
WARS	1.48315	31.5127	31.0338	2.53569e-08	1.41167e-07
PKD1L1	1.14817	23.4569	31.016	2.55908e-08	1.42267e-07
CDKN2A	2.26072	27.3879	30.9472	2.65151e-08	1.46936e-07
SLC22A11	4.678	22.8249	30.9334	2.67032e-08	1.47874e-07
PNMA5	5.46683	25.4653	30.8996	2.71732e-08	1.50158e-07
DCDC2	2.74618	25.8685	30.8686	2.76106e-08	1.52252e-07
PRSS21	3.2163	26.0977	30.7296	2.96606e-08	1.62526e-07
C2	1.32686	29.3741	30.6868	3.03222e-08	1.65977e-07
POTEE	6.06579	22.5604	30.4826	3.36873e-08	1.8318e-07
TDRD5	2.26953	24.6474	30.4554	3.41631e-08	1.85638e-07
SH2D5	2.503	22.8996	30.3946	3.52513e-08	1.91352e-07
PON1	3.44672	22.828	30.2971	3.70685e-08	2.00437e-07
ACP5	1.12292	29.186	30.2879	3.72442e-08	2.01263e-07
TLR2	1.09312	27.0153	30.2539	3.79033e-08	2.04754e-07
SERPINA6	5.17914	25.2902	30.2474	3.80295e-08	2.05223e-07
CDCA2	1.42712	26.8809	30.1349	4.03016e-08	2.16663e-07
CYP17A1	4.80797	25.9173	29.9751	4.37639e-08	2.3423e-07
GAL3ST2	2.94711	24.4354	29.9084	4.52954e-08	2.42013e-07
NETO2	1.53419	26.7584	29.8992	4.55101e-08	2.42995e-07
VMO1	1.89893	24.907	29.8924	4.56691e-08	2.4376e-07
TYMP	1.19497	30.0186	29.8694	4.62139e-08	2.46249e-07
IFITM1	1.35442	30.9238	29.8423	4.68666e-08	2.49641e-07
CCNI2	1.22728	26.1229	29.8399	4.69233e-08	2.49847e-07
COL8A1	1.73296	29.3176	29.8108	4.76324e-08	2.53244e-07
HOXC13	4.74739	24.3417	29.7889	4.81748e-08	2.55913e-07
AGBL2	1.16148	24.0294	29.7815	4.83587e-08	2.56716e-07
POU5F1B	2.01078	23.3495	29.7379	4.94575e-08	2.62104e-07
C5orf58	1.94373	22.6828	29.7351	4.95296e-08	2.62309e-07
EOMES	1.67097	25.0768	29.6745	5.11033e-08	2.69913e-07
JAK3	1.21061	27.9708	29.6606	5.14711e-08	2.71672e-07
CPNE7	1.76078	25.8677	29.6392	5.20423e-08	2.74502e-07
WBSCR28	2.65617	20.7947	29.6321	5.22322e-08	2.75411e-07
HIST1H2BN	1.13914	24.2218	29.5701	5.39302e-08	2.83695e-07
HTR1F	1.64087	20.9361	29.5172	5.54241e-08	2.91041e-07
MS4A14	1.27378	24.3204	29.468	5.68469e-08	2.98137e-07
DOC2A	1.98121	23.996	29.4447	5.75349e-08	3.0114e-07
CLDN1	1.53944	29.5817	29.3919	5.91235e-08	3.08835e-07
HOXA13	2.86937	27.5386	29.3134	6.15672e-08	3.20957e-07
LRRC46	1.08812	23.2758	29.2163	6.47318e-08	3.36e-07
CD300LF	1.41493	24.8488	29.1849	6.57891e-08	3.40984e-07
TRIM71	4.52756	23.7357	29.1846	6.58009e-08	3.40984e-07
PRR19	1.37889	24.1144	29.1786	6.60035e-08	3.41921e-07
LCP2	1.00273	28.2416	29.1351	6.75035e-08	3.48653e-07
NALCN	1.84514	24.6428	29.0997	6.87481e-08	3.54847e-07
C2orf48	1.96153	22.5478	29.0855	6.92547e-08	3.56991e-07
RTN4RL2	1.47693	25.861	29.0101	7.20014e-08	3.70175e-07
L1TD1	2.29046	22.4121	29.0016	7.23175e-08	3.71434e-07
ZNF114	2.5461	22.898	28.9886	7.28054e-08	3.73817e-07
PLA2G1B	5.76816	26.8084	28.977	7.32439e-08	3.75822e-07
NUP62CL	1.47668	24.7406	28.9752	7.33092e-08	3.76034e-07
CKAP2L	1.27572	27.009	28.9707	7.34804e-08	3.76789e-07
SMC1B	2.81567	23.0109	28.9057	7.59885e-08	3.88504e-07
MMP9	1.86286	28.7041	28.8901	7.66015e-08	3.91128e-07
DNASE1L2	1.40364	22.9115	28.8605	7.77831e-08	3.96514e-07
POU5F1	1.52149	26.0743	28.8223	7.93312e-08	4.04143e-07
PPEF1	1.40719	22.1888	28.8134	7.96985e-08	4.05882e-07
CHRNA5	1.06428	25.4647	28.7825	8.09798e-08	4.11871e-07
RP1	2.60077	22.0186	28.7766	8.12257e-08	4.1272e-07
ARSE	1.68973	27.337	28.7594	8.19495e-08	4.16127e-07
SHOX2	2.21406	22.9665	28.7335	8.30553e-08	4.21059e-07
SIGLEC7	1.30855	24.7152	28.7016	8.44336e-08	4.27355e-07
CKS2	1.16145	28.548	28.6856	8.51347e-08	4.30486e-07
OSM	1.95809	25.0681	28.6811	8.53325e-08	4.31068e-07
TNFRSF9	1.56297	24.5228	28.6625	8.61563e-08	4.34528e-07
WNT8B	2.0308	21.382	28.5981	8.90701e-08	4.48358e-07
CDCA7	1.36645	29.0697	28.5331	9.2109e-08	4.62583e-07
FXYD2	2.593	24.5377	28.5129	9.30754e-08	4.66868e-07
NMB	1.03534	25.8934	28.4641	9.54531e-08	4.78335e-07
PODNL1	1.27798	25.9335	28.3795	9.97163e-08	4.98104e-07
AQP8	4.48333	22.7017	28.3752	9.99373e-08	4.9889e-07
ATP6V0D2	1.94203	23.8259	28.3512	1.01185e-07	5.04472e-07
NOTUM	4.47421	29.8271	28.2523	1.06488e-07	5.29901e-07
RCOR2	1.41965	25.7814	28.2512	1.06549e-07	5.29921e-07
COL27A1	1.21432	28.857	28.2399	1.07173e-07	5.32802e-07
GPX8	1.11112	27.5746	28.1743	1.10868e-07	5.496e-07
LAMP3	1.48648	27.3245	28.1533	1.12079e-07	5.55427e-07
HMMR	1.26692	27.6175	28.0913	1.15724e-07	5.72042e-07
TBX15	1.77483	23.3765	28.0558	1.17868e-07	5.82091e-07
RTN4R	1.06787	26.456	27.9952	1.2162e-07	5.99294e-07
MIOX	2.71701	22.367	27.9911	1.21873e-07	6.00355e-07
GBX2	3.67552	21.5923	27.9013	1.27666e-07	6.27153e-07
LHX2	1.97854	21.9361	27.9011	1.27674e-07	6.27153e-07
SYCE2	1.47478	22.8275	27.8851	1.28737e-07	6.31781e-07
CDC45	1.30955	26.6906	27.8287	1.32547e-07	6.49865e-07
ADAMTSL2	1.18682	26.701	27.7104	1.40905e-07	6.87613e-07
UNC5A	2.41718	25.4081	27.6934	1.42149e-07	6.92389e-07
CDK1	1.21603	28.5814	27.6681	1.4402e-07	7.00852e-07
MAGEA2	6.87577	25.4422	27.6635	1.44359e-07	7.02282e-07
ITIH1	3.22644	22.1807	27.6094	1.48458e-07	7.20876e-07
FERMT1	1.23884	29.8962	27.56	1.52296e-07	7.38367e-07
IFI6	1.60429	30.8882	27.5522	1.52914e-07	7.40677e-07
ICAM1	1.20829	29.7976	27.5103	1.56256e-07	7.55463e-07
SLC45A2	2.9603	21.7865	27.5056	1.5664e-07	7.57086e-07
SYT13	2.01856	28.9385	27.4935	1.57621e-07	7.61357e-07
PROZ	1.90995	21.6837	27.467	1.59795e-07	7.71143e-07
SLCO1B3	4.31616	25.464	27.4444	1.61679e-07	7.79755e-07
TYMS	1.09766	28.606	27.408	1.64749e-07	7.93829e-07
CD80	1.49953	23.8656	27.3861	1.66627e-07	8.02138e-07
TMSB15A	1.6728	21.9953	27.3686	1.68139e-07	8.08918e-07
CUZD1	1.6551	23.9567	27.3168	1.72704e-07	8.29605e-07
ADORA1	1.29908	24.3355	27.2733	1.76632e-07	8.47556e-07
FAM64A	1.2516	25.8249	27.2427	1.79454e-07	8.59391e-07
LMNB1	1.02747	28.9962	27.1957	1.83863e-07	8.78624e-07
SIGLEC9	1.21102	24.5291	27.0756	1.95655e-07	9.30999e-07
MUCL1	5.6971	23.3639	27.0417	1.99117e-07	9.46605e-07
F5	2.11561	28.7854	26.9956	2.0392e-07	9.68853e-07
MDK	1.10781	31.1467	26.9308	2.10875e-07	9.98568e-07
MND1	1.10821	24.9823	26.9255	2.11451e-07	1.00099e-06
PTPRU	1.29657	28.7888	26.9055	2.13654e-07	1.0105e-06
NEK2	1.45972	27.4103	26.8887	2.15515e-07	1.01869e-06
NXF3	2.93017	24.7604	26.8843	2.16008e-07	1.02071e-06
LHFPL5	2.41123	21.1522	26.8014	2.25479e-07	1.06321e-06
HOXC12	8.00133	24.8656	26.7234	2.34761e-07	1.10499e-06
KCNJ14	1.0229	24.1221	26.7197	2.35211e-07	1.10677e-06
TAP1	1.06328	30.9969	26.7062	2.36861e-07	1.11386e-06
CD274	1.68075	26.5542	26.673	2.40963e-07	1.13146e-06
CPN1	6.32297	21.8663	26.5747	2.53547e-07	1.1877e-06
CLDN2	2.84917	29.4672	26.5712	2.54006e-07	1.18949e-06
CENPA	1.3444	26.1842	26.5638	2.54974e-07	1.19331e-06
C20orf144	1.0163	22.208	26.4746	2.67025e-07	1.24599e-06
HOXA9	2.77173	25.4418	26.4643	2.68457e-07	1.25192e-06
KRT7	2.44033	30.3081	26.4251	2.73961e-07	1.27606e-06
CXorf30	4.33543	21.4213	26.3951	2.78248e-07	1.29526e-06
KIF20A	1.34004	27.7906	26.3809	2.80301e-07	1.30405e-06
DRGX	3.6848	23.0766	26.3613	2.83163e-07	1.31619e-06
RFPL2	2.70474	20.7987	26.3474	2.852e-07	1.32408e-06
NHS	1.02297	27.8338	26.3133	2.90287e-07	1.3465e-06
EN2	3.62593	23.8365	26.2576	2.98771e-07	1.3834e-06
AMZ1	1.09508	22.9868	26.2153	3.054e-07	1.40992e-06
GGT5	1.09306	28.8311	26.1721	3.12301e-07	1.44135e-06
FOXJ1	2.62018	26.5179	26.1483	3.16173e-07	1.45836e-06
SPATA17	1.3167	23.4702	26.1299	3.19201e-07	1.47103e-06
TGM4	4.26128	22.6955	26.0896	3.25927e-07	1.49894e-06
KAAG1	3.07953	20.7489	26.0858	3.26582e-07	1.50139e-06
LCE1E	4.9027	20.8976	26.0854	3.26652e-07	1.50139e-06
C17orf96	1.20548	26.5145	26.0425	3.33989e-07	1.53241e-06
CLDN14	1.68167	22.3448	26.0192	3.38046e-07	1.54921e-06
C19orf59	2.16054	23.3883	25.9736	3.46122e-07	1.5839e-06
TRIM72	3.74888	23.1739	25.9283	3.54345e-07	1.61964e-06
SRCIN1	1.48264	26.7902	25.8324	3.72384e-07	1.69714e-06
TMPRSS5	2.11099	23.6919	25.8199	3.748e-07	1.70716e-06
COL9A1	1.94054	25.4626	25.7994	3.78815e-07	1.72404e-06
RPGRIP1	1.18685	22.0646	25.7958	3.7952e-07	1.72641e-06
NCAPH	1.21979	27.4116	25.7852	3.81595e-07	1.73508e-06
ARHGAP4	1.02539	28.4531	25.7806	3.82505e-07	1.73871e-06
WDR66	1.29117	24.748	25.78	3.82639e-07	1.73881e-06
FAM26E	1.14547	26.3103	25.7738	3.83866e-07	1.74388e-06
BCAT1	1.50608	27.9987	25.7527	3.88075e-07	1.75943e-06
MANEAL	1.1734	27.531	25.7456	3.89516e-07	1.76494e-06
SERPINA5	2.37201	27.1021	25.7126	3.96223e-07	1.79274e-06
MAGEA8	4.55392	22.4727	25.6639	4.06365e-07	1.83756e-06
LCN12	1.68764	24.2789	25.6127	4.17276e-07	1.88364e-06
GCM1	2.8335	20.9104	25.578	4.24862e-07	1.91623e-06
SKA1	1.26421	26.3376	25.5632	4.28132e-07	1.9293e-06
HP	3.11333	25.6978	25.5616	4.2849e-07	1.93036e-06
MAGEA1	8.77172	24.6009	25.5487	4.31365e-07	1.9422e-06
CACNA1E	2.2036	24.9607	25.5449	4.32209e-07	1.94544e-06
MELK	1.25409	27.6978	25.508	4.40556e-07	1.9813e-06
ITGAD	2.05574	21.9583	25.4956	4.43382e-07	1.99172e-06
OAS3	1.06225	30.5844	25.478	4.47455e-07	2.00656e-06
CATSPERB	1.76745	25.5169	25.439	4.56587e-07	2.04458e-06
WDR93	1.57402	21.9169	25.4348	4.57579e-07	2.04844e-06
CXorf22	4.12394	21.0474	25.4045	4.64826e-07	2.07791e-06
MYB	1.35958	27.8886	25.3589	4.75939e-07	2.12395e-06
CDSN	5.68806	22.7684	25.2735	4.97497e-07	2.21259e-06
CDKN3	1.17226	26.925	25.2704	4.98301e-07	2.21491e-06
AURKB	1.30101	27.3559	25.2512	5.03291e-07	2.23645e-06
KIFC1	1.18604	27.8453	25.2346	5.07627e-07	2.2538e-06
KCNH3	2.07317	24.2474	25.2158	5.12612e-07	2.27529e-06
SAMD3	1.32551	24.1562	25.1367	5.3406e-07	2.36178e-06
ZP3	1.33931	25.4895	25.1023	5.4369e-07	2.39963e-06
C5orf46	3.18612	22.126	25.0765	5.51014e-07	2.42853e-06
ZNF280A	3.91442	21.2005	25.064	5.54586e-07	2.44152e-06
CCL3L1	2.00449	23.8807	25.0572	5.56555e-07	2.44812e-06
MAGEC1	9.34181	24.7302	25.0377	5.62208e-07	2.47091e-06
ACRV1	1.36359	21.3883	25.0149	5.68891e-07	2.49677e-06
FAM24B	1.09999	24.1074	25.0096	5.7047e-07	2.503e-06
PAH	3.57422	23.7267	24.9234	5.96542e-07	2.60789e-06
TNFSF9	1.95984	25.9447	24.905	6.02248e-07	2.6299e-06
MYBPC1	3.83818	26.8647	24.7766	6.4374e-07	2.79782e-06
SHCBP1	1.08839	26.6038	24.7621	6.48614e-07	2.81822e-06
LRRC69	1.1826	22.2185	24.7407	6.55851e-07	2.8486e-06
IL2RA	1.28594	25.9762	24.7403	6.55969e-07	2.8486e-06
CCL26	2.59827	24.2135	24.7274	6.60403e-07	2.86626e-06
AKAP4	4.05985	20.7501	24.6944	6.71794e-07	2.91328e-06
HHLA1	3.12039	20.864	24.6166	6.99479e-07	3.02496e-06
CCDC73	1.64988	21.4158	24.5206	7.35182e-07	3.17469e-06
TMEM119	1.27881	27.9643	24.462	7.57906e-07	3.26411e-06
SLCO1B1	4.6827	20.4166	24.4369	7.67851e-07	3.30239e-06
LRRN4	2.25576	23.981	24.4099	7.78687e-07	3.34532e-06
STC1	1.29996	28.6693	24.4043	7.80959e-07	3.35416e-06
SPATA12	1.21567	22.821	24.4013	7.82165e-07	3.35842e-06
MUC12	3.05066	29.654	24.3557	8.009e-07	3.43603e-06
PALM2-AKAP2	1.72779	26.3196	24.3501	8.03233e-07	3.4451e-06
SAGE1	7.07025	23.1053	24.3088	8.20653e-07	3.50924e-06
TNFRSF25	1.01746	26.8214	24.3061	8.2177e-07	3.5121e-06
MSX2	1.48281	26.982	24.1122	9.08837e-07	3.86521e-06
HK3	1.32472	25.3101	24.0865	9.21031e-07	3.91282e-06
ASB9	1.14501	25.012	24.0656	9.31092e-07	3.95341e-06
PPM1N	1.18954	24.9476	23.9591	9.84027e-07	4.16688e-06
IGSF6	1.18732	26.1515	23.9479	9.89795e-07	4.18903e-06
HOXC6	1.68457	25.4054	23.9432	9.92177e-07	4.19571e-06
REG3G	6.29044	27.1471	23.9101	1.00942e-06	4.26631e-06
FPR3	1.19877	27.7198	23.893	1.01844e-06	4.30096e-06
CRP	6.26081	23.9333	23.8598	1.03611e-06	4.37085e-06
GRB7	1.89413	29.9984	23.8243	1.0554e-06	4.44387e-06
TNFAIP2	1.09467	30.2491	23.8228	1.05622e-06	4.4461e-06
UPK3A	3.20696	23.8911	23.7796	1.0802e-06	4.53487e-06
ASF1B	1.13147	27.9798	23.7124	1.1186e-06	4.68604e-06
VGLL1	3.72398	24.8915	23.6894	1.13206e-06	4.73101e-06
RASGEF1A	1.42935	25.7766	23.6875	1.13315e-06	4.73432e-06
HTR2C	5.79121	22.042	23.6548	1.15257e-06	4.81142e-06
SSX1	9.38167	23.6679	23.6243	1.17098e-06	4.88454e-06
LAIR1	1.04048	27.7218	23.5833	1.19621e-06	4.98313e-06
GLIS3	1.20709	27.3153	23.5607	1.21037e-06	5.03679e-06
APOL4	1.08742	27.024	23.5108	1.24213e-06	5.16343e-06
FMO1	1.68267	24.8882	23.4913	1.25482e-06	5.21206e-06
NEUROD2	2.995	23.0429	23.4859	1.25832e-06	5.22519e-06
SRMS	1.91739	24.4575	23.3998	1.31592e-06	5.43985e-06
PLAUR	1.29307	29.3899	23.3288	1.36543e-06	5.62938e-06
LRRC39	1.19928	22.7625	23.2844	1.39727e-06	5.75337e-06
CCL18	2.15522	28.2788	23.2709	1.40712e-06	5.79085e-06
SATB2	1.14652	26.8381	23.1653	1.48653e-06	6.09685e-06
COCH	1.73195	26.336	23.1438	1.50324e-06	6.16213e-06
PRAM1	1.05122	24.6388	23.1113	1.5289e-06	6.25749e-06
PRSS1	3.80317	29.1596	23.0708	1.56148e-06	6.3775e-06
RANBP17	1.37057	25.6902	23.0424	1.5847e-06	6.46392e-06
DKK2	1.70291	25.0005	23.0151	1.60737e-06	6.54784e-06
WBSCR27	1.44434	25.1967	23.0073	1.61391e-06	6.57106e-06
PAX8	1.16727	26.5522	22.9995	1.62045e-06	6.596e-06
SLC26A8	1.26065	21.9884	22.8814	1.72307e-06	6.98464e-06
ALB	4.05607	26.7343	22.8624	1.74027e-06	7.05069e-06
HSD17B3	1.58602	22.3628	22.6746	1.9189e-06	7.71851e-06
MYLK2	1.13351	22.0157	22.6733	1.92019e-06	7.72169e-06
PRSS33	3.04677	24.3391	22.5884	2.00688e-06	8.04139e-06
CDC20	1.24544	28.7069	22.5287	2.07023e-06	8.28039e-06
FAM196B	1.63243	21.5629	22.5055	2.09547e-06	8.37279e-06
HSF2BP	1.03509	22.9969	22.4414	2.16648e-06	8.6433e-06
DNAH5	1.5303	25.6314	22.4192	2.19168e-06	8.73046e-06
STEAP1	1.08893	27.7925	22.4175	2.19364e-06	8.73607e-06
CLDN16	1.73854	23.0299	22.3934	2.22137e-06	8.84199e-06
GBP4	1.38183	29.8824	22.358	2.2627e-06	9.00194e-06
IMPG1	1.1225	22.2464	22.3229	2.30437e-06	9.15376e-06
MYH4	5.01509	21.2752	22.3082	2.32217e-06	9.21976e-06
IL9R	1.13964	22.2078	22.2778	2.35918e-06	9.34301e-06
HIST1H2BJ	1.65325	24.2642	22.2374	2.40929e-06	9.5198e-06
TAS2R5	1.03502	22.4467	22.2298	2.41888e-06	9.55287e-06
DLGAP5	1.26622	27.5621	22.2187	2.43292e-06	9.60348e-06
DRD1	2.301	24.1053	22.2165	2.43567e-06	9.60949e-06
CDT1	1.06985	28.0547	22.1715	2.49347e-06	9.82266e-06
CPZ	1.3845	27.1697	22.1492	2.52259e-06	9.9274e-06
ANKRD30B	3.59943	21.6604	22.1282	2.55034e-06	1.0024e-05
LGALS2	2.06637	27.4704	22.1079	2.57744e-06	1.01229e-05
SEC14L4	2.37426	24.1158	22.0926	2.59808e-06	1.01988e-05
OBP2B	8.25556	23.2869	22.0758	2.621e-06	1.02785e-05
KIAA0101	1.10173	27.817	22.0598	2.64281e-06	1.03562e-05
LRGUK	1.2292	22.6075	22.0042	2.72051e-06	1.06341e-05
WISP3	1.76187	24.5699	21.9609	2.78264e-06	1.0858e-05
LYG1	1.13595	22.7107	21.817	2.99936e-06	1.16427e-05
F2	3.22364	23.3074	21.7968	3.03105e-06	1.17512e-05
ITGB2	1.15245	29.3434	21.7925	3.0378e-06	1.17715e-05
TLX1	2.3036	25.1017	21.7474	3.11016e-06	1.2034e-05
NCAPG	1.12534	27.81	21.7409	3.12069e-06	1.20688e-05
C22orf43	1.47716	21.3414	21.729	3.14012e-06	1.21319e-05
TREM1	1.65825	25.2388	21.6932	3.19931e-06	1.23484e-05
DCAF4L1	1.30255	22.228	21.5989	3.36047e-06	1.29322e-05
ARMC3	2.48444	22.6279	21.5833	3.38792e-06	1.30218e-05
KCNK13	1.1747	23.1342	21.5574	3.43392e-06	1.31824e-05
CACNA1F	1.2719	23.2368	21.5444	3.4574e-06	1.32692e-05
SPC25	1.03901	26.2137	21.5439	3.45823e-06	1.32692e-05
DNAJC5B	1.53562	22.9084	21.542	3.4616e-06	1.32789e-05
RDM1	1.36543	23.403	21.5101	3.51969e-06	1.34787e-05
CPB2	2.9245	20.3098	21.5074	3.52471e-06	1.34946e-05
ZNF683	1.85118	24.9798	21.472	3.59034e-06	1.37257e-05
FIBCD1	2.88946	25.9793	21.4644	3.6046e-06	1.37735e-05
DACT1	1.09362	27.4119	21.4127	3.70315e-06	1.41191e-05
GRAPL	1.58053	23.1724	21.3982	3.7313e-06	1.42194e-05
SIX3	3.14173	23.235	21.3966	3.73426e-06	1.42273e-05
TNFRSF12A	1.05775	29.0978	21.3885	3.75018e-06	1.4281e-05
NFAM1	1.03783	26.5417	21.3739	3.77876e-06	1.43689e-05
GLI1	1.26776	25.6493	21.3718	3.78287e-06	1.43755e-05
STRC	1.36474	23.4479	21.2372	4.05814e-06	1.53529e-05
BICC1	1.07573	27.3449	21.1222	4.30917e-06	1.62398e-05
VGF	2.44677	26.2228	21.1126	4.33065e-06	1.63129e-05
RTL1	4.52877	24.243	21.0715	4.4246e-06	1.66467e-05
PROC	1.71272	25.0763	21.0338	4.51258e-06	1.69492e-05
SHISA2	1.69409	25.9999	21.0251	4.53308e-06	1.70181e-05
VCX	6.77218	23.2717	21.0246	4.5343e-06	1.70186e-05
PKDCC	1.06786	29.3524	20.9499	4.71453e-06	1.764e-05
HIST1H2BO	1.71564	22.0652	20.9491	4.71638e-06	1.76428e-05
SLCO4A1	1.0804	28.6517	20.9401	4.73864e-06	1.77218e-05
DNAH14	1.33701	25.3786	20.8652	4.92765e-06	1.83935e-05
FSCN1	1.03426	29.7588	20.8609	4.93861e-06	1.843e-05
C2orf50	1.37775	21.7097	20.8541	4.95643e-06	1.84921e-05
NUSAP1	1.03334	28.707	20.8479	4.97229e-06	1.85336e-05
DLX6	3.00245	23.6477	20.843	4.98516e-06	1.85727e-05
CXorf65	1.46388	22.0419	20.8252	5.03168e-06	1.87282e-05
GGH	1.26443	28.4746	20.7996	5.09941e-06	1.89623e-05
NTS	3.74677	27.0461	20.7991	5.10071e-06	1.89626e-05
CCDC19	1.18325	23.0516	20.7579	5.21152e-06	1.93333e-05
ISYNA1	1.0425	28.2166	20.7408	5.25846e-06	1.94843e-05
FYB	1.03052	27.9865	20.6181	5.60648e-06	2.07101e-05
IGFN1	2.45029	24.0793	20.6001	5.6593e-06	2.09003e-05
CLPS	5.16686	28.041	20.5876	5.69648e-06	2.10178e-05
COL11A2	2.44676	26.2849	20.5796	5.72018e-06	2.10903e-05
DLX2	3.12271	23.2379	20.5729	5.74028e-06	2.11594e-05
SRCRB4D	1.13306	23.2871	20.534	5.8581e-06	2.15785e-05
CFHR3	2.50457	21.0492	20.5175	5.90875e-06	2.17548e-05
OAS2	1.05122	29.9508	20.5116	5.92719e-06	2.18176e-05
INHBE	1.35362	21.6429	20.4939	5.98214e-06	2.1994e-05
GP2	3.12241	29.9562	20.4834	6.015e-06	2.20992e-05
CALHM3	3.17107	22.4965	20.4826	6.01744e-06	2.2103e-05
CACNG6	2.92187	21.8322	20.4695	6.05903e-06	2.22454e-05
WNT11	2.24052	26.2585	20.4027	6.27427e-06	2.29871e-05
ASPN	1.43763	29.0495	20.3708	6.37974e-06	2.33298e-05
AIFM3	1.21599	24.0327	20.2995	6.62186e-06	2.41194e-05
CDH3	1.28101	28.6839	20.2169	6.91385e-06	2.5107e-05
MAGEA4	8.34802	26.6881	20.0848	7.40823e-06	2.6741e-05
KLK4	3.55195	22.7236	20.0778	7.43544e-06	2.68331e-05
GNGT1	3.3657	21.3165	20.0728	7.45507e-06	2.68977e-05
KLHL31	1.02444	23.5742	20.0118	7.6967e-06	2.76675e-05
FAM134B	1.17311	28.4946	19.9977	7.75353e-06	2.7859e-05
GRIN3B	1.87205	22.4174	19.9949	7.7649e-06	2.78934e-05
SERPINA10	3.2693	23.4642	19.9934	7.77109e-06	2.79093e-05
PRRX1	1.245	28.1365	19.9685	7.87275e-06	2.82419e-05
RTDR1	1.39844	22.3961	19.933	8.02028e-06	2.8712e-05
CCDC135	1.99506	21.1868	19.87	8.28908e-06	2.96336e-05
C3AR1	1.01537	27.1505	19.8471	8.38909e-06	2.9957e-05
PNLIPRP1	4.36599	25.711	19.753	8.81237e-06	3.13897e-05
SLC6A7	2.20865	22.6348	19.6167	9.46393e-06	3.35275e-05
EMX1	2.14969	24.6501	19.5437	9.83254e-06	3.47311e-05
ELOVL2	1.62768	23.9497	19.5113	1.00006e-05	3.52771e-05
GPR158	1.70886	25.138	19.5066	1.00251e-05	3.53475e-05
EPHA10	1.02338	26.3556	19.4723	1.02069e-05	3.59481e-05
AQP12A	4.8754	23.949	19.4182	1.05001e-05	3.69307e-05
OLFM2	1.1476	26.7104	19.4065	1.05645e-05	3.71407e-05
ARL9	1.31421	23.2182	19.3596	1.08271e-05	3.79446e-05
OXTR	1.18266	24.6237	19.3436	1.09183e-05	3.8254e-05
SLC28A3	1.65457	26.5536	19.3325	1.09822e-05	3.84452e-05
FOXD4	1.21718	22.6557	19.2952	1.11985e-05	3.9176e-05
UCN2	1.82605	22.4776	19.2645	1.138e-05	3.97401e-05
MAGEA10	6.84056	24.1414	19.2552	1.14359e-05	3.98817e-05
HLA-DOA	1.29665	27.9291	19.2489	1.14734e-05	4.00034e-05
KCNH8	1.58244	25.4541	19.2442	1.15019e-05	4.00939e-05
AQP2	3.80261	25.7382	19.2364	1.1549e-05	4.02493e-05
SERPIND1	2.19761	24.1869	19.1957	1.17979e-05	4.10252e-05
ADAM22	1.1251	26.0788	19.1711	1.19511e-05	4.14937e-05
PPBP	2.72575	23.0249	19.1501	1.20829e-05	4.19327e-05
TREML1	1.27443	21.6552	19.1414	1.21381e-05	4.21054e-05
SOHLH1	4.62969	22.331	19.1153	1.23052e-05	4.26473e-05
EPHX4	1.39048	24.2204	19.0919	1.24572e-05	4.3155e-05
KCTD19	1.49883	21.7628	19.0776	1.2551e-05	4.34509e-05
SLAMF9	1.85452	21.7015	19.0712	1.25933e-05	4.3588e-05
PKHD1	1.89904	25.3601	19.0107	1.29986e-05	4.4869e-05
TCAP	1.54158	24.0224	19.0079	1.3018e-05	4.4919e-05
PARP15	1.31155	26.0832	19.0037	1.30464e-05	4.50069e-05
EGFL6	1.39069	25.5043	19.0006	1.30677e-05	4.50705e-05
AQP12B	3.30683	24.2275	18.9913	1.31313e-05	4.52667e-05
RARRES1	1.60377	28.3028	18.9767	1.32324e-05	4.55783e-05
SERPINF2	1.58838	25.5506	18.9722	1.32634e-05	4.56751e-05
STOML3	2.72516	20.8583	18.9073	1.37226e-05	4.71732e-05
C4A	1.21926	30.1041	18.7619	1.48094e-05	5.06426e-05
SMOC1	2.16817	27.1508	18.7427	1.49592e-05	5.10966e-05
DLX4	1.78179	23.9037	18.7228	1.51164e-05	5.15464e-05
NAPSA	1.22192	23.6337	18.6766	1.54872e-05	5.26726e-05
CSF2RA	1.04639	25.0131	18.6657	1.55756e-05	5.29502e-05
ITGBL1	1.47954	27.6208	18.6328	1.58471e-05	5.37683e-05
MAGEA11	5.7764	23.2977	18.6167	1.59816e-05	5.41893e-05
EFCAB5	1.21569	22.1882	18.5983	1.61367e-05	5.46562e-05
DDN	1.64755	23.1435	18.5897	1.62094e-05	5.48667e-05
IFNG	2.22474	22.8152	18.5204	1.68097e-05	5.67637e-05
TFEC	1.03327	26.0704	18.3747	1.81453e-05	6.0919e-05
SEMA7A	1.13866	27.1863	18.3305	1.85712e-05	6.21754e-05
CGB	8.52599	23.044	18.3169	1.87043e-05	6.25807e-05
RNF43	1.1826	29.1977	18.3144	1.87285e-05	6.26351e-05
BRDT	4.33645	21.6344	18.277	1.90996e-05	6.37536e-05
PPAPDC1A	1.7348	23.8586	18.2531	1.93415e-05	6.44509e-05
PALM3	1.5613	27.5309	18.2325	1.95519e-05	6.50967e-05
DOK5	1.10577	24.2951	18.2234	1.96453e-05	6.53939e-05
PBK	1.22228	27.5313	18.1754	2.01463e-05	6.69762e-05
FGF20	3.09651	23.0323	18.129	2.06439e-05	6.84703e-05
KCNS1	2.09061	23.2502	18.1086	2.08658e-05	6.91185e-05
SLC6A3	2.70479	22.8946	18.0839	2.11382e-05	6.99468e-05
WT1	2.71673	23.417	18.0784	2.11989e-05	7.01327e-05
DPF1	1.36549	23.1773	18.0686	2.13084e-05	7.04505e-05
IGFL4	2.4352	22.6354	18.0511	2.15051e-05	7.10709e-05
POU6F2	2.78092	24.1744	18.0179	2.18838e-05	7.22462e-05
APOH	3.39776	25.4214	18.0043	2.20406e-05	7.27025e-05
LOXHD1	1.32149	21.8542	18.0028	2.20584e-05	7.27458e-05
HIST1H4I	1.00721	22.7849	17.9649	2.25015e-05	7.40979e-05
TLE6	1.01146	23.8487	17.9617	2.2539e-05	7.42055e-05
LHX9	3.27759	21.2089	17.9028	2.32474e-05	7.63773e-05
DPYS	2.26376	20.9437	17.886	2.34543e-05	7.69924e-05
COL4A4	1.38589	26.7033	17.8421	2.40014e-05	7.87058e-05
KRT40	4.65896	23.7252	17.8211	2.42677e-05	7.94792e-05
NUP210L	1.61924	20.5279	17.8171	2.43193e-05	7.96317e-05
TNFRSF10C	1.14913	25.1496	17.7602	2.5057e-05	8.18075e-05
VCX3B	4.62965	23.2611	17.6894	2.60067e-05	8.46433e-05
CARD11	1.25243	28.0316	17.645	2.66209e-05	8.64625e-05
CHRM5	1.48684	21.4291	17.6256	2.68947e-05	8.72613e-05
FAM131B	1.55544	25.2897	17.6167	2.70207e-05	8.76341e-05
STAG3	1.05082	25.8018	17.6011	2.72435e-05	8.82833e-05
CETP	1.05872	23.5686	17.5461	2.80433e-05	9.0706e-05
CLEC18C	1.89848	22.2868	17.5033	2.86804e-05	9.25566e-05
KCNK15	1.69571	25.8973	17.4928	2.88395e-05	9.29932e-05
PAGE5	5.56316	23.0692	17.4913	2.88621e-05	9.30469e-05
SBK1	1.34519	26.3624	17.4334	2.97556e-05	9.56124e-05
BEST3	2.94333	22.4151	17.4223	2.99291e-05	9.61304e-05
GJB4	1.83894	25.1768	17.4089	3.0141e-05	9.67118e-05
CCNB2	1.04905	28.1167	17.4054	3.0196e-05	9.68485e-05
PCDHB8	1.57961	24.9167	17.3862	3.05025e-05	9.77917e-05
SLC16A8	1.0499	22.7829	17.3572	3.09725e-05	9.92376e-05
FOXI1	3.18866	22.6857	17.2716	3.23987e-05	0.000103426
DUSP9	2.76058	23.7258	17.2519	3.27372e-05	0.000104369
SOX8	1.62235	25.6849	17.2517	3.27407e-05	0.000104369
KLK3	2.51646	21.9827	17.2074	3.35128e-05	0.000106722
SMTNL1	1.07477	22.1753	17.1108	3.52606e-05	0.000111764
TBX4	2.76621	23.3534	17.1061	3.53485e-05	0.000111975
KCNG3	1.8393	22.1907	17.01	3.71833e-05	0.00011736
MYL1	3.05007	20.8157	17.0033	3.73155e-05	0.00011773
COL9A3	1.99074	27.2907	16.9976	3.74271e-05	0.000118034
DLL3	2.57379	23.4698	16.9967	3.74449e-05	0.000118066
ASS1	1.04909	30.765	16.9761	3.78542e-05	0.000119189
TMEM145	1.43402	23.5078	16.9643	3.809e-05	0.000119883
KIRREL2	2.16252	24.2458	16.95	3.83764e-05	0.000120736
SFTPA2	1.97447	23.9799	16.9021	3.93589e-05	0.000123703
CATSPER1	1.31805	22.1958	16.8653	4.01284e-05	0.00012597
ABCB4	1.26842	24.1124	16.782	4.19298e-05	0.000131073
BIRC5	1.05358	28.0808	16.7095	4.35631e-05	0.000135744
MAMDC4	1.02758	26.9986	16.6928	4.39472e-05	0.000136805
RTBDN	1.78072	23.8774	16.641	4.51631e-05	0.000140395
SPACA4	1.12858	23.7409	16.6382	4.52315e-05	0.000140552
LIPC	1.6413	24.5906	16.6255	4.5535e-05	0.000141354
GZMB	1.36433	26.5687	16.6149	4.57905e-05	0.000142091
CDC25C	1.02968	25.842	16.5563	4.7228e-05	0.000146204
SYCN	5.35212	25.7553	16.5526	4.73195e-05	0.000146458
CAPN11	1.19093	22.5887	16.5476	4.74435e-05	0.000146784
CALCA	5.25662	25.7776	16.5394	4.76497e-05	0.000147335
GRM4	2.00023	22.5919	16.5246	4.80239e-05	0.000148375
DNAH3	1.18029	24.1101	16.5114	4.83572e-05	0.000149316
BEST2	3.6794	23.2516	16.4813	4.91329e-05	0.000151442
KRTAP3-1	7.68409	23.4561	16.4786	4.92024e-05	0.000151627
DNAH12	1.38934	22.3662	16.4347	5.03556e-05	0.000154967
DLK1	5.08003	28.7994	16.4256	5.05959e-05	0.000155645
SCN8A	1.20132	25.4133	16.3466	5.27506e-05	0.000161639
APOBEC3B	1.17071	26.8665	16.3313	5.31792e-05	0.000162822
TTC16	1.16983	22.1232	16.3068	5.38705e-05	0.00016449
DPEP3	3.09045	23.539	16.2801	5.46353e-05	0.000166631
SIRPB1	1.20139	25.594	16.2459	5.56295e-05	0.000169564
BDNF	1.06402	23.9433	16.2149	5.65478e-05	0.000172128
TRIM67	1.19462	22.232	16.1869	5.7391e-05	0.000174559
APOBEC3H	1.1105	22.9785	16.1835	5.74925e-05	0.0001748
MYADML2	1.8553	22.7667	16.1653	5.80477e-05	0.00017642
VCX3A	6.79871	24.4979	16.1556	5.83447e-05	0.000177253
LRP2	2.76442	24.0781	16.1427	5.87452e-05	0.000178297
TTLL2	1.49632	22.1305	16.1192	5.94789e-05	0.000180279
CST5	2.56137	20.9421	16.1181	5.95127e-05	0.000180347
CA6	6.27845	23.0545	16.111	5.97365e-05	0.000180955
PODXL2	1.07782	28.7065	16.0617	6.13121e-05	0.000185047
TBR1	2.26023	20.6415	16.0562	6.1489e-05	0.00018551
FAM167A	1.51285	26.5652	16.0525	6.16087e-05	0.000185835
TYRP1	1.60735	25.0997	16.0262	6.24721e-05	0.000188258
SLC4A11	1.16845	27.3284	16.0159	6.28134e-05	0.000189214
DEPDC1	1.04771	27.3348	16.0049	6.31775e-05	0.000190164
SLC30A2	2.23637	23.6431	16.0029	6.32452e-05	0.000190331
SCG5	1.58584	26.6057	15.9997	6.33541e-05	0.000190586
TEX19	2.66153	22.4937	15.9877	6.37551e-05	0.000191755
CNTNAP2	1.54375	27.1672	15.9601	6.4693e-05	0.000194427
CPA1	3.55565	27.1781	15.9422	6.53046e-05	0.000196039
STARD3	1.1283	29.555	15.887	6.7238e-05	0.000201457
DSCR8	7.32396	23.1533	15.8407	6.89045e-05	0.000205937
CACNG4	1.90984	25.7704	15.7673	7.16292e-05	0.000213673
CTRB1	5.09668	29.1688	15.7108	7.38002e-05	0.000219814
THPO	1.78844	23.1782	15.6578	7.5899e-05	0.000225336
HIST1H2AM	1.32468	22.7886	15.6042	7.80817e-05	0.000231376
KIF12	1.07781	27.4442	15.5994	7.82796e-05	0.000231833
PF4V1	2.23013	20.4408	15.5673	7.9619e-05	0.000235265
FOXD4L1	1.20793	21.1096	15.5263	8.13635e-05	0.000240058
PNMA2	1.20961	26.5172	15.5197	8.16493e-05	0.000240834
KCNJ10	1.46101	24.6923	15.5107	8.20391e-05	0.000241732
DGKI	1.10496	24.2531	15.4981	8.25898e-05	0.000243309
C4BPB	1.45929	26.9012	15.4781	8.34648e-05	0.000245563
KCNH4	1.05155	22.7128	15.4701	8.38197e-05	0.000246515
LILRA4	1.53834	22.6189	15.4593	8.43027e-05	0.000247842
TNFSF18	1.52948	23.0719	15.4466	8.487e-05	0.000249276
TMEM200A	1.11341	27.1476	15.4318	8.55357e-05	0.000250996
CELA3A	3.39195	27.4826	15.3488	8.93779e-05	0.000261193
HUNK	1.24355	26.3469	15.3395	8.98181e-05	0.000262235
SYCP2L	1.5696	22.6813	15.3065	9.14033e-05	0.000266316
AHSG	3.31655	22.4947	15.2846	9.24692e-05	0.000269072
RPA4	1.00156	21.3214	15.2762	9.28784e-05	0.000270119
SPOCK2	1.06205	29.1098	15.2563	9.38629e-05	0.000272721
GP5	1.11957	21.6048	15.2392	9.47185e-05	0.00027485
LMX1B	1.97722	24.1539	15.2308	9.51392e-05	0.000275867
LIN28B	5.34862	23.5599	15.2105	9.61657e-05	0.000278533
TFAP2E	1.01687	23.7331	15.1769	9.78919e-05	0.000283167
C16orf3	1.00976	21.5247	15.1699	9.82567e-05	0.000284064
HSD3B2	2.92811	22.3253	15.1681	9.83533e-05	0.000284239
CCDC155	2.31699	20.7411	15.1315	0.000100276	0.00028942
CPM	1.02122	28.8941	15.1182	0.000100984	0.000291143
MAGEC2	7.33676	24.7273	15.0863	0.000102706	0.000295889
EN1	2.98727	21.0328	15.079	0.000103104	0.000296819
ANK1	1.41357	26.4994	15.0404	0.000105236	0.000302344
FABP6	1.633	24.3013	15.0031	0.000107336	0.000307981
KCNK9	1.39989	23.6077	14.9933	0.000107894	0.000309413
IDO2	1.36925	21.0411	14.9007	0.000113322	0.000323852
CYP26A1	1.93336	20.7636	14.8795	0.0001146	0.000327197
PHACTR3	1.62308	24.3453	14.879	0.00011463	0.000327197
PTH2R	2.9209	23.2192	14.8766	0.000114777	0.00032753
PAX2	3.48587	22.0271	14.8539	0.000116168	0.000330957
SAA2	2.19383	26.6699	14.8245	0.00011799	0.000335659
KLHDC7B	1.2487	25.5601	14.8207	0.000118232	0.000336164
LHX1	2.9892	22.5867	14.8076	0.000119057	0.000338142
S100A5	1.39885	21.5776	14.7216	0.000124608	0.000352693
DMP1	2.23122	21.098	14.6845	0.000127087	0.000358994
SLC22A16	1.6211	20.8056	14.634	0.000130535	0.000367475
MYH6	2.2824	22.0012	14.611	0.000132141	0.000371796
SEPT14	4.70748	21.6478	14.6024	0.000132744	0.000372955
MUC16	2.60114	27.0799	14.5912	0.000133538	0.000374851
C17orf82	1.01372	22.0992	14.5685	0.000135157	0.000379053
BCL2A1	1.12952	26.0401	14.5067	0.000139662	0.000391059
NXPH1	2.60392	20.3778	14.4985	0.000140269	0.000392617
CD70	1.56215	24.2512	14.4515	0.000143815	0.000402041
POTEG	2.77039	21.5297	14.4335	0.0001452	0.000405404
ZNF716	4.47222	21.6471	14.3647	0.000150602	0.000418398
UNC13A	1.51261	25.5961	14.341	0.000152503	0.000423379
MSH4	1.42358	21.5774	14.3365	0.000152872	0.000424329
HPX	1.31519	23.1443	14.3129	0.000154804	0.000429006
C10orf55	1.05818	22.4943	14.3093	0.000155099	0.000429623
ASGR1	1.18588	24.2013	14.3024	0.000155668	0.000430789
VWA5B1	2.85517	23.0237	14.2752	0.000157932	0.000436362
PON3	1.75575	25.4817	14.2686	0.000158483	0.000437574
ANKRD33	2.85817	21.3135	14.2521	0.000159885	0.000441291
DSCR4	5.67619	21.3726	14.2486	0.00016018	0.000441871
GFI1B	1.86886	22.9306	14.2036	0.000164056	0.000451827
CRTAM	1.17478	23.5764	14.1483	0.000168952	0.000463781
IL17C	2.06531	23.478	14.1439	0.000169348	0.000464787
CYP11B1	2.10579	21.6969	14.1267	0.000170897	0.000468381
DIO1	1.61603	22.0525	14.1244	0.000171111	0.000468884
PADI2	1.17723	27.4521	14.1085	0.000172559	0.000472274
DLX1	2.29704	23.2295	14.1056	0.000172828	0.000472846
NXPH4	1.62954	25.6112	14.0864	0.000174598	0.000477355
SLC24A2	1.36385	23.0873	14.0309	0.00017983	0.000490374
FGF3	5.673	23.3186	14.0247	0.000180429	0.000491835
ZNF486	1.1062	26.3015	13.9993	0.000182879	0.000497993
FOXD4L2	1.61808	20.9278	13.9979	0.000183014	0.000498276
GJB7	2.19187	22.4007	13.9869	0.000184093	0.000500951
MLXIPL	1.42824	27.4823	13.9834	0.000184432	0.000501612
PROX1	1.52303	27.7379	13.9826	0.000184513	0.000501745
ZFP42	4.92278	22.2888	13.975	0.00018526	0.000503427
TCF23	2.33447	21.6379	13.9558	0.000187155	0.000507959
ECEL1	1.53909	24.827	13.9469	0.000188045	0.000510198
ALG1L	1.28408	23.8974	13.9384	0.000188898	0.000512246
HOXB6	1.00279	27.2542	13.9248	0.000190271	0.000515702
NTSR1	1.87472	25.7782	13.9154	0.000191225	0.000518018
ABHD12B	2.21323	23.0864	13.8579	0.000197167	0.000532915
CTCFL	3.64876	24.3936	13.8421	0.000198829	0.00053676
ONECUT1	2.92905	22.2382	13.8261	0.000200529	0.00054107
KLHL32	1.40419	23.5609	13.8063	0.000202655	0.00054643
TUBA3C	5.02944	23.5927	13.8004	0.00020329	0.000547963
RFX4	2.20841	21.2406	13.7765	0.00020589	0.000553939
CLEC2L	2.00678	23.3119	13.7555	0.00020821	0.000559768
CTAG2	7.90935	24.787	13.7344	0.000210558	0.000565691
CCL3L3	2.17093	23.671	13.7029	0.000214127	0.000574392
FAM155A	1.05942	24.5139	13.6959	0.000214923	0.000576331
C3	1.13304	32.6545	13.6539	0.000219784	0.000588459
SLC22A1	1.13303	22.0287	13.6525	0.00021995	0.000588802
PAGE2B	5.1975	23.1816	13.6422	0.00022116	0.000591738
DKK1	2.15586	27.3453	13.639	0.000221532	0.000592532
CABP4	1.20311	23.4106	13.6369	0.000221779	0.000592988
CHST13	1.60152	25.1813	13.5814	0.00022844	0.000608615
C10orf91	1.48087	23.0478	13.555	0.000231672	0.000616701
COX7B2	6.54585	21.6948	13.5468	0.000232688	0.000619195
GDF9	1.0635	23.2421	13.541	0.000233405	0.000620894
ERBB2	1.34731	32.5793	13.4435	0.000245853	0.000650621
RDH16	1.12339	23.3131	13.4208	0.000248845	0.000657607
KLK2	1.97118	21.0161	13.3918	0.000252726	0.000666964
LAIR2	1.42176	22.6814	13.3746	0.000255062	0.000672447
SLC38A5	1.2893	27.8228	13.3579	0.000257334	0.000678324
PI15	1.49344	26.6728	13.3568	0.000257481	0.000678598
C9orf173	1.44966	21.1706	13.3365	0.000260283	0.000685174
FCRLB	1.09338	23.5368	13.2857	0.000267434	0.000702464
ELF5	2.32245	24.2276	13.2737	0.000269153	0.000706032
IGF2	1.83872	31.9313	13.2109	0.000278331	0.000728154
SSTR5	1.88824	23.9781	13.2073	0.000278863	0.000729301
TRPM8	1.90069	21.6312	13.2063	0.000279017	0.00072953
PHLDA2	1.03922	29.0527	13.1729	0.000284021	0.0007418
PLAC1	2.00131	22.3105	13.1689	0.000284632	0.000743147
PCDHA12	2.46426	23.923	13.1439	0.000288463	0.000752649
PGAP3	1.33069	29.784	13.1251	0.00029136	0.00075947
ADAMTS20	3.27049	20.9929	13.0841	0.000297807	0.00077479
TM4SF19	1.52866	23.5277	13.0632	0.000301154	0.00078302
SEPT3	1.15494	25.5021	13.029	0.000306696	0.000795977
WFDC10B	1.88608	20.4447	12.9889	0.000313341	0.000812278
CNGB3	1.86109	21.5515	12.9704	0.000316447	0.000819381
ASTL	1.45194	21.3782	12.9397	0.00032168	0.000832105
CALCR	1.63001	21.5207	12.9316	0.000323082	0.000835457
KHDC1L	2.77049	21.3752	12.8966	0.000329183	0.00085025
C19orf45	1.18554	23.2972	12.8909	0.000330184	0.000852553
CRISPLD1	1.02849	26.215	12.8335	0.000340473	0.00087695
AQP9	1.37198	26.0336	12.7769	0.000350917	0.000902515
CCDC108	1.31735	23.5072	12.7749	0.000351294	0.000903188
MOV10L1	1.01913	22.5215	12.74	0.000357924	0.000918875
PLA2G2F	1.96703	24.2679	12.6153	0.000382603	0.000977104
GABBR2	1.7919	23.8175	12.5744	0.000391075	0.000996286
SPIC	1.93552	21.0716	12.5741	0.000391132	0.000996286
FOXC2	1.11514	23.7762	12.515	0.000403695	0.00102545
PPP1R1B	1.70448	30.8167	12.4977	0.000407452	0.00103415
PRB3	1.86434	20.8967	12.4765	0.000412093	0.00104462
ALOX15	1.99987	24.1989	12.4732	0.000412826	0.0010461
XKR7	2.6615	24.5835	12.4702	0.000413492	0.00104745
CAMKV	1.94877	22.9555	12.4171	0.00042541	0.00107468
RBP4	1.70947	27.4404	12.4077	0.000427562	0.00107942
HES7	1.73756	20.9828	12.3989	0.000429597	0.00108403
FABP7	2.09496	20.7743	12.3947	0.00043056	0.00108594
EGR4	1.48395	23.3506	12.3083	0.000450961	0.00113283
RAB3B	1.17144	27.0443	12.3072	0.000451206	0.0011329
TNNT1	1.69274	24.8995	12.2601	0.000462745	0.00115908
HOXD10	2.50324	23.5629	12.2129	0.000474598	0.00118744
GABRP	1.84555	29.7542	12.1505	0.000490743	0.00122432
MMP1	1.66919	30.4497	12.1351	0.00049482	0.00123311
NAA11	5.25967	22.2785	12.1256	0.000497334	0.00123898
C2orf82	1.09763	26.1524	12.1177	0.000499455	0.00124387
CAPN12	1.06567	25.9115	12.1157	0.000499992	0.00124501
FAM133A	2.56801	22.7771	12.0797	0.000509731	0.00126785
GRIN2B	1.55882	23.5793	11.9811	0.00053742	0.00133333
CSMD1	2.01338	23.4817	11.9652	0.000542039	0.00134415
PCSK9	1.36245	27.9597	11.9495	0.000546611	0.00135484
QPCT	1.04874	26.5721	11.8466	0.000577666	0.00142483
KIF26A	1.14989	27.695	11.7974	0.000593135	0.00146045
CPA2	3.03919	29.6018	11.7777	0.000599444	0.00147413
FBXW10	1.03104	22.3266	11.7646	0.000603684	0.00148339
TRPM5	1.40922	23.6022	11.7477	0.000609193	0.00149622
ZSCAN10	2.30883	20.7563	11.717	0.000619325	0.0015192
GZMH	1.04983	24.9518	11.6515	0.000641505	0.00156735
CR1L	1.28886	21.1827	11.633	0.00064791	0.00158213
SAA4	2.69081	22.0671	11.5917	0.000662454	0.00161337
C11orf85	1.79579	20.7714	11.5719	0.00066956	0.0016289
PRM1	1.66654	20.4348	11.5545	0.000675868	0.00164297
TCP11	1.94362	21.9844	11.5508	0.000677197	0.00164497
PASD1	6.80441	23.3714	11.5437	0.000679791	0.00165071
COL6A6	1.37695	23.0812	11.4822	0.000702646	0.00170198
CHGB	2.35809	28.4405	11.4478	0.000715788	0.00173114
SERPINA3	1.6077	31.2135	11.4473	0.000715984	0.00173135
CCL4L2	1.1719	25.1077	11.4117	0.000729845	0.00176241
DPPA2	4.26484	20.466	11.3015	0.000774429	0.00186003
CP	1.59862	28.1034	11.287	0.000780534	0.00187297
KISS1R	1.82712	22.5252	11.282	0.000782611	0.00187709
CALML6	1.01476	22.054	11.1903	0.000822239	0.00196282
LRRN1	1.47517	26.2582	11.1772	0.000828072	0.00197534
INHBB	1.13722	27.0982	11.1553	0.000837899	0.00199655
TDRD1	1.97331	23.2762	11.1438	0.000843143	0.00200751
MYH1	3.07618	22.4885	11.1394	0.000845137	0.00201196
HIST1H4E	1.10285	23.3869	11.1181	0.000854883	0.00203268
MAPK8IP2	1.06308	26.7526	11.1014	0.000862627	0.00204861
SLC35D3	1.91066	24.0717	11.0785	0.000873352	0.00207125
SEMG2	3.16789	22.0103	11.0742	0.000875367	0.00207446
TRIM31	1.18604	28.9474	11.0505	0.000886653	0.0020993
KREMEN2	1.07686	23.7535	11.034	0.000894559	0.0021177
DNAJC12	1.20466	25.7753	11.0247	0.00089906	0.00212706
FAM90A1	1.09389	23.144	11.0131	0.000904694	0.00213878
CD55	1.10324	31.4627	11.0127	0.000904883	0.0021389
DACT2	1.81475	25.4402	11.006	0.000908172	0.00214635
CXCL3	1.1789	28.4133	10.9783	0.000921866	0.00217412
CT45A5	6.4969	22.7916	10.9281	0.000947152	0.00222771
ABCA13	1.38003	24.8732	10.8988	0.000962256	0.00226086
SSX2	5.03936	21.8381	10.8546	0.000985493	0.0023113
PTCH2	1.03832	25.7259	10.8205	0.00100383	0.00235253
SCN2A	1.47739	24.7298	10.8063	0.00101154	0.00236847
LPPR1	1.57936	22.5677	10.7532	0.00104101	0.00243131
ASB3	1.70868	21.4151	10.7414	0.00104763	0.00244493
NPB	1.15987	23.4682	10.7269	0.00105591	0.00246244
ZIC1	2.95303	23.4988	10.6892	0.00107764	0.00250639
SLC6A14	1.56884	28.5671	10.6617	0.00109374	0.00254044
HOXD11	4.8506	22.9622	10.6563	0.00109695	0.00254713
C11orf53	1.29295	24.8723	10.6406	0.00110633	0.00256664
RBPJL	3.06187	24.5214	10.6357	0.00110924	0.00257224
NKX2-5	2.8215	23.6853	10.5676	0.00115089	0.00266016
BOLL	1.6328	20.84	10.5448	0.00116515	0.00268953
KRTAP5-5	2.12262	21.0206	10.54	0.00116818	0.00269534
NKX2-1	3.55701	22.8869	10.5231	0.00117889	0.00271804
LRRC18	1.34275	20.6813	10.4656	0.00121621	0.00279503
SLC13A5	1.9595	24.1572	10.4203	0.00124635	0.00285842
RASGRF1	1.16975	24.4122	10.418	0.0012479	0.00286072
GC	2.23	27.8771	10.4152	0.0012498	0.00286423
SYT7	1.23247	27.6957	10.4145	0.0012503	0.00286497
GPC3	1.32588	28.2321	10.3313	0.00130796	0.00298548
NETO1	1.4949	21.6827	10.2979	0.00133182	0.00303357
PCSK1	1.74829	26.2552	10.252	0.00136534	0.00310494
LHFPL3	1.57904	23.9974	10.232	0.00138027	0.00313524
GNLY	1.00168	26.2753	10.2264	0.00138448	0.0031439
EPHB1	1.06741	25.5889	10.1971	0.00140662	0.0031891
POTEC	2.39593	20.3017	10.1802	0.00141955	0.003217
CYP24A1	2.17277	23.7405	10.158	0.00143676	0.00325082
OPRK1	2.24864	21.6874	10.105	0.00147869	0.00333559
TMEM72	1.28901	22.1888	10.1045	0.00147908	0.00333597
C1QL4	1.99612	21.4259	10.0864	0.00149365	0.00336495
CLLU1	1.64543	20.3408	10.0802	0.00149869	0.00337436
FRMPD2	1.47503	21.1459	10.0655	0.00151072	0.00339851
PNPLA3	1.24058	23.5439	10.0182	0.00154999	0.00347931
DIO3	1.39516	24.1177	10.018	0.00155019	0.00347931
FGB	2.47697	26.3668	9.98357	0.00157943	0.00353835
MYBPHL	2.0479	21.9978	9.97175	0.0015896	0.00355961
KLRC2	1.22571	22.8538	9.96846	0.00159245	0.00356495
ST8SIA2	1.21762	22.6739	9.96496	0.00159548	0.00357021
FSD2	1.11317	21.2731	9.91731	0.00163732	0.00365183
YBX2	1.00352	26.7268	9.90702	0.0016465	0.00367074
GHRHR	1.5976	20.9268	9.904	0.0016492	0.00367572
SAA1	1.58367	27.7603	9.88546	0.00166589	0.00371147
KRT17	1.80039	29.9718	9.86068	0.00168849	0.00375633
HIST1H2AL	1.15391	21.1947	9.84836	0.00169983	0.00377996
UTS2	1.61634	22.5264	9.80837	0.0017372	0.00385592
ROPN1B	1.44016	21.3464	9.80317	0.00174211	0.00386464
RUFY4	1.03565	22.7564	9.76827	0.00177549	0.00393089
CTAG1B	8.37105	24.2096	9.7526	0.0017907	0.00396007
PNMT	1.4571	24.1344	9.74583	0.0017973	0.00397243
SAG	1.50973	20.4689	9.7102	0.00183248	0.00404505
MEGF11	1.11311	23.3258	9.68531	0.00185747	0.00409502
UPB1	1.07293	22.7321	9.6742	0.00186873	0.00411636
B4GALNT4	1.28849	26.201	9.66206	0.00188112	0.00414133
CT45A1	7.10555	24.5668	9.66087	0.00188234	0.00414342
NXF2	4.05266	22.7366	9.63685	0.00190713	0.00419621
SLC19A3	1.31617	26.9195	9.6239	0.00192061	0.00422113
EYA4	1.02586	24.314	9.60813	0.00193717	0.00425336
AIRE	1.57451	22.3501	9.58339	0.00196346	0.00430443
PRDM13	3.68877	20.5769	9.56177	0.00198672	0.00435116
SEZ6	1.69271	24.1474	9.53138	0.00201988	0.00441822
HYAL4	1.59745	20.8692	9.52347	0.00202861	0.00443546
DCAF4L2	5.41625	22.5791	9.45449	0.00210632	0.00459063
TDRD12	1.83158	23.5527	9.42529	0.00214013	0.0046546
SYCP2	1.032	26.0714	9.42461	0.00214093	0.00465568
HIST3H2BB	1.1561	21.4863	9.392	0.00217934	0.00473198
RBM46	2.6156	21.8424	9.3873	0.00218493	0.00474084
VWA5B2	1.67238	26.4025	9.38163	0.00219171	0.00475225
SEMG1	2.22169	24.1388	9.37764	0.00219648	0.00476127
ZNF80	1.09783	21.9764	9.32736	0.00225757	0.00488626
FGF17	1.03458	22.2275	9.32374	0.00226204	0.00489458
AMHR2	1.75063	22.8402	9.30982	0.00227929	0.00492917
CD300E	1.04037	24.6035	9.28207	0.00231408	0.00499889
CDH15	1.06667	21.921	9.25719	0.00234572	0.00506026
KLK1	1.35309	27.3068	9.2482	0.00235727	0.00508167
RSPO4	1.71356	23.8586	9.20326	0.00241585	0.00519649
ADCY1	1.01832	26.3687	9.19117	0.00243186	0.00522662
CELA3B	2.05449	25.0646	9.16323	0.00246926	0.00529974
HHIPL2	1.20371	21.2862	9.15467	0.00248084	0.00532168
VAX2	1.19659	22.1365	9.1379	0.00250369	0.005367
DYDC2	1.80139	21.3914	9.12888	0.00251605	0.00539129
CT45A3	5.67136	24.5746	9.12141	0.00252635	0.00541262
EDAR	1.15817	26.4668	9.11624	0.0025335	0.00542422
AIM2	1.12975	25.3098	9.08257	0.00258057	0.00551404
UGT2B4	2.93024	22.1631	9.07884	0.00258584	0.00552344
CADPS	1.27431	26.1511	8.99264	0.00271069	0.00577123
HIST1H1D	1.05014	22.4457	8.97193	0.00274159	0.00583038
MACROD2	1.02175	26.3592	8.95562	0.00276618	0.00587818
RETN	1.42078	21.298	8.94064	0.00278894	0.00592173
MAGEB2	3.57159	23.9307	8.93649	0.0027953	0.00593281
LPPR3	1.38407	21.6232	8.84111	0.00294519	0.00622002
HIST1H3B	1.0374	20.8256	8.79858	0.00301464	0.00634929
VEPH1	1.04825	24.7257	8.78453	0.00303796	0.00639441
ISM2	1.82601	22.4793	8.7379	0.00311664	0.0065456
NPHS1	1.22724	23.3912	8.65855	0.0032553	0.00680942
SOX14	2.27907	22.4356	8.64047	0.00328776	0.00687456
SLC30A3	1.20064	22.2978	8.63529	0.00329713	0.0068914
SP9	4.85057	22.6918	8.62928	0.00330802	0.00691325
PRM2	1.57148	21.0616	8.59293	0.00337471	0.00703477
PRSS50	2.11983	23.3509	8.57356	0.0034108	0.00710244
INSL4	2.39527	22.1233	8.56124	0.00343395	0.00714398
MAGEA9B	8.19316	24.0482	8.55656	0.0034428	0.00715972
GABRR1	2.04667	22.7939	8.54075	0.00347283	0.00721887
EMR3	1.07861	22.9582	8.44449	0.00366152	0.00756315
C17orf77	2.38133	21.7864	8.42513	0.0037007	0.00763601
TMC2	1.10733	21.0124	8.42326	0.00370451	0.00764287
DAZL	1.26098	22.6409	8.41869	0.00371383	0.00765908
GOLGA6L9	6.24478	22.4593	8.41718	0.00371691	0.00766442
KLK15	2.00024	21.5599	8.40295	0.00374612	0.00772057
HSD3B1	2.76088	20.8704	8.39061	0.00377165	0.00777012
MYBPC2	1.43469	23.2074	8.35268	0.00385119	0.00791524
ODF3L2	1.00615	21.0706	8.28063	0.00400702	0.00819891
PCDHA11	1.74886	23.8961	8.26338	0.00404527	0.00826854
CTRC	1.57555	23.0042	8.24429	0.00408805	0.00834725
KISS1	1.08776	22.4359	8.23824	0.00410169	0.00836965
PAGE2	7.29142	23.635	8.23061	0.00411898	0.00840164
SYT14	1.3954	21.5477	8.18483	0.0042242	0.00859276
NMUR2	1.78024	25.3576	8.17389	0.00424976	0.00864138
HOXD13	3.69541	23.3586	8.1541	0.00429639	0.00872487
ZFP57	1.93736	23.5838	8.00175	0.00467322	0.00942045
MUC4	1.43426	30.191	7.97568	0.004741	0.00954603
PRODH2	1.92071	21.9432	7.96363	0.00477266	0.00960337
HTR3E	1.44312	21.0639	7.92158	0.00488487	0.00980114
AKR1C4	1.39388	24.0803	7.9209	0.0048867	0.00980282
TMEM213	1.7548	23.211	7.87238	0.00501955	0.0100436
KIR2DL3	1.08086	21.2655	7.85732	0.00506153	0.0101147
HRK	1.12334	22.2308	7.8399	0.00511055	0.0102009
SLC2A14	1.28757	21.9533	7.83841	0.00511477	0.0102067
RNF182	1.43335	23.6929	7.823	0.00515854	0.0102892
SP5	1.06883	26.6445	7.7811	0.00527957	0.0104888
TDRD9	1.34768	24.5211	7.76338	0.0053316	0.0105854
GALNTL6	1.37222	23.359	7.75526	0.00535562	0.0106277
NAT8L	1.15177	25.1557	7.72959	0.0054323	0.0107601
PLA2G2A	1.49448	31.6221	7.70322	0.00551224	0.0108999
MAEL	1.55829	23.2169	7.69953	0.00552352	0.0109208
IZUMO1	1.01159	24.2544	7.6962	0.00553371	0.0109382
WEE2	1.33028	21.0313	7.68981	0.00555333	0.0109728
AQP6	1.02582	22.455	7.633	0.00573099	0.0112797
HIST2H3D	1.00909	20.9996	7.63141	0.00573604	0.0112882
RNF17	3.09867	21.4527	7.57543	0.00591691	0.0116164
CXCL5	1.56298	30.323	7.5529	0.00599137	0.0117449
CGB2	3.27984	20.4298	7.53339	0.0060566	0.0118575
MAGEB1	5.96956	21.6453	7.50083	0.00616705	0.012059
GUCA1A	1.15453	21.6344	7.47688	0.00624963	0.0121962
HLA-DQA2	1.1375	26.9561	7.47415	0.00625912	0.0122117
ABCB11	1.34025	21.4938	7.43225	0.00640651	0.0124715
GALNT8	1.50281	24.731	7.37051	0.00663022	0.0128636
DDX53	2.87173	20.6724	7.26115	0.00704621	0.0136082
PCDHA5	1.42166	22.3118	7.18561	0.00734904	0.0141269
FGF23	2.1055	20.9615	7.18144	0.00736616	0.0141563
CFHR1	1.62904	20.6888	7.17055	0.00741101	0.0142338
CEACAM6	1.12259	32.42	7.10829	0.00767283	0.0146951
APOBEC4	1.17517	21.1248	7.1075	0.00767621	0.0146998
CLDN19	1.42659	22.5815	7.09944	0.00771079	0.0147588
LGR6	1.06895	26.7939	6.94277	0.00841587	0.0159601
SLC38A4	1.11202	24.2047	6.90292	0.00860549	0.0162724
PAPPA2	1.48791	25.754	6.89945	0.00862224	0.0163001
COL2A1	2.51976	27.7706	6.86375	0.00879617	0.0166005
HSPA6	1.03167	27.2742	6.81462	0.00904145	0.0170309
ANO3	1.41562	22.841	6.77046	0.00926788	0.0174176
AMBP	1.08854	24.503	6.75784	0.00933367	0.0175223
FAM81B	1.37882	20.7765	6.7228	0.00951883	0.0178378
IRS4	2.21768	23.6421	6.68301	0.0097336	0.0182054
PROK1	1.22007	20.582	6.66947	0.00980784	0.0183268
OLFM4	1.66661	34.223	6.65758	0.00987351	0.0184363
CT45A6	6.11434	21.9235	6.60965	0.0101428	0.018876
CHRNB2	1.21719	24.4678	6.59137	0.0102474	0.0190369
C1orf110	1.55298	24.3206	6.5892	0.0102599	0.0190578
SPINK4	2.00657	28.9727	6.58478	0.0102855	0.0190939
FAM129C	1.17967	24.564	6.58225	0.0103001	0.0191187
LGSN	1.62949	23.8032	6.57478	0.0103434	0.0191855
DPPA3	3.70807	21.6021	6.5506	0.0104849	0.0194342
KRT81	1.19032	22.7898	6.52936	0.0106108	0.0196397
PRLHR	2.11859	23.0157	6.52763	0.0106212	0.0196565
KCNJ6	1.02591	23.616	6.47705	0.0109276	0.0201593
KLK6	1.54934	28.8071	6.45184	0.0110837	0.0204256
ZIC4	2.0515	21.4063	6.4315	0.0112114	0.020622
SERPINA7	4.00586	21.7212	6.41032	0.0113459	0.02084
CCL20	1.14198	28.8244	6.40594	0.0113739	0.0208793
NPPB	2.15172	20.542	6.36945	0.0116102	0.0212667
WFDC2	1.12328	28.4557	6.35621	0.0116971	0.0214074
PAX5	1.18311	26.8697	6.35248	0.0117217	0.0214448
GRK1	1.22303	21.1412	6.27233	0.0122638	0.022366
KCNV1	1.71109	21.354	6.24492	0.012455	0.0226672
C12orf77	1.78427	20.635	6.16167	0.0130548	0.0236434
FAM169B	1.4065	22.1511	6.14815	0.013155	0.0237963
FXYD4	1.47437	24.5922	6.08224	0.0136547	0.0246018
FGG	2.21442	26.0818	6.06032	0.0138253	0.0248833
SYT8	1.04072	27.2484	6.04027	0.0139832	0.0251299
RGS7	1.17881	23.6256	5.97531	0.0145075	0.025956
BTN1A1	1.09131	22.6941	5.91171	0.0150405	0.0268238
CCL15	1.03067	26.266	5.82476	0.0158021	0.0280352
GAGE1	4.47899	21.7525	5.80621	0.0159697	0.0283164
KCNF1	1.01007	23.7419	5.80118	0.0160155	0.0283824
SVOPL	1.11246	21.789	5.80057	0.016021	0.0283849
CCDC33	1.14203	21.1289	5.79487	0.016073	0.0284674
CLEC6A	1.0178	20.8579	5.7374	0.0166074	0.0293011
PAX4	2.3904	22.3503	5.70496	0.0169171	0.0298038
PCDHA6	1.01921	22.7666	5.67946	0.0171647	0.0302095
SFTPB	1.28457	24.7782	5.67665	0.0171922	0.030251
FAM151A	1.04418	22.7386	5.65595	0.0173963	0.0305758
PNLIP	2.42883	26.2	5.63166	0.017639	0.0309676
FOXL2	1.49396	22.0001	5.63045	0.0176511	0.0309855
INSM1	1.52965	27.2373	5.60418	0.0179177	0.0313866
CYP4A11	1.17771	22.3616	5.59856	0.0179753	0.0314765
PPM1E	1.05437	22.4046	5.58699	0.0180944	0.0316465
CRX	1.56079	21.1731	5.53909	0.0185963	0.0324265
AFP	2.10898	24.0749	5.52104	0.0187891	0.0327262
PROK2	1.03549	22.9187	5.50673	0.0189435	0.0329593
ICAM4	1.00098	23.5595	5.48958	0.0191301	0.0332499
NKD1	1.09749	28.0834	5.4836	0.0191957	0.0333491
THBS4	1.12457	29.0298	5.45785	0.0194806	0.0337879
OR7D2	1.1582	21.7916	5.41994	0.0199081	0.0344377
ALX1	2.60119	20.9111	5.38044	0.0203637	0.0351482
GABRA3	1.82878	24.9236	5.33365	0.0209176	0.0360287
MYO18B	1.13466	24.8667	5.23933	0.0220818	0.0378051
F7	1.1003	23.5849	5.22706	0.0222381	0.0380395
SLC18A1	1.45509	24.1459	5.19564	0.0226436	0.038636
ZNF98	1.40257	21.5843	5.17044	0.0229744	0.039145
NBPF6	1.77059	21.4198	5.08326	0.0241579	0.040983
DAO	1.17256	20.1586	5.04747	0.0246619	0.0417206
HABP2	1.01587	28.1164	4.9669	0.025837	0.0435016
SERPINA4	1.03955	27.4958	4.94711	0.0261344	0.0439409
GNG13	1.53575	21.8301	4.9451	0.0261647	0.0439824
PNMA3	1.02528	23.8753	4.93215	0.0263615	0.04428
DPPA4	1.22696	20.8509	4.89504	0.0269339	0.0451205
MIA	1.01308	26.8996	4.85212	0.0276121	0.0461331
CELA2A	2.0009	24.1317	4.84667	0.0276996	0.0462744
SPAG6	1.10434	21.2053	4.78534	0.0287029	0.0477873
SLC22A9	1.30079	20.521	4.77214	0.0289239	0.0480939
NPFFR2	1.3243	21.6455	4.76264	0.029084	0.0483138
CCDC144NL	1.7277	21.4544	4.75579	0.0291999	0.0484859
SPIB	1.05959	27.4898	4.74743	0.029342	0.0486908
LCN8	1.56103	20.4414	4.74482	0.0293866	0.0487596
NR2E1	1.39144	21.128	4.72764	0.0296815	0.0491924
HORMAD1	1.23879	23.694	4.7033	0.0301048	0.0497586
CT45A4	3.87442	22.4106	4.69382	0.0302713	0.0499944

## Sheet: TvsN_up
	logFC	logCPM	LR	PValue	FDR
CST1	13.6162	29.6001	705.037	2.40086e-155	1.87927e-151
GNL3L	2.49948	28.1232	568.929	9.60081e-126	5.01003e-122
GRIN2D	6.00126	28.5346	562.45	2.46412e-124	9.64393e-121
CLDN7	4.97715	30.4805	560.921	5.30095e-124	1.65973e-120
TMEM189-UBE2V1	8.18254	28.217	519.295	6.02462e-115	1.04795e-111
HOXC11	9.36895	25.4913	516.377	2.59908e-114	4.06885e-111
ZBTB20	4.85203	26.545	495.056	1.13153e-109	1.2653e-106
COL10A1	8.2214	28.3186	480.612	1.57282e-106	1.44839e-103
FOXP3	4.55893	25.8455	453.399	1.31346e-100	9.79156e-98
OST4	2.42565	30.6461	447.026	3.20089e-99	2.17869e-96
CCR8	6.28643	22.7008	432.942	3.71992e-96	2.23982e-93
TIMP1	3.88056	32.1633	432.736	4.12389e-96	2.39109e-93
CLDN1	5.45351	29.5817	425.153	1.84431e-94	9.62422e-92
TREM2	5.16726	26.184	422.731	6.20878e-94	3.13543e-91
WNT2	6.99504	25.8674	416.246	1.60132e-92	6.96354e-90
ILDR1	4.69693	26.3683	411.932	1.39196e-91	5.88948e-89
APOC2	6.4203	26.7586	400.013	5.47054e-89	2.19593e-86
CLDN3	7.26735	30.1555	399.227	8.11298e-89	3.17522e-86
FNDC1	6.70795	29.2262	398.576	1.1244e-88	4.29329e-86
CDH17	8.29497	30.721	396.654	2.94693e-88	1.07289e-85
PRR7	3.42454	26.7324	391.033	4.93114e-87	1.71549e-84
CDX2	8.16147	28.2174	390.856	5.38922e-87	1.83409e-84
F2R	3.26108	29.4442	384.859	1.08943e-85	3.27981e-83
PLBD2	2.00971	29.1043	378.161	3.12884e-84	9.00527e-82
CTHRC1	4.61098	28.3004	371.849	7.40631e-83	2.07046e-80
CEACAM6	7.25394	32.42	367.73	5.84112e-82	1.54988e-79
EPHB2	5.02961	29.504	363.62	4.58459e-81	1.1962e-78
HOXB13	8.5279	26.4205	362.248	9.1223e-81	2.34114e-78
ONECUT2	6.47778	29.3287	361.168	1.56765e-80	3.95832e-78
SNX10	3.33986	27.5161	353.756	6.44646e-79	1.60189e-76
MTDH	1.39838	31.0106	352.445	1.24373e-78	3.04228e-76
TYROBP	3.78397	29.0247	350.2	3.83375e-78	8.95781e-76
TNFSF11	5.70521	24.4648	347.244	1.6875e-77	3.77397e-75
MMP11	5.65423	29.8634	347.204	1.72179e-77	3.79642e-75
KIAA1211	4.19027	27.5361	346.965	1.94106e-77	4.22045e-75
CCL15	7.45128	26.266	345.644	3.76556e-77	8.07532e-75
IL4I1	4.28042	26.4901	340.599	4.72449e-76	9.86158e-74
HOXA10	6.69785	27.1692	337.991	1.74772e-75	3.60006e-73
OLFML2B	4.20086	28.552	337.891	1.837e-75	3.73483e-73
HOXA13	8.72345	27.5386	337.778	1.94403e-75	3.90177e-73
IL32	3.9004	30.9353	337.482	2.2555e-75	4.46959e-73
PRAP1	9.29818	28.8334	336.974	2.90954e-75	5.6936e-73
MDK	3.62087	31.1467	336.059	4.60431e-75	8.816e-73
C9orf16	2.50349	29.5598	336.053	4.61777e-75	8.816e-73
PSMB2	1.57893	30.3906	332.442	2.82488e-74	5.14226e-72
HOXB9	7.3236	27.0718	331.912	3.68464e-74	6.55489e-72
GJD3	5.35015	23.6291	329.361	1.32415e-73	2.32916e-71
HTR1D	7.8626	26.1304	328.514	2.02466e-73	3.52178e-71
CLRN3	6.3463	27.2386	328.462	2.07882e-73	3.57626e-71
APOC1	4.52621	28.3624	327.641	3.13729e-73	5.2811e-71
ADAM12	5.00047	27.476	327.232	3.85205e-73	6.34778e-71
RPL28	2.23457	33.4094	322.42	4.30386e-72	6.8752e-70
LEF1	3.49879	27.2699	317.354	5.46041e-71	8.46364e-69
LY6E	3.41583	31.6426	313.889	3.10495e-70	4.58566e-68
APLNR	4.13641	28.4378	313.327	4.11636e-70	6.02258e-68
CHRNA6	6.41057	20.7294	311.725	9.19126e-70	1.32008e-67
INHBA	5.021	28.8203	311.535	1.01102e-69	1.43887e-67
PPDPF	2.21578	32.2869	310.659	1.56887e-69	2.21267e-67
TNFRSF9	4.80803	24.5228	309.683	2.5599e-69	3.51537e-67
BGN	3.73153	32.0402	309.518	2.78116e-69	3.786e-67
DYNLRB1	1.87391	30.2629	308.904	3.78478e-69	5.10783e-67
SERPINB5	6.36519	29.786	308.63	4.34084e-69	5.75897e-67
CLDN16	6.35247	23.0299	308.369	4.94956e-69	6.45712e-67
EFNA2	6.79446	26.6887	303.294	6.31047e-68	8.03174e-66
FCER1G	3.4005	28.9938	301.043	1.952e-67	2.40619e-65
RHOG	1.5894	29.4812	300.668	2.35627e-67	2.88183e-65
CST4	10.7023	23.9754	299.101	5.17047e-67	6.2747e-65
GABRD	3.90521	24.319	297.931	9.30083e-67	1.11148e-64
METTL7B	4.48389	27.7545	297.634	1.07968e-66	1.28049e-64
HOXC9	6.50606	24.7104	290.196	4.50595e-65	5.03862e-63
SULF1	4.39905	30.9091	288.012	1.34823e-64	1.47598e-62
MOGAT3	7.58398	25.615	286.368	3.07621e-64	3.32125e-62
CST2	6.9541	25.0624	286.35	3.10394e-64	3.32823e-62
SUCNR1	5.74443	26.2306	286.292	3.19549e-64	3.40309e-62
PLA2G7	4.29773	26.877	285.9	3.88903e-64	4.1137e-62
GATSL2	3.44987	25.4165	285.259	5.36439e-64	5.63621e-62
ZBTB7A	1.57225	30.3499	284.277	8.78044e-64	9.10317e-62
LAMP3	4.17041	27.3245	280.47	5.93222e-63	6.06986e-61
HIST1H4C	4.62947	23.0143	279.354	1.03835e-62	1.04873e-60
GNAI2	1.76356	31.3816	278.632	1.49163e-62	1.49688e-60
TFF3	6.48724	30.1393	278.515	1.58211e-62	1.57757e-60
PSMB3	1.86043	30.1363	278.337	1.72964e-62	1.71377e-60
CCL18	6.64043	28.2788	278.03	2.01781e-62	1.97223e-60
KLK6	10.2343	28.8071	278.02	2.02829e-62	1.97223e-60
LILRA4	6.59262	22.6189	276.395	4.58376e-62	4.32282e-60
FYB	3.48392	27.9865	275.448	7.37016e-62	6.90898e-60
CLDN4	4.14861	31.6538	273.016	2.49746e-61	2.31348e-59
UBD	5.35518	30.3707	272.811	2.76906e-61	2.54998e-59
PRR11	2.98252	27.6841	271.558	5.19118e-61	4.72488e-59
IGFL2	7.51893	23.8203	271.149	6.37459e-61	5.76845e-59
ACTN4	1.75486	33.2925	270.732	7.85875e-61	7.04241e-59
TM4SF20	8.92546	28.3855	270.729	7.87239e-61	7.04241e-59
SFRP4	5.73545	29.5385	268.355	2.5905e-60	2.27833e-58
AGMAT	3.83749	27.5205	267.859	3.3238e-60	2.90693e-58
IGSF6	3.58129	26.1515	267.439	4.10301e-60	3.52927e-58
CTSB	2.37989	33.2639	267.09	4.88746e-60	4.18105e-58
LY86	3.72595	25.6695	267.022	5.05722e-60	4.30276e-58
CEL	12.3783	31.7563	264.566	1.73525e-59	1.45269e-57
ADAMTS12	3.72062	27.9613	264.488	1.80415e-59	1.50234e-57
PDZD11	1.64556	28.5668	262.875	4.05313e-59	3.35723e-57
CDX1	8.87906	28.5825	262.805	4.19872e-59	3.45953e-57
CFL1	1.5576	33.1644	262.404	5.13369e-59	4.18583e-57
TPP1	1.45325	31.3927	262.025	6.20907e-59	5.03642e-57
MXRA5	3.48977	31.143	260.139	1.60035e-58	1.29142e-56
TMSB10	2.19177	32.6413	258.945	2.9145e-58	2.31606e-56
PYCARD	2.54565	28.5329	258.781	3.16395e-58	2.5016e-56
MUC17	8.28755	31.8795	258.24	4.15089e-58	3.26544e-56
BMP8A	3.38344	25.2879	256.777	8.64922e-58	6.70315e-56
ZNF574	1.32677	28.3617	256.252	1.12593e-57	8.64045e-56
CKLF	2.22469	27.558	255.465	1.67137e-57	1.27635e-55
FOXD2	3.45535	26.0455	255.448	1.68533e-57	1.28077e-55
LUM	3.82509	31.985	254.935	2.18069e-57	1.64129e-55
COL1A1	3.75639	35.0283	254.702	2.45192e-57	1.8366e-55
GRN	1.64764	32.1537	251.423	1.27112e-56	9.3865e-55
CHIT1	6.76484	26.1137	251.054	1.5302e-56	1.12466e-54
XPR1	1.66459	29.0224	249.828	2.83032e-56	2.06087e-54
HCST	3.31404	26.1789	246.34	1.6305e-55	1.155e-53
FGD6	2.26608	28.4842	245.662	2.29148e-55	1.60148e-53
TMEM185B	1.50073	28.2569	245.184	2.9135e-55	2.01818e-53
OTOA	3.83932	22.2414	245.088	3.05768e-55	2.10872e-53
CCL25	12.5906	28.2984	244.544	4.01693e-55	2.74133e-53
PFN1	1.54911	32.8421	244.506	4.09566e-55	2.77565e-53
APOE	3.71353	31.0132	243.917	5.50481e-55	3.68281e-53
HOXC8	5.83076	24.3809	242.657	1.03626e-54	6.90323e-53
LILRB4	3.5996	27.1913	242.461	1.14345e-54	7.58504e-53
LY96	3.06248	25.8764	242.189	1.31041e-54	8.65591e-53
GUCY2C	6.84647	28.2155	241.755	1.62979e-54	1.07203e-52
FEZF1	7.58908	24.502	240.865	2.54734e-54	1.65472e-52
PIK3AP1	2.92504	28.6887	239.763	4.4308e-54	2.85449e-52
ORAI1	1.41481	28.5577	239.375	5.38245e-54	3.43927e-52
PIGU	1.71564	28.491	239.22	5.81792e-54	3.68743e-52
ESM1	4.03123	25.9519	238.892	6.86106e-54	4.33105e-52
COL11A1	5.92949	27.7474	238.354	8.98893e-54	5.65148e-52
KLF16	1.63778	28.7365	237.484	1.39129e-53	8.67757e-52
NRM	1.90008	27.6038	237.212	1.59456e-53	9.90588e-52
ATF7IP	1.4631	29.176	236.855	1.9072e-53	1.18013e-51
ITM2B	1.51683	32.7572	236.764	1.99675e-53	1.23068e-51
FOXS1	3.52635	25.4518	236.708	2.05367e-53	1.26079e-51
S100A10	2.69867	32.0228	236.495	2.285e-53	1.39733e-51
HOXC10	7.64752	26.8714	236.095	2.79378e-53	1.70181e-51
ALPPL2	10.6562	27.6652	234.101	7.60449e-53	4.59646e-51
RAC1	1.39854	32.157	233.834	8.69296e-53	5.23416e-51
IGF2BP3	5.94409	27.159	233.273	1.15245e-52	6.91247e-51
FPR3	3.38815	27.7198	231.84	2.36686e-52	1.39298e-50
CD68	2.6095	30.6581	231.479	2.8366e-52	1.66318e-50
RABIF	1.28118	27.2978	230.777	4.0347e-52	2.34808e-50
ZFP64	1.32259	28.0594	230.608	4.39275e-52	2.53758e-50
BCL7C	1.42944	28.744	230.513	4.60735e-52	2.65177e-50
RAMP2	2.63924	27.9101	230.158	5.50744e-52	3.1582e-50
FXYD5	2.54539	30.3839	229.411	8.0113e-52	4.56061e-50
DUSP18	1.77828	27.1187	229.264	8.6267e-52	4.89315e-50
MMP7	7.20674	29.7009	228.717	1.13555e-51	6.4177e-50
CD1A	5.1093	23.0907	228.683	1.15484e-51	6.50326e-50
FAP	3.70675	27.3484	228.335	1.37566e-51	7.71896e-50
RNF186	6.12087	26.2123	227.68	1.91113e-51	1.06472e-49
F2RL2	3.746	27.4512	226.984	2.71022e-51	1.50456e-49
WNT7B	6.70354	26.2317	226.731	3.07835e-51	1.70288e-49
C6orf223	6.60383	26.6389	226.186	4.04736e-51	2.23104e-49
CDR1	4.47253	23.5256	225.861	4.76541e-51	2.61763e-49
PTAFR	2.89521	27.8611	225.84	4.81408e-51	2.63512e-49
GM2A	2.00357	29.4986	225.708	5.14414e-51	2.79623e-49
ATP6V0C	1.3193	31.257	225.329	6.22327e-51	3.37112e-49
TRIM10	4.40879	24.2919	224.263	1.06323e-50	5.71991e-49
UBE2D1	1.23342	28.0628	224.184	1.1059e-50	5.92904e-49
BANF1	1.51	30.117	224.118	1.14339e-50	6.10914e-49
PSENEN	1.74919	28.722	223.5	1.55937e-50	8.27524e-49
PURA	1.46646	27.9859	222.409	2.69674e-50	1.42627e-48
THY1	3.14296	30.1685	222.318	2.82348e-50	1.48827e-48
TM4SF19	6.48615	23.5277	221.875	3.52696e-50	1.84664e-48
CD52	3.84493	27.732	221.626	3.99636e-50	2.08543e-48
LST1	2.8323	26.2785	219.602	1.10475e-49	5.67043e-48
SI	11.1956	29.6244	219.04	1.46487e-49	7.4943e-48
THBS2	3.95936	30.3719	218.225	2.20591e-49	1.11759e-47
EMR3	5.32806	22.9582	218.122	2.32347e-49	1.17335e-47
CSF2	6.67655	22.5721	217.991	2.48132e-49	1.24904e-47
PLD4	4.74101	25.4692	217.85	2.66342e-49	1.33641e-47
MUC2	9.99544	31.0933	217.1	3.88132e-49	1.92895e-47
CILP2	5.40449	25.5666	216.201	6.09502e-49	3.01001e-47
CX3CR1	3.80651	24.7693	215.248	9.8383e-49	4.84335e-47
IBSP	7.53409	22.6688	214.978	1.1268e-48	5.52978e-47
SLC39A5	5.93881	27.7976	214.178	1.68396e-48	8.18707e-47
LGALS2	5.5656	27.4704	214.015	1.82829e-48	8.8339e-47
TINAG	8.59014	24.2164	213.749	2.08938e-48	1.00148e-46
CCR4	4.22213	24.9349	211.401	6.79466e-48	3.20393e-46
NEK6	1.78271	29.3516	211.003	8.30064e-48	3.9023e-46
CD86	3.04093	26.6088	210.696	9.68325e-48	4.52511e-46
S100A11	2.5204	32.5363	210.265	1.20222e-47	5.60143e-46
EPYC	9.28381	23.3965	210.194	1.24631e-47	5.78961e-46
CMIP	1.60303	30.6137	209.501	1.7651e-47	8.17535e-46
HLA-DPB1	3.22364	30.6772	209.142	2.11384e-47	9.73301e-46
ZNF460	2.28979	26.5724	208.715	2.61915e-47	1.20243e-45
HLA-DPA1	3.51707	31.4762	207.906	3.93284e-47	1.78979e-45
CD4	2.79127	28.8802	207.593	4.60379e-47	2.08301e-45
KIAA0754	2.39708	27.1285	207.134	5.79634e-47	2.60202e-45
KRT23	7.29745	28.3136	206.636	7.44265e-47	3.3007e-45
PIAS1	1.10032	28.7922	205.114	1.59945e-46	7.05335e-45
HOXA11	6.73896	25.5281	204.935	1.74978e-46	7.67306e-45
ZIC2	7.00434	25.8638	204.645	2.02422e-46	8.82704e-45
IL2RG	3.56159	29.9634	204.453	2.22882e-46	9.66543e-45
FUT6	5.15088	27.2529	204.292	2.41705e-46	1.04239e-44
GJB4	5.91678	25.1768	204.233	2.48982e-46	1.07083e-44
TRIM15	5.24072	27.1679	204.222	2.50354e-46	1.07378e-44
NKG7	3.73439	26.8768	203.486	3.6244e-46	1.55027e-44
ALG3	1.5147	29.5517	203.293	3.99263e-46	1.70312e-44
CNFN	8.46198	28.7016	202.629	5.57415e-46	2.37129e-44
SKA3	3.07457	27.3427	202.567	5.74975e-46	2.43936e-44
SH3KBP1	1.85745	29.2777	202.48	6.00846e-46	2.54223e-44
SHD	5.64919	23.9684	201.498	9.8392e-46	4.14066e-44
LAIR2	5.57269	22.6814	201.328	1.07135e-45	4.48448e-44
DKK2	4.47118	25.0005	200.042	2.04483e-45	8.53646e-44
CTSC	2.21776	30.6734	199.813	2.29464e-45	9.55388e-44
PAEP	8.64805	23.5173	198.392	4.68527e-45	1.9101e-43
PLA2G2D	5.80351	25.7804	198.35	4.7854e-45	1.94585e-43
IL22RA2	5.25599	22.0831	198.185	5.19988e-45	2.10891e-43
TTYH3	2.11691	30.9521	197.172	8.65018e-45	3.49017e-43
RNASE6	3.0166	27.1342	197.09	9.01167e-45	3.62668e-43
TRIM29	5.9547	30.123	196.765	1.06129e-44	4.26013e-43
FKBP1A	1.28884	31.3414	196.279	1.35447e-44	5.3955e-43
IKBIP	1.74176	26.9698	196.07	1.50514e-44	5.98046e-43
TUBA1B	1.49179	33.1708	195.709	1.80397e-44	7.14964e-43
F8A1	2.00258	29.0044	195.677	1.83369e-44	7.23212e-43
SPP1	5.24432	30.521	195.676	1.83402e-44	7.23212e-43
ADH6	5.84199	26.607	195.151	2.38761e-44	9.3212e-43
REL	1.61481	28.3985	194.676	3.03241e-44	1.17506e-42
CDH11	2.82928	29.5155	194.628	3.10547e-44	1.2004e-42
NDE1	1.50165	28.4949	194.282	3.69531e-44	1.42488e-42
VCAN	3.04222	30.8159	193.518	5.427e-44	2.08234e-42
TRIM69	1.84543	28.5133	193.509	5.45126e-44	2.08654e-42
SH3BGRL3	1.85954	31.6244	193.41	5.72763e-44	2.18698e-42
LTB	3.88418	27.0894	192.474	9.16921e-44	3.46956e-42
GBX2	7.95444	21.5923	192.451	9.27669e-44	3.49944e-42
CCL22	4.03696	26.0321	192.436	9.34591e-44	3.51707e-42
MEP1A	7.85449	28.1879	191.405	1.56917e-43	5.86285e-42
TGFB1	2.1176	29.8371	191.382	1.5871e-43	5.91572e-42
RPS15	1.65445	32.5365	190.605	2.34622e-43	8.60188e-42
PDLIM5	1.19931	30.4889	188.89	5.55469e-43	2.00828e-41
IFI6	3.5023	30.8882	188.779	5.87309e-43	2.11851e-41
GPA33	5.97116	28.637	188.677	6.18171e-43	2.2247e-41
FAM83A	7.05727	27.215	188.582	6.48283e-43	2.32772e-41
IGFBP7	2.50583	32.0098	188.529	6.65982e-43	2.3858e-41
SPI1	2.69168	28.1199	188.516	6.70122e-43	2.39515e-41
CXCL16	2.10399	30.6043	188.335	7.34196e-43	2.61819e-41
CXCR3	3.34078	25.9258	188.037	8.5275e-43	3.02032e-41
CHRNA5	2.55656	25.4647	187.951	8.90555e-43	3.14001e-41
TLR7	3.66728	25.4708	187.904	9.11647e-43	3.20715e-41
ANXA13	5.87272	27.6686	187.375	1.1893e-42	4.16522e-41
CD44	2.83314	31.9033	187.088	1.37401e-42	4.80136e-41
TNFSF13B	2.83496	27.1206	187.024	1.41913e-42	4.94799e-41
ACOT7	1.85248	29.0324	186.846	1.55205e-42	5.38745e-41
C12orf39	8.66077	24.7618	186.158	2.19291e-42	7.56167e-41
RAVER1	1.22532	29.9168	186.03	2.33903e-42	8.0478e-41
CTRB2	13.2381	28.5639	185.907	2.4875e-42	8.53986e-41
CYBA	2.11947	30.7997	185.705	2.75359e-42	9.4327e-41
DCK	1.39792	28.3431	185.55	2.97663e-42	1.01302e-40
FCGR2A	2.64033	28.8867	185.514	3.03043e-42	1.0291e-40
CMTM1	2.03592	23.7535	184.872	4.18587e-42	1.41839e-40
CXCL9	4.57395	29.782	184.799	4.34118e-42	1.46468e-40
DMBX1	5.62716	23.72	184.76	4.42792e-42	1.49073e-40
PCDH17	2.4105	27.5758	184.724	4.50794e-42	1.51117e-40
REG4	6.53119	32.1932	184.716	4.52721e-42	1.51439e-40
MESP2	4.47289	22.9492	184.665	4.64451e-42	1.55032e-40
SHISA5	1.11698	30.6593	184.363	5.40639e-42	1.80079e-40
HTR1F	4.21755	20.9361	184.281	5.6336e-42	1.87248e-40
GJB2	3.76905	29.4102	184.018	6.42861e-42	2.1322e-40
RB1	1.36364	29.7042	183.978	6.55996e-42	2.17117e-40
GATA3	3.0151	25.4832	183.7	7.54538e-42	2.49205e-40
AHR	1.69844	30.7739	183.659	7.70027e-42	2.53673e-40
MEST	2.61638	28.911	183.656	7.71308e-42	2.53673e-40
TRAPPC1	1.2108	29.4201	183.588	7.9816e-42	2.61954e-40
ALPP	8.14143	25.7009	183.403	8.75939e-42	2.86879e-40
RAB8A	1.11332	29.4157	183.251	9.45436e-42	3.08994e-40
DTL	2.6337	27.5593	183.056	1.04298e-41	3.40164e-40
KLK8	8.13751	25.3727	182.907	1.12379e-41	3.65758e-40
ATOX1	1.33206	28.1446	182.895	1.1309e-41	3.67307e-40
TMEM150B	3.87405	26.0272	182.799	1.18672e-41	3.8464e-40
HLA-DQB2	4.24925	25.8676	182.594	1.31565e-41	4.25547e-40
GNA13	1.23601	29.9813	182.56	1.33796e-41	4.31873e-40
HIST1H1E	3.92678	24.9155	182.339	1.4957e-41	4.81794e-40
HIST1H2BO	4.74231	22.0652	182.21	1.59515e-41	5.12773e-40
PLA2G1B	10.5827	26.8084	181.971	1.79894e-41	5.771e-40
ASCL2	4.69074	28.0359	181.844	1.91739e-41	6.13838e-40
ABCA13	5.48112	24.8732	181.224	2.61923e-41	8.35114e-40
SF3B4	1.13067	29.9929	180.559	3.65931e-41	1.16436e-39
[truncated: 3,363 more rows]

## Sheet: TvsN_down
	logFC	logCPM	LR	PValue	FDR
[truncated: 1,602 more rows]
