# Supplementary material for: Gastric Normal Adjacent Mucosa Versus Healthy and Cancer Tissues: Distinctive Transcriptomic Profiles and Biological Features
Source: Cancers (Basel). 2019 Aug 26;11(9):1248. doi: 10.3390/cancers11091248 (PMC6769942; doi:10.3390/cancers11091248)
Supplement: Supplementary file 1 [file cancers-11-01248-s001.zip › Table S6.xlsx]

## Sheet: README
Digital PCR validations
	worksheet	description
1	RNAseq	counts
2	Digital	counts
3	log2 RNAseq	log2 counts
4	log2 Digital	log2 counts
5	Digital log2FC	log2 DEDD normalized counts
6	correlation	correlation RNAseq vs Digital
7	CYP1A1	counts both RNAseq and Digital to show the absence of signal in both

## Sheet: RNAseq
row.names	X1S	X5S	X6S	X10S	X11S	X15S	X25S	X32S	X33S	X1T	X5T	X6T	X10T	X11T	X15T	X25T	X32T	X33T
TFF1	356.73	336.49	1144.52	2389.87	1487.68	156.06	283.14	1411.23	522.07	117.83	7.78	1.31	409.61	63.5	2.35	259.54	1.97	20.26
LTF	11.21	2759.86	275.17	8.64	288.04	19.38	1086.91	409.55	515.51	0.61	14.89	2.02	66.36	10.9	7.81	3.46	0.84	2.05
TFF2	905.3	339.84	849.21	3496.65	1987.39	689.18	250.46	1328.67	286.09	6.67	3.5	0.4	650.27	4.31	2.85	119.51	1.55	5.23
NCAM1	46.43	64.74	43.85	32.42	48.74	57.35	53	21.03	55.88	37.86	5.15	2.32	4.04	0.84	2.23	12.52	2.25	4.3
CYP1A1	0	2.47	0	0.53	0.28	1	0.78	0.15	0.39	0	0	0.3	0.37	0	0	0.13	0	0.09
DEDD	73.01	55.33	99.04	68.59	79.89	48.5	62.25	75.58	81.01	121.94	107.63	110.66	71.01	77.17	99.73	85.63	89.26	89.26

## Sheet: Digital
row.names	X1S	X5S	X6S	X10S	X11S	X15S	X25S	X32S	X33S	X1T	X5T	X6T	X10T	X11T	X15T	X25T	X32T	X33T
TFF1	1334	1964	642.5	3400	3860	96.1	502	1748.5	593	411	45.1	4.5	3150	1059.5	22.4	4080	26.45	92.65
LTF	9.7	4040	46.6	5.05	177.5	3.15	800.5	192	168.5	1.25	29.8	5.75	106.9	38.15	15	5.8	1.85	2.6
TFF2	783	933	218	2222	1424.5	154	222.5	960.5	128.75	6.9	7.9	2.9	1166.5	13.15	8.25	582	3.15	14.7
NCAM1	15.5	64.2	4.2	6.4	14.2	6.7	24.4	7.1	14.7	13.4	5.3	1.3	2.1	1.6	2.8	23.2	4.6	3.6
CYP1A1	0.11	0.43	0.1	0.11	0.265	0.225	0.94	0.215	0	0.11	0.38	0	0.42	0.3	0.225	0.98	0.21	0.425
DEDD for TFF1-CYP1A1	27.8	48.8	15	15.5	24.85	6	27.9	23.2	17.85	58.1	101.1	126	88.6	107.3	180	184	172.5	88.65
DEDD for LTF-TFF2-NCAM1	21.4	48.3	10.7	15.15	27.3	5.55	25.1	26.15	16.25	54.2	94.9	108.2	42.25	118.25	167	184	162	89.15

## Sheet: log2 RNAseq
row.names	X1S	X5S	X6S	X10S	X11S	X15S	X25S	X32S	X33S	X1T	X5T	X6T	X10T	X11T	X15T	X25T	X32T	X33T
TFF1	8.47873	8.39446	10.1605	11.2227	10.5389	7.28605	8.14542	10.4627	9.02813	6.88069	2.96162	0.400538	8.67814	5.98891	1.23879	8.01987	0.9855	4.34127
LTF	3.488	11.4304	8.10423	3.1127	8.17018	4.27724	10.086	8.67793	9.00988	-0.68966	3.89724	1.02148	6.05246	3.44758	2.96717	1.79494	-0.234465	1.04264
TFF2	9.82227	8.40875	9.72999	11.7718	10.9567	9.42876	7.96849	10.3758	8.16038	2.73985	1.81147	-1.2863	9.34492	2.11103	1.51602	6.90111	0.641546	2.38957
NCAM1	5.5373	6.01681	5.45483	5.01926	5.60733	5.84197	5.72819	4.39506	5.80452	5.24298	2.36737	1.22033	2.01792	-0.234465	1.1635	3.64731	1.17632	2.10769
CYP1A1	-6.64386	1.31034	-6.64386	-0.888969	-1.78588	0.0143553	-0.340075	-2.64386	-1.32193	-6.64386	-6.64386	-1.68966	-1.39593	-6.64386	-6.64386	-2.8365	-6.64386	-3.32193
DEDD	6.19022	5.79025	6.63009	6.10014	6.32012	5.60021	5.96023	6.24012	6.34021	6.93015	6.75007	6.79012	6.15015	6.27016	6.6401	6.42021	6.4801	6.4801

## Sheet: log2 Digital
row.names	X1S	X5S	X6S	X10S	X11S	X15S	X25S	X32S	X33S	X1T	X5T	X6T	X10T	X11T	X15T	X25T	X32T	X33T
TFF1	10.3816	10.9396	9.32758	11.7313	11.9144	6.58661	8.97157	10.7719	9.21191	8.68303	5.49538	2.17313	11.6211	10.0492	4.48607	11.9944	4.72574	6.53387
LTF	3.27947	11.9801	5.54257	2.33914	7.47176	1.65992	9.64478	7.58504	7.39669	0.333424	4.89772	2.52607	6.74025	5.25399	3.90785	2.53854	0.895303	1.38405
TFF2	9.61289	9.86575	7.76825	11.1176	10.4763	7.26688	7.79773	9.90766	7.00854	2.78869	2.98368	1.54102	10.188	3.71809	3.04614	9.1849	1.65992	3.87873
NCAM1	3.95513	6.00473	2.07382	2.68032	3.82883	2.74631	4.6094	2.82985	3.87873	3.74524	2.40871	0.389567	1.07724	0.687061	1.49057	4.53667	2.20477	1.852
CYP1A1	-3.05889	-1.18442	-3.18442	-3.05889	-1.8625	-2.08927	-0.0740006	-2.152	-6.64386	-3.05889	-1.35845	-6.64386	-1.21759	-1.68966	-2.08927	-0.0144996	-2.18442	-1.20091
DEDD for TFF1-CYP1A1	4.79753	5.6091	3.90785	3.95513	4.63575	2.58736	4.80271	4.53667	4.15866	5.86071	6.65978	6.97739	6.4694	6.74564	7.49193	7.52364	7.43054	6.47021
DEDD for LTF-TFF2-NCAM1	4.42021	5.59425	3.42089	3.9222	4.77136	2.47508	4.65019	4.70929	4.02326	5.76049	6.56849	6.75769	5.40122	6.88582	7.38379	7.52364	7.33994	6.47832

## Sheet: Digital log2FC
row.names	X1S	X5S	X6S	X10S	X11S	X15S	X25S	X32S	X33S	X1T	X5T	X6T	X10T	X11T	X15T	X25T	X32T	X33T
TFF1	5.58402	5.33048	5.41972	7.7762	7.27863	3.99925	4.16886	6.23524	5.05325	2.82232	-1.16441	-4.80427	5.15174	3.30354	-3.00586	4.47072	-2.7048	0.0636633
LTF	-1.14074	6.38589	2.12168	-1.58306	2.7004	-0.81516	4.99459	2.87575	3.37344	-5.42706	-1.67076	-4.23162	1.33903	-1.63183	-3.47594	-4.9851	-6.44464	-5.09427
TFF2	5.19267	4.2715	4.34736	7.19545	5.70489	4.7918	3.14754	5.19837	2.98529	-2.9718	-3.58481	-5.21667	4.78676	-3.16773	-4.33765	1.66126	-5.68001	-2.5996
NCAM1	-0.465086	0.410476	-1.34707	-1.24187	-0.942523	0.271228	-0.0407897	-1.87944	-0.14453	-2.01525	-4.15978	-6.36812	-4.32398	-6.19876	-5.89322	-2.98697	-5.13517	-4.62633
CYP1A1	-7.85643	-6.79353	-7.09228	-7.01402	-6.49825	-4.67663	-4.87671	-6.68868	-10.8025	-8.91961	-8.01824	-13.6213	-7.68699	-8.4353	-9.5812	-7.53814	-9.61496	-7.67112

## Sheet: correlation
row.names	cor	p.value
TFF1	0.987077	3.75612e-14
LTF	0.986026	6.99881e-14
TFF2	0.991794	1.00773e-15
NCAM1	0.976484	4.36785e-12
CYP1A1	0.290653	0.241967

## Sheet: CYP1A1
tecnology	row.names	X1S	X5S	X6S	X10S	X11S	X15S	X25S	X32S	X33S	X1T	X5T	X6T	X10T	X11T	X15T	X25T	X32T	X33T
RNAseq	CYP1A1	0	2.47	0	0.53	0.28	1	0.78	0.15	0.39	0	0	0.3	0.37	0	0	0.13	0	0.09
Digital	CYP1A1	0.11	0.43	0.1	0.11	0.265	0.225	0.94	0.215	0	0.11	0.38	0	0.42	0.3	0.225	0.98	0.21	0.425
