# Supplementary material for: Gastric Normal Adjacent Mucosa Versus Healthy and Cancer Tissues: Distinctive Transcriptomic Profiles and Biological Features
Source: Cancers (Basel). 2019 Aug 26;11(9):1248. doi: 10.3390/cancers11091248 (PMC6769942; doi:10.3390/cancers11091248)
Supplement: Supplementary file 1 [file cancers-11-01248-s001.zip › Table S3.xlsx]

## Sheet: Sheet1
Enriched HALLMARK in TCGA gNAT
	ANvsT.es	ANvsT.pvalue	ANvsT.nes	ANvsT.N.leadingEdgeSubset	ANvsT.N.geneSet	ANvsT.q.value	ANvsN.es	ANvsN.pvalue	ANvsN.nes	ANvsN.N.leadingEdgeSubset	ANvsN.N.geneSet	ANvsN.q.value	ANvsT.leadingEdgeSubset	ANvsT.geneSet	ANvsN.leadingEdgeSubset	ANvsN.geneSet
HALLMARK_ESTROGEN_RESPONSE_EARLY	0.387417	0.0005	1.4342	54	195	0.0015625	0.466725	0.0025	1.41049	91	195	0.0145833	SLC26A2/ADCY9/WFS1/BCL2/SLC1A1/MSMB/GJA1/BLVRB/OLFM1/DLC1/RHOD/TIPARP/RAPGEFL1/MREG/CELSR2/SNX24/OLFML3/FAM63A/ABLIM1/CXCL12/SEC14L2/SLC9A3R1/KLF10/EGR3/FOS/MAST4/ABAT/TFAP2C/FKBP5/SYNGR1/PDZK1/MPPED2/AR/KLF4/REEP1/SVIL/SFN/TPD52L1/PDLIM3/THSD4/PGR/GFRA1/MAPT/P2RY2/TIAM1/TFF1/SULT2B1/HSPB8/ZNF185/CLIC3/AQP3/WISP2/KRT15/KRT13	GREB1/CA12/SLC9A3R1/MYB/ANXA9/IGFBP4/SYBU/NPY1R/PDZK1/NRIP1/MLPH/HSPB8/EGR3/KRT19/LRIG1/KDM4B/PGR/RHOBTB3/TPD52L1/ELOVL2/RET/TPBG/TFF1/MAPT/SCNN1A/ABAT/FLNB/XBP1/CELSR2/RAB31/MYBL1/MREG/FAM102A/MSMB/STC2/FAM134B/SIAH2/ZNF185/SLC19A2/SLC1A4/FHL2/BCL2/PMAIP1/AREG/OVOL2/TSKU/ADCY9/RASGRP1/MUC1/SLC27A2/FKBP4/CXCL12/TMPRSS3/RARA/IL17RB/CBFA2T3/TFF3/UGCG/CCND1/SLC22A5/WFS1/PTGES/WWC1/WISP2/MYC/ITPK1/TM…	KRT13/KRT15/TFF3/KLK10/CLDN7/CLIC3/ZNF185/SULT2B1/PDZK1/TFAP2C/PDLIM3/MAPT/HSPB8/P2RY2/TIAM1/SLC27A2/PGR/FAIM3/AQP3/SFN/SVIL/CXCL12/MPPED2/CD44/MREG/CALB2/GFRA1/RHOD/EGR3/IGFBP4/RASGRP1/ANXA9/TFF1/REEP1/ADCY9/RARA/SLC24A3/KLF10/BCL2/GJA1/BCL11B/WISP2/OLFML3/TUBB2B/PAPSS2/MYB/MAST4/SLC26A2/MSMB/AR/DLC1/SLC2A1/SLC9A3R1/SEC14L2/FOXC1/ALDH3B1/AMFR/RAPGEFL1/BHLHE40/PRSS23/THSD4/HR/KLF4/WFS1/KRT8/HES1/…	GREB1/CA12/SLC9A3R1/MYB/ANXA9/IGFBP4/SYBU/NPY1R/PDZK1/NRIP1/MLPH/HSPB8/EGR3/KRT19/LRIG1/KDM4B/PGR/RHOBTB3/TPD52L1/ELOVL2/RET/TPBG/TFF1/MAPT/SCNN1A/ABAT/FLNB/XBP1/CELSR2/RAB31/MYBL1/MREG/FAM102A/MSMB/STC2/FAM134B/SIAH2/ZNF185/SLC19A2/SLC1A4/FHL2/BCL2/PMAIP1/AREG/OVOL2/TSKU/ADCY9/RASGRP1/MUC1/SLC27A2/FKBP4/CXCL12/TMPRSS3/RARA/IL17RB/CBFA2T3/TFF3/UGCG/CCND1/SLC22A5/WFS1/PTGES/WWC1/WISP2/MYC/ITPK1/TM…
HALLMARK_ESTROGEN_RESPONSE_LATE	0.365239	0.0055	1.36792	69	197	0.0125	0.460129	0.0035	1.37106	84	197	0.0145833	GALE/AMFR/SLC29A1/NMU/ARL3/FAM102A/HSPA4L/ASCL1/MOCS2/PTGER3/SLC26A2/EMP2/ST6GALNAC2/WFS1/TH/TPSAB1/BCL2/BLVRB/IMPA2/FGFR3/OLFM1/RAPGEFL1/CELSR2/HOMER2/TST/PDCD4/SGK1/PKP3/CXCL12/CCNA1/SLC9A3R1/CXCL14/CPE/CAV1/EGR3/FOS/ALDH3A2/CYP4F11/PERP/IGSF1/ATP2B4/PRKAR2B/TFAP2C/FKBP5/PDZK1/ZFP36/KLF4/ACOX2/CA2/SCUBE2/SFN/TPD52L1/PDLIM3/PGR/MAPT/PCP4/KLK11/TIAM1/FABP5/TFF1/SULT2B1/CKB/LTF/TRIM29/HSPB8/CLIC3/…	TFF1/SLC9A3R1/TPD52L1/PRSS23/CA12/PDZK1/ANXA9/CELSR2/TJP3/PGR/RET/MYB/TPBG/EGR3/ARL3/OLFM1/NPY1R/SCNN1A/XBP1/AREG/IL17RB/NRIP1/ASS1/TFF3/FKBP4/SLC27A2/LLGL2/AGR2/KRT19/WISP2/BLVRB/FLNB/PDCD4/CALCR/IGFBP4/DNAJC12/TIAM1/TSPAN13/CXCL12/RAB31/PKP3/CYP26B1/FKBP5/SIAH2/ISG20/TMPRSS3/SERPINA3/WFS1/MAPT/PDLIM3/RBBP8/GJB3/PRLR/SLC1A4/FOS/PLA2G16/SLC7A5/SERPINA5/IMPA2/DHCR7/MYOF/CDH1/EMP2/OVOL2/DLG5/CHPT1/…	KRT13/TRIM29/S100A9/TFF3/KLK10/CLIC3/SULT2B1/PDZK1/TFAP2C/PDLIM3/NMU/PCP4/MAPT/HSPB8/ATP2B4/TIAM1/CXCL14/SLC27A2/GJB3/PGR/SFN/CXCL12/MDK/CD44/GAL/PERP/ACOX2/FABP5/EGR3/PRKAR2B/IGFBP4/ANXA9/TFF1/CD9/SLC24A3/BCL2/WISP2/ZFP36/PKP3/CAV1/SNX10/PAPSS2/MYB/SLC26A2/CPE/TPSAB1/DNAJC12/SLC9A3R1/GINS2/TH/FOXC1/ALDH3B1/AMFR/RAPGEFL1/PRSS23/HR/TFPI2/ID2/KLF4/WFS1/OLFM1/NBL1/BATF/ITPK1/NPY1R/EMP2/IGSF1/NXT1/CY…	TFF1/SLC9A3R1/TPD52L1/PRSS23/CA12/PDZK1/ANXA9/CELSR2/TJP3/PGR/RET/MYB/TPBG/EGR3/ARL3/OLFM1/NPY1R/SCNN1A/XBP1/AREG/IL17RB/NRIP1/ASS1/TFF3/FKBP4/SLC27A2/LLGL2/AGR2/KRT19/WISP2/BLVRB/FLNB/PDCD4/CALCR/IGFBP4/DNAJC12/TIAM1/TSPAN13/CXCL12/RAB31/PKP3/CYP26B1/FKBP5/SIAH2/ISG20/TMPRSS3/SERPINA3/WFS1/MAPT/PDLIM3/RBBP8/GJB3/PRLR/SLC1A4/FOS/PLA2G16/SLC7A5/SERPINA5/IMPA2/DHCR7/MYOF/CDH1/EMP2/OVOL2/DLG5/CHPT1/…
HALLMARK_APICAL_SURFACE	0.517224	0.01	1.51907	16	43	0.0208333	0.595268	0.0055	1.60198	12	43	0.0211538	GSTM3/TMEM8B/MDGA1/SLC34A3/SRPX/NTNG1/GAS1/HSPB1/AIM1/ATP6V0A4/SCUBE1/SLC2A4/GHRL/LYPD3/RHCG/MAL	B4GALT1/RHCG/MAL/LYPD3/PKHD1/ATP6V0A4/AIM1/SHROOM2/SRPX/MDGA1/TMEM8B/THY1/PCSK9/EPHB4/DCBLD2/GHRL/LYN/GAS1/FLOT2/PLAUR/AKAP7/ATP8B1/EFNA5/SLC34A3/APP/GSTM3/HSPB1/SLC2A4/IL2RB/RTN4RL1/NCOA6/SULF2/ADAM10/BRCA1/GATA3/AFAP1L2/IL2RG/CD160/ADIPOR2/NTNG1/SCUBE1/CX3CL1/CROCC	RHCG/MAL/LYPD3/ATP6V0A4/SLC2A4/HSPB1/IL2RG/AIM1/SCUBE1/NTNG1/IL2RB/GAS1	B4GALT1/RHCG/MAL/LYPD3/PKHD1/ATP6V0A4/AIM1/SHROOM2/SRPX/MDGA1/TMEM8B/THY1/PCSK9/EPHB4/DCBLD2/GHRL/LYN/GAS1/FLOT2/PLAUR/AKAP7/ATP8B1/EFNA5/SLC34A3/APP/GSTM3/HSPB1/SLC2A4/IL2RB/RTN4RL1/NCOA6/SULF2/ADAM10/BRCA1/GATA3/AFAP1L2/IL2RG/CD160/ADIPOR2/NTNG1/SCUBE1/CX3CL1/CROCC
HALLMARK_KRAS_SIGNALING_DN	0.481145	0	1.78143	83	174	0	0.571849	0	1.70802	61	174	0	THNSL2/CAMK1D/ENTPD7/EFHD1/YPEL1/TEX15/CCDC106/PDK2/NR4A2/PRODH/RYR1/HTR1B/NTF3/FGFR3/GAMT/CPEB3/CYP39A1/FAM46C/KLHDC8A/CELSR2/NUDT11/RGS11/SPTBN2/THRB/SGK1/SLC25A23/KLK7/SLC16A7/ARHGDIG/CCNA1/PTGFR/SNCB/SEPP1/DLK2/COPZ2/TCF7L1/KLK8/EPHA5/BMPR1B/DCC/SCGB1A1/ACTC1/SOX10/CKM/ABCG4/UPK3B/CALML5/RYR2/CD207/PARK2/CAPN9/ITGB1BP2/TFF2/CNTFR/GRID2/MYH7/BTG2/KCNMB1/CPB1/EDN2/AKR1B10/ARPP21/CLDN8/ZBTB16/SM…	CDH16/SPTBN2/FGFR3/NOS1/PDE6B/SIDT1/NTF3/TAS2R4/DTNB/HTR1D/MAST3/SLC6A3/CLDN8/TGM1/THRB/YPEL1/RYR2/GDNF/CAMK1D/LFNG/SERPINA10/ALOX12B/FGGY/SPRR3/ATP6V1B1/EDN1/UPK3B/GAMT/PRODH/RYR1/GPR19/SLC29A3/EDN2/GPRC5C/C5/EDAR/KCNMB1/FAM46C/STAG3/KRT4/SLC25A23/GP1BA/ABCG4/MYH7/BRDT/PTGFR/KCNN1/SEPP1/IFI44L/LGALS7/BMPR1B/PDK2/DCC/SNCB/COL2A1/DLK2/WNT16/SLC6A14/ITGB1BP2/SLC12A3/YBX2/CKM/CPB1/MAGIX/ARHGDIG/CALM…	KRT4/SPRR3/KRT13/KRT5/LGALS7/KLK8/PKP1/TGM1/SERPINB2/TFAP2B/CLPS/HTR1D/KLK7/LYPD3/KRT15/TCL1A/SCGB1A1/CD207/KRT1/SMPX/CLDN16/PAX4/NOS1/IL12B/CCR8/CDH16/CLDN8/KCNMB1/EDAR/OXT/ALOX12B/EDN2/GRID2/SOX10/ACTC1/ARPP21/UPK3B/CD40LG/CAMK1D/ITGB1BP2/MYOT/DCC/HSD11B2/DLK2/TLX1/RYR2/NGB/CALML5/PTGFR/COPZ2/ABCG4/CPA2/SLC25A23/TCF7L1/GP1BA/ZBTB16/PARK2/SNCB/CD80/BTG2/EGF	CDH16/SPTBN2/FGFR3/NOS1/PDE6B/SIDT1/NTF3/TAS2R4/DTNB/HTR1D/MAST3/SLC6A3/CLDN8/TGM1/THRB/YPEL1/RYR2/GDNF/CAMK1D/LFNG/SERPINA10/ALOX12B/FGGY/SPRR3/ATP6V1B1/EDN1/UPK3B/GAMT/PRODH/RYR1/GPR19/SLC29A3/EDN2/GPRC5C/C5/EDAR/KCNMB1/FAM46C/STAG3/KRT4/SLC25A23/GP1BA/ABCG4/MYH7/BRDT/PTGFR/KCNN1/SEPP1/IFI44L/LGALS7/BMPR1B/PDK2/DCC/SNCB/COL2A1/DLK2/WNT16/SLC6A14/ITGB1BP2/SLC12A3/YBX2/CKM/CPB1/MAGIX/ARHGDIG/CALM…
