# Supplementary material for: Gastric Normal Adjacent Mucosa Versus Healthy and Cancer Tissues: Distinctive Transcriptomic Profiles and Biological Features
Source: Cancers (Basel). 2019 Aug 26;11(9):1248. doi: 10.3390/cancers11091248 (PMC6769942; doi:10.3390/cancers11091248)
Supplement: Supplementary file 1 [file cancers-11-01248-s001.zip › Table S5.xlsx]

## Sheet: README
inHouse DEGs in GC vs gNAT
	worksheet	description
1	T vs gNAT	genes upregulated in tumor
2	gNAT vs T	genes upregulated in gNAT

## Sheet: T vs gNAT
Symbol	logFC	logCPM	LR	PValue	FDR
CSTB	1.17307	7.73566	10.6335	0.00111055	0.00403644
KRT15	3.54034	5.70244	36.5724	1.47103e-09	3.07053e-08
ECM1	2.25368	5.42281	30.2762	3.74698e-08	5.37327e-07
COL10A1	5.14518	5.56299	26.9404	2.09827e-07	2.42354e-06
EVPL	1.65439	5.06975	47.7319	4.88669e-12	1.9693e-10
ESM1	3.80067	3.08341	51.1572	8.52582e-13	3.98907e-11
S100A9	1.28556	4.53109	6.80613	0.00908456	0.0241307
FAM129B	1.00118	6.9342	28.2337	1.07517e-07	1.36147e-06
NFE2L3	2.24492	4.84629	60.5848	7.04747e-15	4.89423e-13
CST1	4.53432	4.67486	40.952	1.56015e-10	4.32342e-09
CTHRC1	3.32618	4.78791	42.0855	8.73693e-11	2.58509e-09
LRFN4	1.86668	4.21031	37.5314	8.9951e-10	2.00654e-08
TREM2	2.83606	3.17908	33.8808	5.85943e-09	1.05892e-07
ADAMTS12	3.34065	4.51667	72.4403	1.72166e-17	2.11228e-15
COL1A1	3.31105	11.364	36.2317	1.752e-09	3.58252e-08
MMP11	3.93464	4.92037	49.5418	1.94189e-12	8.34334e-11
MALL	1.30822	5.92215	13.4586	0.000243891	0.00113535
ADAMTS2	1.64335	4.5265	27.5091	1.56357e-07	1.87459e-06
ENC1	2.09675	6.30231	75.1157	4.43921e-18	6.09284e-16
MTHFD1L	1.40018	5.52091	30.9019	2.71401e-08	4.01179e-07
ATAD2	1.36086	5.68449	20.9545	4.70326e-06	3.72532e-05
INHBA	3.9967	5.66642	71.0789	3.43219e-17	3.86717e-15
DSP	1.08549	7.49659	10.4058	0.00125623	0.00449491
WNT2	4.22841	2.7562	53.0609	3.23366e-13	1.6379e-11
KIF26B	2.62823	4.96744	51.6625	6.59108e-13	3.19205e-11
FAP	3.52768	4.22547	65.7686	5.07106e-16	4.37458e-14
F2R	1.24472	4.37969	16.0473	6.17787e-05	0.000350545
RIPK2	1.85664	5.07503	40.2719	2.20959e-10	5.87912e-09
ECT2	2.6903	5.58844	95.2024	1.71885e-22	3.51473e-20
ATP11A	1.63603	5.80604	54.5341	1.52775e-13	8.11028e-12
APOC1	1.36893	4.87642	8.90446	0.00284475	0.00911806
SALL4	3.8859	3.99122	39.9804	2.56529e-10	6.72825e-09
C1orf112	1.19235	3.95292	17.9398	2.28001e-05	0.000147149
SOX4	1.52711	4.26611	18.5354	1.66774e-05	0.000111947
OLR1	2.49256	2.81427	28.0395	1.18867e-07	1.48644e-06
RCC2	1.30397	7.04173	39.825	2.77761e-10	7.16784e-09
TTYH3	1.69147	5.17098	33.3979	7.51032e-09	1.32686e-07
E2F3	2.04733	4.50246	70.0603	5.75193e-17	6.107e-15
NOP2	1.45553	5.8783	26.9112	2.13017e-07	2.45782e-06
PLOD3	2.13325	6.37618	77.2439	1.51098e-18	2.19529e-16
ADAMTS14	1.12297	3.17358	6.85722	0.0088284	0.0235997
HOXC10	4.52241	3.51607	61.2918	4.92121e-15	3.48333e-13
DKC1	1.87338	5.4533	50.5669	1.15171e-12	5.21194e-11
TEAD4	1.51666	5.60692	42.821	5.99837e-11	1.87632e-09
COL5A2	2.09915	6.62233	25.868	3.65584e-07	3.95763e-06
AGRN	1.28692	6.27052	25.3012	4.904e-07	5.12784e-06
PGM2L1	1.43406	4.38026	15.5238	8.14722e-05	0.000441855
CRABP2	1.55388	3.54995	12.0843	0.000508495	0.00211994
GDF15	2.92943	6.27299	20.9447	4.72739e-06	3.73924e-05
CLN6	1.61479	5.95306	53.1077	3.1575e-13	1.60669e-11
CENPO	1.80814	4.19423	44.9143	2.05853e-11	7.28535e-10
NUDCD1	1.07811	4.39304	22.569	2.02731e-06	1.77101e-05
ATAD5	1.56841	4.17806	41.4534	1.20712e-10	3.41856e-09
DNMT1	1.0389	6.05954	19.7989	8.60335e-06	6.28711e-05
PAQR4	1.91084	3.87708	33.8489	5.95629e-09	1.07466e-07
ZWILCH	1.35983	4.85144	35.3735	2.72171e-09	5.31915e-08
STIL	1.30269	5.15514	13.9724	0.000185512	0.000893338
XRCC2	2.14806	3.67635	27.0587	1.97372e-07	2.29409e-06
TRAF2	1.20658	3.1922	14.3631	0.00015073	0.000745562
MEST	2.39828	4.84565	64.803	8.27727e-16	6.82072e-14
FANCI	1.55729	4.50609	38.8822	4.50177e-10	1.10709e-08
HOXC9	3.93731	2.73522	49.7701	1.72862e-12	7.51473e-11
BMP8A	1.86236	3.23639	17.1027	3.5411e-05	0.00021555
E2F1	1.62349	5.43947	50.8891	9.77344e-13	4.4966e-11
DNA2	1.10542	5.28108	19.9055	8.13663e-06	6.00165e-05
RECQL4	1.41949	4.79335	31.3	2.21083e-08	3.39526e-07
CBX3	1.31357	7.45053	43.5873	4.05457e-11	1.32457e-09
SPP1	4.51151	6.58206	62.2016	3.1003e-15	2.29755e-13
CPXM1	2.36702	3.40757	27.947	1.24682e-07	1.55038e-06
TRIP13	2.12435	4.77456	82.8725	8.75184e-20	1.42114e-17
PODXL	1.16003	6.56186	13.1688	0.000284654	0.00129614
HELLS	1.58074	4.86607	29.4446	5.75376e-08	7.79546e-07
RFC3	1.58356	5.733	41.1734	1.39302e-10	3.904e-09
PPAT	2.0997	4.48315	66.3653	3.74631e-16	3.41874e-14
TCOF1	1.30378	5.01598	19.1427	1.21302e-05	8.54764e-05
C10orf2	1.57454	4.1531	38.8307	4.62203e-10	1.13414e-08
TIMELESS	1.44969	5.14948	36.4248	1.58674e-09	3.28105e-08
TIMP1	2.53696	8.09025	45.0689	1.90226e-11	6.81972e-10
CD276	1.22759	3.75285	19.3908	1.06518e-05	7.6325e-05
GRIN2D	4.08143	4.87721	106.526	5.65485e-25	1.52295e-22
PNPT1	1.0183	5.38402	27.5222	1.55301e-07	1.87005e-06
S100A2	2.93056	3.51096	30.2018	3.89357e-08	5.55462e-07
EPHB4	1.30278	6.62292	32.5732	1.14785e-08	1.92622e-07
STK3	1.5499	5.52191	41.4529	1.20742e-10	3.41856e-09
COL3A1	2.51337	10.2444	21.3775	3.77163e-06	3.05101e-05
CKAP5	1.20333	6.4654	36.2033	1.77772e-09	3.62839e-08
MFI2	4.13415	4.06165	98.9836	2.54596e-23	5.62251e-21
WDR62	1.97067	3.44482	17.9623	2.25319e-05	0.000145837
SLC5A6	1.32214	6.12982	20.5601	5.77871e-06	4.46213e-05
KIF23	1.86394	3.09376	25.8741	3.64418e-07	3.95058e-06
FCGR1A	2.01579	3.12628	16.3126	5.37049e-05	0.000309666
PUS7	2.0031	4.10024	61.9089	3.59717e-15	2.61315e-13
MXRA5	2.392	6.10831	87.0092	1.08018e-20	1.83497e-18
ETV4	3.15286	4.70256	30.6262	3.12838e-08	4.5753e-07
KIAA1524	1.56588	3.11245	18.9813	1.32006e-05	9.17893e-05
SULF1	2.97074	6.99752	56.5032	5.61076e-14	3.33086e-12
CD3EAP	2.26775	3.90404	52.0359	5.44965e-13	2.66261e-11
MCM7	1.151	6.66619	31.1691	2.36496e-08	3.56747e-07
SPARC	2.47622	9.91085	37.1096	1.1167e-09	2.42252e-08
AIM1L	1.35657	4.06131	19.2166	1.16695e-05	8.27581e-05
PLA2G15	1.25468	3.18494	14.3691	0.000150246	0.000745548
MAPK15	2.57174	3.71658	53.5221	2.55702e-13	1.32557e-11
URB2	1.60471	4.39234	40.0653	2.45616e-10	6.47276e-09
KIAA1199	4.24155	4.3851	122.928	1.44598e-28	6.65269e-26
UTP20	1.03165	3.99851	13.1739	0.000283871	0.00129311
BRCA2	1.07248	3.75288	8.4246	0.00370177	0.0113353
THBS2	3.60551	6.13039	63.2361	1.83355e-15	1.41581e-13
CDC25B	1.63205	7.0731	16.0558	6.15033e-05	0.000349341
BBC3	2.44588	3.11735	24.6475	6.88345e-07	6.91602e-06
DDX18	1.14028	5.68931	35.9489	2.02558e-09	4.09642e-08
POLR1B	1.44415	4.67977	41.292	1.31105e-10	3.693e-09
SULT2B1	3.64623	3.34598	41.7673	1.02806e-10	2.97948e-09
GTPBP4	1.46842	5.545	55.128	1.12928e-13	6.14261e-12
MFAP2	2.78654	4.12236	31.2035	2.32352e-08	3.53839e-07
PLEKHG4	1.1633	3.83887	11.2331	0.00080353	0.00307044
COL1A2	3.012	10.1495	36.3628	1.63798e-09	3.36807e-08
TRIM59	1.33612	3.57848	16.4266	5.05708e-05	0.000294206
TOMM34	1.79522	5.69986	38.9307	4.39111e-10	1.08715e-08
BMP1	1.42519	4.836	21.7507	3.10477e-06	2.56993e-05
RFC4	1.35994	4.38624	22.0302	2.68393e-06	2.26921e-05
PRAME	3.66597	3.38324	35.0115	3.27763e-09	6.26545e-08
IER5L	1.53948	4.47902	22.0161	2.7037e-06	2.28418e-05
CHEK1	1.87349	2.90167	21.7674	3.07793e-06	2.54963e-05
PHF14	1.24408	5.88204	31.3142	2.19472e-08	3.37994e-07
DPY19L1	1.95365	5.50034	65.501	5.80849e-16	4.97189e-14
KIF14	2.25719	3.05173	33.6343	6.65108e-09	1.19029e-07
IFI30	1.4106	7.94451	17.3593	3.0938e-05	0.00019192
DCAF13	2.18682	5.38468	81.4465	1.80069e-19	2.84046e-17
OLFML2B	2.41817	4.34976	30.5602	3.23659e-08	4.70861e-07
DDX31	1.11672	4.29515	25.1235	5.37742e-07	5.51835e-06
WBSCR22	1.12628	6.95419	28.3537	1.01056e-07	1.29001e-06
LIF	2.91687	4.82372	32.6093	1.12677e-08	1.90241e-07
SERPINH1	2.67585	7.64882	87.482	8.50482e-21	1.51468e-18
RUVBL1	1.70966	5.77425	55.3995	9.8359e-14	5.48525e-12
PMEPA1	2.80854	5.88203	115.393	6.45633e-27	2.22784e-24
SOX9	1.97969	6.26284	82.2645	1.19039e-19	1.90497e-17
LMNB2	1.7591	6.30074	62.6263	2.49893e-15	1.87709e-13
ANGPT2	2.12308	3.63793	31.5692	1.92457e-08	3.01862e-07
CXCL16	1.89152	5.44259	32.8205	1.01074e-08	1.73301e-07
CLSPN	1.54085	3.75893	18.5514	1.6538e-05	0.000111214
DCBLD1	1.13743	4.0987	15.9978	6.34149e-05	0.00035799
CCDC150	1.73917	3.71066	14.0003	0.000182777	0.000882261
HOXA10	3.94498	3.42828	72.8921	1.36935e-17	1.71822e-15
FGFR4	2.22598	5.70544	21.8726	2.91369e-06	2.4355e-05
BYSL	2.12608	3.77569	56.599	5.344e-14	3.18964e-12
POLR1A	1.36389	5.25906	38.6411	5.09348e-10	1.228e-08
TRIM29	2.94872	5.34844	12.2418	0.000467314	0.00196847
HMGA2	1.664	3.30076	6.23986	0.0124906	0.0314852
CSE1L	1.7207	6.41124	71.658	2.55921e-17	2.94363e-15
PDE5A	1.00619	4.42668	5.93781	0.0148194	0.0364365
MCM2	1.95293	3.49761	29.6683	5.12652e-08	7.05823e-07
CEP72	1.20538	5.20723	14.2396	0.000160949	0.000788814
FNDC1	4.02838	3.79643	71.4229	2.88303e-17	3.2819e-15
NOP56	1.38633	6.83877	39.4244	3.41008e-10	8.57725e-09
PERP	2.29105	4.63799	42.3136	7.77517e-11	2.33933e-09
FKBP9	1.1375	6.22956	17.8741	2.36012e-05	0.000151426
THOC2	1.40064	6.47414	42.2408	8.06999e-11	2.40835e-09
MYO1B	1.47829	5.78314	32.7643	1.04037e-08	1.77073e-07
MCM8	1.8505	4.35526	45.5357	1.49881e-11	5.51662e-10
ATIC	1.30421	7.27254	34.8311	3.59585e-09	6.81053e-08
PRC1	1.62724	4.73664	30.039	4.23447e-08	5.96391e-07
XPO1	1.23216	6.00984	31.3496	2.15501e-08	3.32341e-07
PLAU	2.78437	5.57959	40.1841	2.31124e-10	6.13247e-09
PTBP1	1.32708	8.06189	44.5928	2.42578e-11	8.39669e-10
THY1	2.6267	7.15962	64.9134	7.82611e-16	6.49743e-14
CCDC14	1.05134	4.61361	19.8817	8.23853e-06	6.0687e-05
ADAR	1.24221	7.93706	27.8849	1.2875e-07	1.59379e-06
GPATCH4	1.39083	4.29041	32.1376	1.43628e-08	2.36356e-07
SUV39H2	2.26806	3.80236	44.8465	2.13103e-11	7.49391e-10
HSPB1	1.06744	8.52432	18.4565	1.7383e-05	0.000116048
PRKDC	1.18139	7.05742	26.4872	2.65285e-07	2.96786e-06
WDHD1	1.50754	3.5969	28.6151	8.82927e-08	1.1398e-06
RFWD3	1.81587	4.88548	42.2432	8.06e-11	2.40835e-09
SNX8	1.57632	6.09994	30.0178	4.28089e-08	6.00019e-07
RAB15	1.43391	4.41422	24.3114	8.19507e-07	8.05787e-06
BRCA1	1.28187	4.46323	13.5783	0.000228816	0.00107332
ARHGAP11A	1.94618	4.52643	38.4645	5.57597e-10	1.32923e-08
HAPLN3	1.57087	5.01077	17.6658	2.63314e-05	0.000166562
TOP1MT	1.20959	6.59854	41.011	1.51373e-10	4.22085e-09
ABHD11	2.19781	5.98235	57.6894	3.06957e-14	1.89353e-12
WHSC1	1.07448	6.0749	24.2217	8.58612e-07	8.39009e-06
YTHDF1	1.05075	6.12116	25.2664	4.99333e-07	5.19684e-06
TRMT6	1.3369	4.76414	31.1981	2.3299e-08	3.53839e-07
KIF20B	1.87636	3.4277	31.7038	1.79572e-08	2.84985e-07
VCAN	2.30869	5.91376	30.8248	2.82406e-08	4.16312e-07
FOXM1	1.90041	4.92029	29.909	4.52797e-08	6.31286e-07
SFRP4	4.33863	5.28789	37.6737	8.36262e-10	1.87683e-08
FANCD2	1.15436	4.23208	13.7728	0.000206301	0.000980618
PLXNA1	1.36365	5.37412	30.9864	2.59847e-08	3.86689e-07
GDPD5	1.57044	3.15081	15.1968	9.68661e-05	0.000510791
TGIF2	1.20134	3.38904	14.6503	0.000129412	0.000655191
ITGA11	2.12269	4.29217	22.8241	1.77528e-06	1.58086e-05
ZNF367	1.83482	4.36133	44.6595	2.34459e-11	8.16685e-10
MMP14	2.23692	8.05562	65.821	4.93801e-16	4.32742e-14
PKMYT1	1.99184	3.53426	44.0172	3.255e-11	1.09578e-09
LAMC2	2.10409	6.5345	40.616	1.85281e-10	5.00212e-09
CCT6A	1.5345	8.15306	15.265	9.34307e-05	0.000495039
FCGR3A	2.0602	4.16877	23.3414	1.35647e-06	1.25235e-05
ANAPC1	1.114	4.98461	18.7052	1.52564e-05	0.000104053
MSI2	1.04104	5.7738	20.8946	4.85257e-06	3.82456e-05
PGAM1	1.24135	6.62012	25.4788	4.47278e-07	4.73293e-06
ZNF695	3.1414	3.506	67.5795	2.02363e-16	1.97743e-14
RRP9	1.32859	4.3461	36.6003	1.45011e-09	3.03261e-08
TTC26	1.61927	3.28957	23.7007	1.12543e-06	1.06578e-05
NCAPD3	1.42483	5.44647	56.3925	5.93573e-14	3.48629e-12
LOXL2	1.59744	5.64805	18.8322	1.42734e-05	9.81974e-05
RND3	1.12223	5.87808	15.4941	8.27617e-05	0.000447749
KPNA2	1.88701	7.52937	58.6141	1.91835e-14	1.23874e-12
PDGFRB	1.4478	5.96478	20.8065	5.08101e-06	3.98281e-05
MSH2	1.08231	5.1102	31.1053	2.44403e-08	3.6717e-07
MFHAS1	1.17788	5.05323	18.9582	1.33617e-05	9.25597e-05
GINS4	1.62089	3.88889	19.3657	1.07927e-05	7.71348e-05
LY6E	2.33104	7.57161	52.7823	3.72642e-13	1.85348e-11
COX6B2	2.6789	2.93372	27.8499	1.31103e-07	1.61027e-06
FAM60A	1.09951	5.3394	29.6423	5.19577e-08	7.13579e-07
CCDC86	1.73737	5.23153	65.9419	4.64414e-16	4.10244e-14
ARHGAP11B	1.18269	4.87723	11.2916	0.000778584	0.00299239
ZNF473	1.33336	3.45197	20.685	5.41375e-06	4.2157e-05
TNFRSF6B	1.62628	4.43124	6.64167	0.00996203	0.0260665
CDH11	1.75541	5.93221	15.9232	6.59652e-05	0.000370383
RAD51AP1	2.04802	3.06772	25.6556	4.08109e-07	4.36238e-06
LYAR	1.64862	5.8659	38.6773	4.99984e-10	1.20806e-08
DDX21	1.65599	6.00853	72.7775	1.45119e-17	1.80046e-15
FCGR2A	2.1266	4.42962	42.36	7.59277e-11	2.30328e-09
PLK1	2.2036	5.58691	49.749	1.74727e-12	7.56603e-11
TPX2	2.80893	5.80574	61.5235	4.37492e-15	3.11664e-13
IQGAP3	1.97242	5.98152	46.856	7.64006e-12	2.98097e-10
SLC25A32	1.31856	5.69594	38.543	5.35602e-10	1.28289e-08
LRP8	2.34664	4.79202	65.9674	4.58448e-16	4.08241e-14
SEZ6L2	1.29558	5.45856	20.3523	6.44171e-06	4.91225e-05
TMC7	1.73304	3.42688	19.0332	1.28463e-05	8.99013e-05
NCS1	1.34174	5.29395	24.121	9.04703e-07	8.79378e-06
PAICS	1.7202	6.13866	66.4088	3.66464e-16	3.37208e-14
RCN1	1.73492	7.62574	63.4135	1.6757e-15	1.31227e-13
EIF3B	1.50213	6.91791	62.9775	2.09082e-15	1.58129e-13
NCAPG2	1.1507	5.03367	14.5086	0.000139519	0.000698354
RAB10	1.0497	7.2193	18.8642	1.40359e-05	9.66235e-05
PIGU	1.69656	3.93602	45.8204	1.29608e-11	4.83491e-10
SMC2	1.81966	5.15478	67.9065	1.71435e-16	1.7054e-14
HSP90AB1	1.34272	9.81764	38.2804	6.12758e-10	1.42744e-08
RAD54L	1.45873	3.96713	17.9563	2.26036e-05	0.00014613
MCM3	1.18286	7.15417	21.8471	2.95257e-06	2.46241e-05
NOLC1	1.11714	7.10158	25.3803	4.70703e-07	4.9453e-06
RAI14	1.03428	3.45474	10.0485	0.00152471	0.00530264
SNRPD1	1.48945	8.27395	37.9107	7.40571e-10	1.68259e-08
MET	1.45248	5.6958	25.2672	4.99135e-07	5.19684e-06
TEAD3	1.17365	5.63934	38.2534	6.21276e-10	1.43818e-08
FAM49B	1.33046	5.67027	29.9981	4.32464e-08	6.04464e-07
KIF18A	2.27218	3.202	34.8808	3.50521e-09	6.6617e-08
AHNAK2	1.87103	5.1872	37.0121	1.17397e-09	2.51709e-08
VMA21	1.31837	5.3766	24.5895	7.09359e-07	7.09487e-06
CDCA5	2.58307	5.10529	67.7571	1.84931e-16	1.82322e-14
AP2B1	1.18819	7.00617	35.9496	2.02489e-09	4.09642e-08
GMPS	1.2592	6.47398	46.344	9.9209e-12	3.77747e-10
MGST3	1.06033	7.6613	9.26383	0.00233723	0.00771301
ENPEP	1.36067	4.57209	5.61075	0.0178506	0.0424342
ABCE1	1.04408	6.37213	22.9718	1.64396e-06	1.4808e-05
CENPF	2.66166	5.39788	59.29	1.36064e-14	9.0105e-13
FANCA	1.99912	3.70873	28.6523	8.66121e-08	1.1225e-06
FTSJ2	1.00924	4.50342	20.3729	6.37258e-06	4.86962e-05
LOX	2.35278	3.98869	23.5793	1.19869e-06	1.12646e-05
BRIX1	1.28682	6.42159	33.917	5.75135e-09	1.04109e-07
PIK3AP1	1.5092	5.57197	13.7011	0.000214325	0.00101266
ANLN	2.59146	5.97088	79.7774	4.19053e-19	6.33861e-17
NCAPD2	1.36786	6.7946	28.9114	7.57645e-08	9.98371e-07
TSN	1.23719	5.67826	34.9304	3.41701e-09	6.50529e-08
HSPD1	1.81585	8.35754	60.4056	7.71942e-15	5.32737e-13
MYBL2	2.22272	6.65209	54.9773	1.2193e-13	6.59977e-12
BID	1.93325	3.22095	32.195	1.39446e-08	2.29815e-07
NCBP2	1.16755	6.26599	39.8015	2.8113e-10	7.21514e-09
FKBP10	2.6623	7.73628	22.8432	1.75774e-06	1.57158e-05
CENPI	2.25281	3.9221	35.5114	2.53559e-09	4.98184e-08
TIMM8A	1.49163	5.24996	42.6928	6.40475e-11	1.98655e-09
BLM	1.08885	3.54739	9.46131	0.00209851	0.00700263
NOL6	1.30605	5.4675	20.3287	6.52133e-06	4.95927e-05
DTX3L	1.43818	6.03132	36.4482	1.56776e-09	3.24787e-08
UBE2S	2.04395	6.36351	37.3533	9.85515e-10	2.18077e-08
IPO9	1.01392	5.00153	21.9226	2.83866e-06	2.37999e-05
FEN1	1.70267	4.27321	32.7731	1.03567e-08	1.76752e-07
SRRT	1.08785	5.5862	22.8384	1.76214e-06	1.57423e-05
CDC6	2.52843	6.74414	25.3629	4.74965e-07	4.98532e-06
UBD	2.17981	8.95678	12.9955	0.000312235	0.00140608
TROAP	1.56838	3.28606	14.3491	0.00015185	0.000750552
SGOL1	1.78844	3.52278	24.4305	7.70396e-07	7.6225e-06
FAM72D	2.53759	3.60519	30.0238	4.26778e-08	5.99553e-07
IGFBP3	1.70451	6.83344	27.8236	1.32893e-07	1.62684e-06
ADAP1	1.85024	5.84645	36.7682	1.33045e-09	2.80895e-08
POLD1	1.23215	4.66632	11.9154	0.000556708	0.00228435
CCNE1	1.17632	3.31119	10.4747	0.00121018	0.00434704
DTL	2.12454	4.67935	73.1845	1.18077e-17	1.49862e-15
EPHB2	2.0006	4.47495	10.9149	0.000953926	0.00355056
RTKN	1.50567	4.82012	33.5125	7.0806e-09	1.26103e-07
SGOL2	2.09454	3.30739	39.3843	3.48082e-10	8.73528e-09
IL8	3.51314	7.3663	26.4296	2.73321e-07	3.04234e-06
UBE2C	3.3143	6.98231	124.132	7.88244e-29	3.78426e-26
COL5A1	1.92512	5.97632	19.8444	8.40096e-06	6.16778e-05
COL4A1	1.76692	7.55925	26.0014	3.4117e-07	3.71518e-06
XRCC3	1.21676	5.28897	25.5658	4.27552e-07	4.55938e-06
ZNF121	1.03425	5.81716	21.4277	3.6742e-06	2.98094e-05
LPCAT1	1.03911	5.8837	12.588	0.000388239	0.0016871
SCAMP3	1.18868	5.86499	39.7048	2.95401e-10	7.5505e-09
SERPINE1	1.66375	6.30023	12.661	0.000373364	0.00162896
DHX9	1.08018	6.38116	27.9245	1.26143e-07	1.56503e-06
C6orf223	4.97729	4.36814	44.3045	2.81063e-11	9.57724e-10
CIT	1.06196	4.10694	18.6853	1.54163e-05	0.000105014
UTP14A	1.4556	5.27559	34.2114	4.94396e-09	9.09319e-08
SSB	1.25876	6.58181	45.2115	1.76864e-11	6.40305e-10
MCM4	2.33057	6.10976	115.87	5.07613e-27	1.80808e-24
CKAP2	2.07454	4.71641	38.9208	4.41348e-10	1.09024e-08
DIAPH3	1.67133	4.79931	56.8382	4.73176e-14	2.83957e-12
GPRC5A	2.74424	8.32713	37.6865	8.30788e-10	1.86834e-08
ANP32E	1.18146	5.86179	18.2523	1.93493e-05	0.000127479
BUB1	2.27725	5.17504	72.1651	1.97925e-17	2.34999e-15
MRM1	1.25807	3.62562	20.2408	6.82826e-06	5.16422e-05
CXCL11	2.13548	3.97557	11.9106	0.000558146	0.0022887
MSLN	3.26	5.74873	27.7105	1.40894e-07	1.71906e-06
PRR5L	1.80292	3.61418	16.7909	4.17319e-05	0.000248948
PTDSS1	1.04555	5.43033	26.8047	2.25094e-07	2.58098e-06
KIF2C	2.00844	4.53719	25.2195	5.11622e-07	5.29551e-06
CLCN5	1.20477	4.21714	11.2923	0.000778289	0.00299239
SPAG5	1.71744	4.51899	47.5191	5.44702e-12	2.15577e-10
MLEC	1.07788	7.31023	29.4646	5.69467e-08	7.73438e-07
EZH2	1.42201	6.25391	50.7847	1.03073e-12	4.70304e-11
IGF2BP3	3.92572	4.48678	16.603	4.60774e-05	0.000270775
CTSB	2.31043	7.88098	93.5453	3.97007e-22	7.82812e-20
PAFAH1B3	1.52466	4.05696	30.9472	2.65141e-08	3.92978e-07
SLC37A3	1.37395	5.83195	29.5922	5.33195e-08	7.29559e-07
TOMM40	1.25486	6.26825	31.4459	2.05079e-08	3.18632e-07
TNFRSF11B	1.74317	3.45888	7.88849	0.00497504	0.0145792
RCN3	1.08835	5.93221	8.11484	0.00439045	0.0131555
TBRG4	1.1612	6.15407	31.6657	1.83125e-08	2.8928e-07
RAD21	1.41337	7.26629	39.9441	2.61329e-10	6.80566e-09
COL18A1	1.10508	6.6369	8.38193	0.00378971	0.011555
HSP90AA1	1.89168	8.01405	70.9931	3.58484e-17	3.99836e-15
PCNA	1.8303	6.58927	50.574	1.14753e-12	5.21194e-11
CHI3L1	2.71536	4.90836	32.6857	1.0833e-08	1.83745e-07
ACTL6A	1.18632	4.80255	32.9216	9.59494e-09	1.65284e-07
ZDHHC9	1.34147	5.37577	42.8017	6.05801e-11	1.88962e-09
IPO4	1.37254	5.09535	45.4371	1.57619e-11	5.76302e-10
FIGNL1	1.58504	3.95584	32.019	1.52674e-08	2.49752e-07
GINS1	2.39025	3.94021	66.9791	2.744e-16	2.56774e-14
SUPT16H	1.30444	5.7639	36.6357	1.42402e-09	2.98369e-08
MCM10	2.06774	4.89699	40.9345	1.57421e-10	4.3456e-09
IKBIP	2.42244	3.03926	26.6071	2.49329e-07	2.80927e-06
CENPN	2.01064	5.57214	63.6394	1.49413e-15	1.18692e-13
NKD2	1.9272	3.41157	11.0272	0.000897845	0.00338016
PTPN12	1.30239	7.15846	39.5748	3.15739e-10	7.99631e-09
CENPE	1.77263	3.62886	30.1338	4.03239e-08	5.74525e-07
NDC80	1.68715	3.38155	26.6097	2.48995e-07	2.80838e-06
UBE2T	2.37384	6.0486	138.079	7.00463e-32	4.0708e-29
CCT5	1.6837	7.43874	72.0973	2.04846e-17	2.40628e-15
SKA3	2.42436	3.81038	42.6245	6.63223e-11	2.03992e-09
SLC39A1	1.47946	6.58303	62.3304	2.90411e-15	2.16671e-13
MTHFD2	1.05045	6.97564	22.657	1.93651e-06	1.70368e-05
MAD2L1	2.66976	5.40847	104.525	1.55219e-24	3.80872e-22
SPON2	2.16722	5.3513	33.8041	6.09489e-09	1.09609e-07
CXCL6	2.22923	3.88027	17.8758	2.35801e-05	0.000151379
COL12A1	3.12874	7.67611	58.8938	1.66417e-14	1.08092e-12
GTSE1	1.72738	4.1926	25.3076	4.88775e-07	5.11569e-06
DARS2	1.10678	4.58079	24.5593	7.20564e-07	7.19392e-06
BCL2L12	1.54124	5.31305	28.2089	1.08905e-07	1.37746e-06
POLA1	1.18652	4.71339	22.7302	1.86411e-06	1.64932e-05
TMPO	1.91054	4.17109	43.6889	3.84951e-11	1.26507e-09
MMP7	2.55001	6.94298	15.1373	9.99677e-05	0.000524142
KIF24	1.37554	3.39397	21.5446	3.45702e-06	2.82131e-05
SET	1.21816	8.86769	30.0938	4.11639e-08	5.83481e-07
RNASEH2A	1.47548	5.07527	34.7746	3.70178e-09	6.96338e-08
P4HA1	1.09339	4.49418	11.2785	0.000784115	0.00300632
TBL1XR1	1.16448	6.91914	20.1088	7.31574e-06	5.46552e-05
RCC1	1.5345	5.62579	45.1181	1.85505e-11	6.67522e-10
ERCC6L	2.4379	3.13228	30.5859	3.19408e-08	4.65906e-07
ZIC2	4.11533	3.38369	51.3465	7.7421e-13	3.66902e-11
LIN9	1.40045	4.36442	29.5647	5.4081e-08	7.38149e-07
POLQ	2.52758	4.24948	70.1708	5.43863e-17	5.83042e-15
G3BP1	1.09134	7.62867	31.8746	1.6445e-08	2.66645e-07
CXCL10	2.18189	6.11642	10.3655	0.00128395	0.00457186
FXYD5	1.5951	7.69287	13.6799	0.000216757	0.00102371
TWISTNB	1.31448	4.26933	28.7926	8.05574e-08	1.05518e-06
CHAF1B	1.13399	3.70319	16.6156	4.57718e-05	0.00026941
CCL3	1.81267	4.15445	8.5853	0.00338887	0.0105319
LAMB1	1.25226	5.99817	23.5861	1.1945e-06	1.12348e-05
RANBP1	1.27675	5.93751	26.6425	2.44805e-07	2.77245e-06
CAPRIN1	1.03039	7.52014	23.8051	1.066e-06	1.01735e-05
FBXO5	1.25862	4.25508	14.6794	0.000127429	0.000647227
PTK7	1.36341	5.25883	14.4737	0.000142134	0.000709832
POLR1C	1.17918	4.49275	29.5397	5.47829e-08	7.46806e-07
BAMBI	4.005	3.90217	75.1023	4.46948e-18	6.09284e-16
CXCL1	3.21322	7.49503	38.7351	4.85402e-10	1.18058e-08
NCEH1	1.52481	4.38027	22.4447	2.16285e-06	1.87901e-05
HSD3B7	1.91967	6.01306	20.0596	7.50663e-06	5.59678e-05
HOXB9	4.20228	3.42852	68.4897	1.27539e-16	1.29201e-14
CMTM6	1.11034	4.93845	17.1903	3.38163e-05	0.00020756
RAD51	2.15413	4.27946	55.9845	7.30434e-14	4.22275e-12
KIF15	1.59984	4.12508	22.9371	1.67394e-06	1.5003e-05
FAM20B	1.08265	4.80929	25.3833	4.69967e-07	4.94226e-06
GART	1.16743	4.76576	23.1697	1.48319e-06	1.35687e-05
TTK	2.22226	4.13009	42.6873	6.42285e-11	1.98659e-09
HJURP	1.76523	5.51425	25.1082	5.4203e-07	5.55719e-06
CBX8	1.15667	3.44247	11.9945	0.000533566	0.00221156
CDA	1.85048	3.40197	9.96907	0.00159192	0.00550172
CEP55	2.42936	5.04947	69.4892	7.68333e-17	8.00371e-15
CHORDC1	1.16549	5.37676	23.6427	1.15986e-06	1.09276e-05
NCL	1.11555	8.85356	23.6967	1.12776e-06	1.06616e-05
C2CD4A	1.22472	3.35049	5.71592	0.0168117	0.0403818
CDK2	1.06039	5.91534	21.7799	3.05787e-06	2.53491e-05
PDCD2L	1.53915	3.72621	31.7572	1.74697e-08	2.80787e-07
GGCT	1.85304	5.42728	64.9806	7.56386e-16	6.32729e-14
PRPF4	1.09854	5.20277	25.6841	4.02137e-07	4.30688e-06
FANCL	1.67033	4.19781	37.8847	7.50517e-10	1.70169e-08
NUF2	2.14248	3.88609	30.8243	2.82476e-08	4.16312e-07
UCK2	1.78377	5.7246	59.287	1.36276e-14	9.0105e-13
ASPM	2.15806	5.10143	41.8904	9.65333e-11	2.82481e-09
GRINA	1.51092	6.91834	44.4401	2.62258e-11	8.99333e-10
FCER1G	1.70303	5.46256	11.4865	0.000701032	0.00275767
TOP2A	3.17187	8.20733	37.0323	1.16186e-09	2.49596e-08
NUP205	1.30139	4.49666	38.8103	4.67045e-10	1.14113e-08
PNO1	1.54223	4.68763	38.6318	5.11772e-10	1.23115e-08
SUV39H1	1.39652	4.44108	12.9427	0.000321168	0.00143751
TUBB3	3.8652	3.64503	55.6146	8.81682e-14	4.96711e-12
BUB1B	1.90743	4.88516	45.2599	1.72548e-11	6.26735e-10
MKI67	2.64963	5.3648	87.6637	7.75853e-21	1.40442e-18
TUBB	1.81952	9.07081	55.7568	8.20161e-14	4.64421e-12
CALU	1.61106	7.41677	46.2068	1.06409e-11	4.0377e-10
KIF4A	2.21554	4.83575	54.3574	1.67147e-13	8.78873e-12
ILDR1	1.02099	3.16174	5.93588	0.0148357	0.0364683
DRAM1	1.25452	5.45668	14.0076	0.000182073	0.000880232
ERI1	1.33861	4.34415	31.7433	1.75956e-08	2.81508e-07
PLK4	1.48871	3.00516	15.848	6.86407e-05	0.000381829
TRAIP	1.75418	4.24639	35.3605	2.73987e-09	5.34518e-08
KRT18	1.59926	9.06122	24.1111	9.09342e-07	8.83109e-06
DPP4	1.30715	3.92376	7.71115	0.00548808	0.0159012
KIF11	1.66915	3.49194	21.0544	4.46416e-06	3.55139e-05
TRIB3	2.85884	5.01425	65.2643	6.54955e-16	5.56309e-14
HSPE1	1.74081	6.97673	59.7022	1.10355e-14	7.43014e-13
PMFBP1	1.15603	3.3086	5.80979	0.0159372	0.0387448
ZNF217	1.23997	4.86948	10.6929	0.0010755	0.00393494
PPM1G	1.26906	5.81999	30.1014	4.10045e-08	5.82706e-07
DEPDC1B	2.06687	3.85357	48.8738	2.72979e-12	1.15047e-10
PALM2	2.23223	4.22115	29.503	5.58306e-08	7.60149e-07
RSRC1	1.26202	4.50857	27.1018	1.93022e-07	2.25301e-06
VARS	1.01666	6.18333	22.0562	2.64783e-06	2.2473e-05
LRRC58	1.4298	4.77522	30.2944	3.7119e-08	5.33682e-07
PGAM5	1.10035	5.62592	29.4455	5.75112e-08	7.79546e-07
ARPC1B	1.39728	6.93766	18.2624	1.92468e-05	0.000127031
SSRP1	1.19354	7.30104	28.3164	1.0302e-07	1.31205e-06
STC2	1.82586	4.39206	13.4891	0.000239954	0.00111985
NOC2L	1.03551	5.45695	16.4112	5.09837e-05	0.000296296
POGK	1.02977	5.65747	19.9434	7.97694e-06	5.9115e-05
CDCA8	1.50039	3.65248	16.2585	5.52607e-05	0.000317641
PRR11	2.71136	4.16184	50.819	1.01287e-12	4.6407e-11
WASF1	1.48551	3.04755	14.2818	0.00015738	0.000774416
HSPH1	1.60991	6.51643	25.264	4.99959e-07	5.19826e-06
DCLRE1A	1.23135	3.18065	11.0402	0.00089157	0.00336227
KRT23	4.35576	6.79066	8.44401	0.00366248	0.0112452
LIPG	2.67442	4.31125	49.6475	1.84001e-12	7.93649e-11
TBL2	1.08036	4.565	20.3995	6.28452e-06	4.80566e-05
EXOSC5	1.63672	4.03448	27.8283	1.3257e-07	1.62468e-06
SMS	1.3372	5.25895	36.1799	1.79916e-09	3.66537e-08
MORC4	1.05477	5.31831	8.22504	0.00413162	0.0124717
NONO	1.17475	3.26466	14.816	0.000118527	0.000607039
CDK4	1.35229	6.06712	35.678	2.32781e-09	4.64804e-08
C2	2.28979	6.32707	22.6011	1.99367e-06	1.74576e-05
CEP78	1.40935	4.24883	30.7803	2.8896e-08	4.24295e-07
ENOPH1	1.19135	6.57023	19.6476	9.31217e-06	6.76035e-05
TLR2	1.45023	3.23789	11.4581	0.000711838	0.00279819
EHMT2	1.0152	5.66474	33.3444	7.72012e-09	1.35958e-07
S100A16	1.81161	8.05413	27.3303	1.71503e-07	2.02322e-06
CDCA2	2.06628	3.37567	16.9438	3.85028e-05	0.000232703
NUP188	1.91338	5.80341	69.0108	9.79241e-17	1.00118e-14
NETO2	1.30983	4.01382	7.18495	0.00735178	0.0202693
IFITM1	1.87261	8.73028	36.8701	1.26268e-09	2.68124e-08
CCNI2	1.0366	3.67864	8.3253	0.00390967	0.0118796
COL8A1	3.22967	4.57362	70.6545	4.2559e-17	4.69937e-15
HN1L	1.55477	6.36303	61.6377	4.1283e-15	2.96005e-13
PATL1	1.1587	6.88463	19.3862	1.06777e-05	7.64609e-05
CPNE7	2.32595	3.4958	14.5553	0.000136107	0.000683444
HIST1H2BN	1.56744	6.78929	29.3034	6.18865e-08	8.35393e-07
BUB3	1.18488	6.18699	19.4077	1.0558e-05	7.57965e-05
LRPPRC	1.23218	6.45785	31.2286	2.2936e-08	3.5029e-07
RNPS1	1.09586	6.99549	24.2523	8.45053e-07	8.27223e-06
NLE1	1.43989	3.98989	31.6732	1.82427e-08	2.8859e-07
CLDN1	4.96731	6.61851	43.1347	5.10974e-11	1.63069e-09
PVR	1.45598	5.97351	16.7788	4.2001e-05	0.00024961
DPP3	1.11441	5.52854	24.2866	8.30157e-07	8.14085e-06
MTHFD1	1.43611	5.43627	39.8822	2.69756e-10	6.99212e-09
PSMD11	1.42013	7.11061	45.7282	1.35853e-11	5.03385e-10
NUFIP1	2.04164	3.37984	38.3028	6.05767e-10	1.41713e-08
PLBD2	1.61475	5.03405	40.3123	2.16438e-10	5.7867e-09
NUP62CL	2.53559	3.70949	28.0254	1.19736e-07	1.49561e-06
CKAP2L	2.54626	3.09439	35.8402	2.14182e-09	4.2922e-08
STIP1	1.58175	7.48396	38.2635	6.18073e-10	1.43377e-08
CCDC34	1.85985	4.20566	48.573	3.18217e-12	1.3111e-10
MMP9	1.49155	5.52501	5.70712	0.0168962	0.040542
SNRPE	1.32118	6.72937	33.0246	9.09992e-09	1.57989e-07
STK32C	1.94706	4.58908	17.9456	2.27312e-05	0.000146868
CHRNA5	2.80455	3.5904	55.7992	8.02643e-14	4.56845e-12
PRAP1	3.78836	5.5258	6.02911	0.0140718	0.0349014
ARSE	2.46695	4.71765	19.8624	8.32228e-06	6.12631e-05
SRPK1	1.12231	6.35447	28.3125	1.03226e-07	1.31315e-06
CKS2	2.70736	5.6767	93.84	3.42094e-22	6.86801e-20
OSM	3.26792	3.26971	44.2988	2.81888e-11	9.57724e-10
HDGF	1.37201	9.16287	22.2684	2.37073e-06	2.03876e-05
PSME3	1.05949	6.4108	25.0363	5.62609e-07	5.74683e-06
RPN2	1.10074	7.52487	23.2268	1.43974e-06	1.3215e-05
HEXB	1.55472	5.8535	57.9882	2.63697e-14	1.6544e-12
PODNL1	2.33091	3.08515	17.673	2.62325e-05	0.000166089
AGTRAP	1.46986	5.2604	37.1687	1.08339e-09	2.35953e-08
IRAK1	1.09608	4.89086	11.8079	0.000589799	0.00238993
ISG20L2	1.13957	6.04732	25.7631	3.85997e-07	4.14206e-06
NOTUM	3.07452	4.63121	22.2552	2.38706e-06	2.04961e-05
RCOR2	1.77996	4.18491	18.9657	1.33091e-05	9.23741e-05
RRP15	1.30351	4.55491	27.9435	1.24912e-07	1.55149e-06
CSTF1	1.18578	4.39974	31.3848	2.11627e-08	3.27281e-07
INTS7	1.80657	4.61448	43.5052	4.22827e-11	1.36917e-09
GPX8	1.77832	4.15068	19.3689	1.07749e-05	7.70571e-05
TMEM62	1.17733	4.54743	27.8729	1.29551e-07	1.6019e-06
RPRD1B	1.0099	5.72746	36.5017	1.52533e-09	3.17189e-08
ING2	1.09904	3.80047	14.287	0.000156945	0.000772621
CDC45	1.37273	4.27562	28.3821	9.95816e-08	1.27266e-06
CCT3	1.60128	7.18797	63.274	1.79859e-15	1.39859e-13
RMND5A	1.03044	6.41523	24.2468	8.47458e-07	8.28843e-06
BZW2	1.24541	7.12028	32.7636	1.04076e-08	1.77073e-07
CDK1	2.54398	6.03628	102.953	3.43209e-24	8.06322e-22
FERMT1	2.50642	5.82986	70.5556	4.47475e-17	4.8921e-15
IFI6	2.00616	8.46126	33.338	7.74527e-09	1.36184e-07
ICAM1	1.76234	4.15931	17.3061	3.18158e-05	0.000196702
TYMS	1.81919	6.49977	44.2108	2.94851e-11	9.98696e-10
SEH1L	1.36731	4.94946	42.1461	8.4701e-11	2.52094e-09
PSMD14	1.34923	6.40749	43.2977	4.70128e-11	1.51345e-09
FLVCR2	1.55589	3.50405	6.55046	0.0104857	0.02716
SPC24	1.99297	3.8535	29.7991	4.79211e-08	6.65591e-07
SNRPF	1.22845	7.01868	22.0729	2.62486e-06	2.23123e-05
LMNB1	1.56062	5.83898	27.2188	1.81681e-07	2.13191e-06
SMC1A	1.41627	6.82849	30.0395	4.23328e-08	5.96391e-07
MDK	1.93655	7.54806	32.4225	1.24041e-08	2.05963e-07
MND1	1.84095	3.42801	25.3179	4.8618e-07	5.09336e-06
ELK1	1.73294	4.19515	30.3705	3.56913e-08	5.15168e-07
NEK2	2.60545	4.68904	76.4987	2.20355e-18	3.11943e-16
TAP1	1.55112	7.54377	16.7813	4.19457e-05	0.000249415
TACSTD2	1.71136	6.18088	5.70754	0.0168922	0.040542
MCM6	1.40412	6.23119	32.1106	1.4564e-08	2.38953e-07
G6PC3	1.44337	5.84567	23.8902	1.01991e-06	9.81849e-06
CENPA	2.67692	3.75096	46.6506	8.48421e-12	3.27562e-10
KIF20A	2.3479	3.40083	43.7643	3.70409e-11	1.23566e-09
MPZL1	1.47788	5.98483	40.3479	2.12536e-10	5.71003e-09
EFNA1	1.39065	5.54269	15.4738	8.36567e-05	0.000451926
FAM102B	1.01441	4.42672	8.43321	0.00368429	0.011288
GGT5	1.40308	4.61901	10.524	0.00117837	0.00424659
TMEM60	1.08556	4.81225	25.274	4.97369e-07	5.19087e-06
PAK1IP1	1.23292	5.30427	24.019	9.53899e-07	9.22325e-06
NCAPH	2.16892	4.04212	46.7593	8.02626e-12	3.12063e-10
MGST2	1.01216	6.15094	11.691	0.000628023	0.00251437
BCAT1	1.65469	3.75661	14.8596	0.000115818	0.000596204
MELK	2.30768	4.92768	52.6694	3.94698e-13	1.95437e-11
ANKRD13B	1.49961	3.75593	12.2608	0.000462575	0.00195101
SLC6A8	1.85265	5.92078	11.9359	0.00055062	0.00226525
POLR3K	1.02402	4.89873	18.3125	1.87475e-05	0.000123958
OAS3	1.2858	6.73197	20.4469	6.13082e-06	4.70115e-05
NLN	1.57554	4.84902	41.9946	9.15246e-11	2.69497e-09
DTYMK	1.10989	4.75888	15.4892	8.29762e-05	0.00044847
MRPS17	1.97978	5.94447	31.7128	1.78742e-08	2.8439e-07
CDKN3	2.83461	5.47685	68.0852	1.56579e-16	1.57177e-14
KIFC1	2.00893	5.22191	28.5546	9.10936e-08	1.17096e-06
PVRL1	2.13516	4.29106	42.8377	5.94749e-11	1.86569e-09
SMC4	1.13555	6.15687	18.4943	1.70414e-05	0.000114043
PPIL1	1.50743	3.36644	23.0582	1.57175e-06	1.42632e-05
TMEM159	1.18633	4.13274	13.765	0.000207163	0.000983447
FOXRED2	1.49844	3.71747	16.5023	4.85903e-05	0.000284332
PGM2	1.01414	3.66024	11.8857	0.000565677	0.00231427
CENPW	2.08253	4.82864	48.0151	4.22959e-12	1.71703e-10
SHCBP1	1.55791	3.9316	15.7294	7.30795e-05	0.000402868
NBN	1.11711	5.97578	20.8149	5.05891e-06	3.97301e-05
TEX10	1.25236	4.13659	22.9281	1.68176e-06	1.50609e-05
MAGOHB	1.22707	4.86355	23.7683	1.08658e-06	1.03253e-05
MRPL3	1.26464	7.51304	37.764	7.9841e-10	1.80287e-08
SNRPB	1.57928	7.93365	45.0334	1.93704e-11	6.92195e-10
NMI	1.27409	4.0262	18.816	1.43954e-05	9.8975e-05
MSX2	2.2124	4.12489	33.8339	6.00233e-09	1.0812e-07
SLC35A2	2.0956	4.89261	44.4403	2.6223e-11	8.99333e-10
SKP2	1.44286	4.57552	34.5884	4.07316e-09	7.59727e-08
GNS	1.12284	4.92894	17.1943	3.37446e-05	0.000207235
FPR3	1.42861	5.06198	11.0048	0.000908777	0.00341433
WDR34	1.35279	6.0911	29.2447	6.37893e-08	8.55846e-07
TMEM33	1.18101	6.87597	27.8597	1.30435e-07	1.60451e-06
SULF2	1.76923	5.48643	25.7346	3.91734e-07	4.19954e-06
TMEM97	1.18598	4.97955	10.5821	0.00114188	0.00413129
ASF1B	2.02529	5.02783	63.0183	2.04799e-15	1.55958e-13
NPM3	1.3991	5.5446	17.7356	2.53826e-05	0.000161635
PXDN	1.36647	5.28966	11.4316	0.000722043	0.00282855
MRPL17	1.23728	5.29825	38.0243	6.98697e-10	1.60063e-08
SNRPB2	1.21804	5.64304	34.6213	4.00506e-09	7.49557e-08
LACTB2	1.47255	3.56474	27.1642	1.86885e-07	2.18368e-06
FANCG	1.05974	5.13411	16.1399	5.88304e-05	0.000335887
PLAUR	2.10483	7.50703	32.5118	1.18472e-08	1.98207e-07
FAR2	1.57118	3.70875	14.1958	0.000164737	0.000804522
WDR74	1.12616	4.19846	21.7182	3.15776e-06	2.60562e-05
SATB2	1.06474	3.93646	6.41974	0.0112858	0.0289003
E2F5	1.28221	4.17114	11.7182	0.000618911	0.0024869
CCNA2	2.12611	4.49334	50.9715	9.37188e-13	4.32989e-11
RACGAP1	1.72761	4.23666	35.2468	2.90462e-09	5.6367e-08
ATP6AP1	1.32548	6.82814	38.248	6.23001e-10	1.43916e-08
OSGIN2	1.54401	4.86865	31.5232	1.9707e-08	3.07836e-07
ILF2	1.2657	6.58918	40.9007	1.60167e-10	4.39942e-09
CDC20	1.91062	4.08917	25.8733	3.64576e-07	3.95058e-06
SLC1A5	1.55308	6.52367	22.9849	1.63279e-06	1.47298e-05
STEAP1	1.21158	4.95194	6.57861	0.0103211	0.0268155
GNPNAT1	1.23729	6.72754	24.6294	6.94847e-07	6.96658e-06
DLGAP5	2.0851	5.30719	32.7869	1.02833e-08	1.75771e-07
CDT1	2.0486	4.23594	52.1013	5.27111e-13	2.58682e-11
ZWINT	1.23348	5.9773	22.163	2.50449e-06	2.13766e-05
GLA	1.59947	4.62063	32.8404	1.00043e-08	1.71801e-07
SEC61G	1.34471	7.6169	16.2351	5.59489e-05	0.000320762
KIAA0101	1.69977	5.1744	27.0829	1.94911e-07	2.27026e-06
IFFO2	1.04048	4.89239	11.8438	0.000578536	0.00235553
SLC43A3	1.06497	5.19014	5.87518	0.0153558	0.0374963
TMEM123	1.27797	7.92002	36.9487	1.21279e-09	2.58526e-08
EPRS	1.19823	6.65478	23.697	1.12758e-06	1.06616e-05
DDX47	1.10879	4.65195	17.819	2.42947e-05	0.000155334
NCAPG	2.09452	4.31378	47.2458	6.26216e-12	2.46074e-10
RLIM	1.15332	6.02424	25.5888	4.22476e-07	4.51159e-06
STAU1	1.6306	3.81758	38.2915	6.09284e-10	1.42235e-08
TNFRSF12A	1.81872	6.28798	56.2047	6.53058e-14	3.7953e-12
TMSB10	1.27897	11.2828	17.8168	2.43223e-05	0.000155421
ACYP1	1.49286	3.47134	22.8333	1.7668e-06	1.57712e-05
TRIM24	1.27834	4.43455	17.0898	3.56524e-05	0.000216662
PFDN2	1.36135	6.61054	43.8851	3.48227e-11	1.16519e-09
NANP	1.08847	4.23242	19.022	1.29221e-05	9.03076e-05
BICC1	1.45506	3.5782	15.8264	6.94288e-05	0.00038563
PDZD8	1.39082	5.9521	31.1941	2.33476e-08	3.53839e-07
CIRH1A	1.17967	5.94505	27.9017	1.27635e-07	1.58175e-06
PKDCC	1.72865	5.22776	8.26648	0.00403837	0.0122169
SLCO4A1	2.10055	4.58219	59.5991	1.16288e-14	7.78211e-13
GTF2H3	1.09415	4.65336	22.429	2.1806e-06	1.88997e-05
FSCN1	1.44943	5.28386	13.1398	0.000289092	0.00131477
TAP2	1.00543	7.17452	9.33791	0.00224461	0.00745189
NUSAP1	1.95728	5.63532	39.8245	2.77833e-10	7.16784e-09
GGH	3.14495	5.17641	61.6912	4.01767e-15	2.89955e-13
PDRG1	1.12532	3.64224	20.2387	6.83546e-06	5.16613e-05
RRAGD	1.262	3.6591	5.27507	0.0216329	0.0498894
PTMA	1.09886	11.8258	18.3213	1.86607e-05	0.000123532
CSTF3	1.18466	3.88945	20.9375	4.74503e-06	3.74986e-05
IFITM3	1.89127	8.7424	38.1998	6.38599e-10	1.47211e-08
CACYBP	1.6909	6.22083	55.2462	1.06338e-13	5.84171e-12
FGD6	1.23041	4.61127	14.3642	0.000150636	0.000745548
UMPS	1.16968	5.79681	38.81	4.67119e-10	1.14113e-08
ASPN	2.11964	4.74508	35.1034	3.12659e-09	6.03563e-08
PSMB2	1.37664	8.38543	26.543	2.57739e-07	2.89517e-06
SLBP	1.25302	5.51216	26.7784	2.28171e-07	2.60545e-06
FBXO22	1.07813	5.15605	19.7859	8.66173e-06	6.32137e-05
CDH3	2.62304	5.0575	39.174	3.8766e-10	9.66263e-09
ATP2A2	1.04717	7.27696	25.9272	3.54536e-07	3.85693e-06
ZNF318	1.23608	4.12887	18.1379	2.0547e-05	0.000134249
HNF1A	1.07093	4.35508	15.4522	8.46187e-05	0.000456112
RFC2	1.12658	5.4358	25.2288	5.09156e-07	5.27897e-06
C8orf33	1.24423	5.24874	24.8278	6.26883e-07	6.33307e-06
IARS2	1.17098	6.91737	37.3131	1.00605e-09	2.22176e-08
APEX2	1.15755	3.41621	13.9426	0.00018848	0.000905261
FAT1	2.20314	7.85452	50.3568	1.28186e-12	5.75378e-11
CCNB1	2.31976	5.15311	77.3022	1.467e-18	2.15982e-16
CENPK	1.6749	3.33803	30.4921	3.35224e-08	4.85914e-07
TRAP1	1.09097	5.76824	25.1029	5.43501e-07	5.5671e-06
ARL6IP6	1.1542	4.93964	24.4349	7.68645e-07	7.61269e-06
HAUS2	1.02197	3.91337	12.2655	0.000461404	0.00194756
GNPDA1	1.6056	5.01475	56.4474	5.7723e-14	3.40844e-12
RUVBL2	1.07741	5.02499	17.0678	3.60688e-05	0.000218951
OLFM2	3.16267	3.62387	23.9803	9.73275e-07	9.38594e-06
SLC28A3	2.77919	5.24371	17.1431	3.46671e-05	0.000211957
POLA2	1.05644	4.81043	19.9397	7.9922e-06	5.91884e-05
FUCA2	1.36925	6.17876	24.4347	7.68715e-07	7.61269e-06
PTPRG	1.01003	4.70724	18.2677	1.91932e-05	0.000126753
SLC35B2	1.61101	4.5694	36.5405	1.49528e-09	3.11525e-08
RARRES1	1.8627	4.04544	7.16399	0.00743815	0.0204555
PAQR3	1.27049	3.43805	11.4371	0.000719911	0.00282189
ESPN	1.80076	3.65706	9.28601	0.00230911	0.00763388
FJX1	1.04992	3.23252	6.03056	0.0140603	0.0348879
POFUT1	1.29871	4.25909	21.9775	2.75866e-06	2.3235e-05
HDAC2	1.26065	6.82969	31.0058	2.57262e-08	3.83359e-07
ITGBL1	1.30625	4.52674	11.4531	0.000713763	0.00280376
PANX1	1.55778	3.45296	31.1072	2.44169e-08	3.6717e-07
TOP1	1.10582	6.75826	28.1333	1.13238e-07	1.42411e-06
TYROBP	1.39269	6.31805	9.26082	0.00234108	0.00772109
AHCY	1.9132	6.92476	69.2485	8.68066e-17	8.95811e-15
NRARP	1.46025	6.88796	23.9324	9.97803e-07	9.61408e-06
CCDC137	1.06973	3.87362	9.2201	0.00239373	0.00786888
COL6A3	2.61727	3.7344	41.7109	1.05817e-10	3.05075e-09
RNF43	2.39535	5.3965	15.4335	8.5458e-05	0.000459633
ARL6IP1	1.63976	6.47892	65.1727	6.86123e-16	5.78334e-14
PSMA7	1.27235	7.79585	31.7618	1.74283e-08	2.8053e-07
H2AFX	1.52371	5.75186	25.852	3.68625e-07	3.98663e-06
PBK	2.80376	3.90227	58.2866	2.26587e-14	1.43792e-12
PDIA3	1.68687	8.7207	59.8023	1.04878e-14	7.1047e-13
STT3A	1.05404	7.05424	25.3873	4.68993e-07	4.93672e-06
PSMB3	1.7325	7.7031	44.6309	2.37911e-11	8.26105e-10
PIGT	1.49874	7.69282	41.6325	1.10146e-10	3.15905e-09
DPAGT1	1.18831	5.69007	28.5385	9.18521e-08	1.17934e-06
UBE2D1	1.51945	4.64039	41.9526	9.35115e-11	2.74615e-09
SLC39A8	1.01167	4.08271	5.29568	0.0213783	0.0493745
BCL2L1	1.2015	7.97497	14.2562	0.000159538	0.000782942
CASC5	2.39578	3.11297	39.6084	3.1035e-10	7.87789e-09
CYB5B	1.5292	7.98559	31.6898	1.80869e-08	2.86537e-07
GTPBP10	1.34507	4.73627	27.5039	1.56779e-07	1.8776e-06
DNASE2	1.17515	5.51886	20.3115	6.58023e-06	4.99031e-05
RAD18	1.55562	3.24528	20.2163	6.91625e-06	5.21648e-05
EBNA1BP2	1.26144	7.01555	23.8156	1.06021e-06	1.01446e-05
PSMD1	1.01969	6.83889	18.9466	1.34425e-05	9.30028e-05
SNAI1	2.16908	3.34871	27.868	1.29882e-07	1.6042e-06
CCNB2	2.16885	5.47874	71.9724	2.18225e-17	2.53647e-15
FAM199X	1.04339	5.05319	21.5744	3.40358e-06	2.78801e-05
TMEM176A	1.53196	4.31117	10.5724	0.00114788	0.0041489
OIP5	2.09133	3.87221	30.2385	3.82046e-08	5.47153e-07
NCOA6	1.04297	6.00188	30.2814	3.73702e-08	5.36595e-07
HMGA1	2.70404	7.78069	105.284	1.05813e-24	2.65543e-22
DCTPP1	1.8742	6.36661	95.7398	1.31019e-22	2.72965e-20
PSMD3	1.64916	7.70906	13.2348	0.000274802	0.00125542
CTSA	1.02636	7.67579	16.2426	5.5727e-05	0.000319656
LTV1	1.28239	4.96161	22.0624	2.63935e-06	2.24182e-05
PLSCR1	1.33458	6.48455	30.73	2.96539e-08	4.34845e-07
SNRPG	1.10658	5.52083	27.8621	1.30279e-07	1.60451e-06
ANXA5	1.26915	7.83774	22.9554	1.658e-06	1.49085e-05
SNRNP200	1.06975	7.05453	27.4212	1.63625e-07	1.9479e-06
ASS1	2.39614	8.34398	32.0957	1.46764e-08	2.4044e-07
ACTN1	1.34	6.79327	42.7137	6.33657e-11	1.97094e-09
ANKH	1.3569	4.68756	20.1029	7.33863e-06	5.47521e-05
BST2	1.175	7.66611	9.11332	0.00253754	0.00826779
AZIN1	1.30188	7.19082	31.1931	2.33594e-08	3.53839e-07
HPRT1	1.20021	4.76756	25.2663	4.99352e-07	5.19684e-06
BIRC5	2.15778	5.4042	38.3644	5.86929e-10	1.3848e-08
MACC1	1.42861	5.81671	14.5365	0.000137472	0.000689357
C11orf84	1.05876	4.34045	11.9205	0.000555183	0.00227948
SECTM1	1.62568	4.62892	10.9803	0.000920875	0.00345375
HMBS	1.53534	4.59214	39.1679	3.88872e-10	9.67099e-09
AVPI1	1.06547	4.30572	12.6237	0.000380883	0.0016571
PVRL2	1.58733	5.54165	34.967	3.35335e-09	6.39512e-08
HIST1H2BK	1.53305	5.4365	24.0322	9.4737e-07	9.17619e-06
SPTBN2	1.17573	4.14489	7.67431	0.00560126	0.0161528
ZC3HAV1L	1.40328	4.0025	26.7966	2.26034e-07	2.58524e-06
DNAJA1	1.43655	7.88006	28.2011	1.0934e-07	1.38138e-06
BRI3BP	1.01751	5.76617	15.6619	7.57331e-05	0.000413778
POC1A	1.30703	4.08433	15.0714	0.000103517	0.000540955
PLA2G16	1.4631	6.95737	15.4981	8.2588e-05	0.000447028
CLDN12	1.79668	5.48509	27.4248	1.63327e-07	1.9479e-06
SYNCRIP	1.04771	7.38163	25.2073	5.14876e-07	5.3183e-06
ITGB8	1.4852	5.34023	16.099	6.01159e-05	0.000342518
SLC4A11	2.05114	4.75387	18.5904	1.62032e-05	0.00010963
PLOD1	1.66515	6.11691	38.0811	6.78658e-10	1.5612e-08
PDPN	1.4294	4.36747	17.1238	3.50211e-05	0.000213766
AGPS	1.16776	5.59959	20.3445	6.46795e-06	4.9237e-05
MRPS30	1.1684	6.39233	25.1834	5.21299e-07	5.35957e-06
GPR107	1.07157	5.48406	32.3466	1.28982e-08	2.13526e-07
TFRC	1.64285	7.70586	54.8279	1.31558e-13	7.05175e-12
LUM	2.23482	8.44674	29.2571	6.33829e-08	8.51428e-07
HIST1H2AM	2.21423	7.22228	44.5661	2.45913e-11	8.48554e-10
SEC11A	1.00148	6.87033	27.4487	1.61316e-07	1.92776e-06
VRK1	1.44034	5.29887	41.7601	1.0319e-10	2.98277e-09
DAG1	1.48295	6.38557	42.3388	7.6754e-11	2.31562e-09
LRRCC1	1.40087	3.81083	22.734	1.86043e-06	1.6487e-05
PRPF19	1.4008	7.11893	49.396	2.09174e-12	8.95233e-11
PON2	2.42761	5.1944	42.3389	7.67515e-11	2.31562e-09
ANTXR1	1.7492	6.30347	26.1344	3.18465e-07	3.499e-06
LAPTM4B	2.06348	7.07473	25.7764	3.83349e-07	4.12165e-06
SLC25A13	1.07979	4.93688	9.97094	0.0015903	0.00549784
TRIM28	1.10314	7.61554	25.4088	4.6379e-07	4.89595e-06
FAM198B	1.02288	5.49031	12.7545	0.000355145	0.0015658
HNRNPF	1.2736	5.99755	23.0281	1.59653e-06	1.44499e-05
IL32	1.77942	8.94464	19.8494	8.37908e-06	6.15991e-05
XPR1	1.58532	5.03385	42.958	5.59286e-11	1.76952e-09
PIK3CB	1.1681	6.34882	18.9583	1.33607e-05	9.25597e-05
PLS1	1.12816	6.53076	9.79822	0.00174681	0.00597529
PPAP2C	1.08127	6.16144	31.4392	2.05787e-08	3.19143e-07
NIP7	1.7478	5.41004	50.3435	1.29059e-12	5.76953e-11
PPA1	1.44794	7.90534	33.4889	7.16711e-09	1.26826e-07
NUDT15	1.52051	4.91311	23.0578	1.57203e-06	1.42632e-05
STEAP2	1.07579	5.79829	6.48115	0.0109024	0.0280748
RAN	1.29485	7.91092	37.456	9.35006e-10	2.07733e-08
PSMG1	1.43641	5.56344	34.3886	4.51352e-09	8.33417e-08
NAA30	1.2439	3.99072	20.8287	5.0224e-06	3.94714e-05
ODC1	1.16017	6.72389	21.1544	4.23736e-06	3.3856e-05
POLE3	1.1267	5.65248	33.9654	5.61004e-09	1.01882e-07
PPT1	1.10543	6.33277	17.5074	2.86196e-05	0.00017925
FUT4	1.37544	6.15204	11.6651	0.000636851	0.00254567
MED1	1.31991	7.38589	5.63537	0.0176016	0.0419673
GINS2	1.85815	4.33695	39.798	2.81627e-10	7.21514e-09
MDFI	2.47674	5.26599	48.8524	2.75964e-12	1.15549e-10
POMP	1.06203	3.97156	13.3755	0.000254935	0.00117831
TM4SF1	1.82905	8.81711	25.8873	3.61945e-07	3.92979e-06
C1GALT1	1.05084	6.27185	15.5892	7.87038e-05	0.000427681
PFDN4	1.42921	5.15835	35.9431	2.03167e-09	4.10123e-08
DEK	1.34029	7.27643	40.9548	1.5579e-10	4.32342e-09
EIF4A3	1.30684	5.38185	28.7353	8.29793e-08	1.08049e-06
RPS14	1.95503	4.86286	47.7223	4.91075e-12	1.9718e-10
CCT4	1.11073	6.48963	27.5309	1.54603e-07	1.86368e-06
KDELR1	1.84627	8.23751	52.808	3.67796e-13	1.83765e-11
LYN	1.01983	5.94745	8.21636	0.00415143	0.0125246
NIPA2	1.22293	5.47957	31.8144	1.6963e-08	2.73839e-07
MLXIPL	2.91376	4.85082	10.2534	0.00136434	0.00482083
HOXB6	2.81058	4.96704	37.6085	8.64674e-10	1.93666e-08
TUBA1B	1.81598	9.29309	56.2775	6.29308e-14	3.67662e-12
VKORC1L1	1.21973	5.38844	44.9853	1.98519e-11	7.04839e-10
PRMT1	1.01937	7.49371	19.6671	9.21753e-06	6.70046e-05
CPVL	1.26051	4.2209	8.76806	0.00306552	0.00969621
SYNGR2	1.16158	7.8011	13.4084	0.000250506	0.00116173
MBNL1	1.43441	5.49664	50.3137	1.31033e-12	5.83413e-11
RPL27	1.06574	10.0756	12.5335	0.00039972	0.00172748
STAP2	1.13784	4.48783	18.6499	1.57054e-05	0.000106785
CD81	1.12603	7.57669	26.2557	2.99071e-07	3.30564e-06
SORT1	1.03383	6.15374	11.8253	0.000584314	0.00237293
ARL2	1.0278	4.26919	18.1075	2.08774e-05	0.000136246
TCP1	1.05413	7.09938	18.9388	1.34978e-05	9.32681e-05
ITGA2	2.55762	5.43059	74.1107	7.38575e-18	9.82572e-16
PRPS1	1.2249	5.60101	15.4929	8.28167e-05	0.000447826
NCF2	1.12481	4.43898	5.30128	0.0213098	0.0492348
PA2G4	1.23918	7.09118	27.4203	1.63707e-07	1.9479e-06
SHQ1	1.08534	4.36389	21.8352	2.97106e-06	2.47409e-05
EXOSC4	1.45897	4.60679	23.7828	1.07844e-06	1.02568e-05
PHLDA2	2.16267	5.41835	52.8807	3.5444e-13	1.77896e-11
SLC16A3	2.17492	6.15029	48.7121	2.96437e-12	1.22594e-10
SNRPC	1.18059	6.04791	33.9681	5.60229e-09	1.01882e-07
FBL	1.00698	7.30559	7.46605	0.00628735	0.0177648
HOXB7	2.07238	3.61475	38.521	5.41681e-10	1.29464e-08
MYO7B	2.64805	5.02411	7.68702	0.00556194	0.0160609
WRNIP1	1.25416	6.03667	52.9688	3.38884e-13	1.70866e-11
ESPL1	1.74462	4.10902	31.6361	1.85942e-08	2.9331e-07
NUTF2	1.72869	5.7988	64.1035	1.18049e-15	9.51456e-14
EFNB1	1.46305	6.26864	20.1172	7.28394e-06	5.44914e-05
CLTC	1.06474	8.8792	22.6705	1.923e-06	1.69328e-05
NID2	2.06463	4.84493	33.4897	7.16423e-09	1.26826e-07
RPL22L1	1.77814	6.80003	14.2021	0.000164188	0.000802907
HMOX1	1.16516	4.96672	13.3195	0.000262664	0.00120777
KIF13A	1.17051	4.99477	7.90436	0.00493157	0.0144825
PPP1R1B	2.5965	7.09968	7.43805	0.00638591	0.017984
KARS	1.28517	5.26917	37.9699	7.1846e-10	1.64249e-08
ISG15	1.55478	6.26835	13.05	0.000303281	0.00137135
GEMIN5	1.32185	3.67256	24.941	5.91112e-07	6.00465e-06
C1GALT1C1	1.31269	5.24186	26.4371	2.72261e-07	3.03667e-06
TNNT1	2.73929	3.8658	25.5648	4.27778e-07	4.55938e-06
AP1S3	1.06056	3.60333	10.6427	0.00110507	0.00402448
SOD2	1.35254	9.25934	12.9612	0.00031801	0.00142685
MMP1	4.67073	5.58121	69.7799	6.63041e-17	6.97267e-15
RRM2	1.75177	6.23496	36.3245	1.6705e-09	3.4222e-08
PCSK9	2.74019	4.10086	50.1253	1.44233e-12	6.3705e-11
HMGB1	1.50334	7.81658	48.8503	2.76263e-12	1.15549e-10
SERINC5	1.12805	7.0068	14.4819	0.000141514	0.000707074
KRTCAP3	1.26504	5.52606	35.5406	2.49786e-09	4.93406e-08
RTN4	1.00094	7.22453	22.2664	2.37327e-06	2.03935e-05
TK1	1.53119	5.81626	18.5731	1.6351e-05	0.000110292
DNAJB1	1.39228	5.49031	34.7184	3.81019e-09	7.14297e-08
HMGB2	1.34267	8.07928	26.5288	2.59632e-07	2.91347e-06
BANF1	1.39008	5.36359	30.701	3.01009e-08	4.40814e-07
FADS2	1.25526	6.34471	5.89994	0.0151414	0.037063
YWHAB	1.17318	7.33635	29.6756	5.10744e-08	7.04954e-07
FSTL3	1.18883	4.85859	10.917	0.000952848	0.00355053
CD14	1.19694	6.15319	10.4292	0.00124035	0.00444242
SYNJ2	1.07689	6.06059	18.6158	1.59888e-05	0.000108445
HSPA5	1.46933	8.61094	37.6956	8.26902e-10	1.8634e-08
HK2	1.29587	5.86328	11.8153	0.000587466	0.00238309
RAB22A	1.72427	7.14521	27.5761	1.51035e-07	1.82665e-06
PLBD1	2.5224	5.57602	47.6173	5.1808e-12	2.0727e-10
GTF3C4	1.65968	5.35525	51.0836	8.85166e-13	4.10672e-11
TRIM31	1.46317	6.45792	22.951	1.66184e-06	1.49309e-05
LRP5	1.23095	6.46818	29.6797	5.09654e-08	7.0433e-07
RPE	1.0972	6.20324	37.2515	1.03837e-09	2.27494e-08
IGFBP7	1.06263	6.96819	14.0829	0.000174932	0.000848307
THUMPD3	1.28867	3.42935	17.3484	3.11155e-05	0.000192818
CXCL3	1.86526	6.50871	11.3635	0.000749006	0.00290806
TGFBI	2.21862	7.51912	31.4755	2.01978e-08	3.14919e-07
SFT2D2	1.13316	5.97272	31.0293	2.54164e-08	3.79768e-07
CHRAC1	1.1736	5.31663	20.5538	5.79781e-06	4.47375e-05
SLC31A1	1.19494	6.53344	22.8447	1.75634e-06	1.57158e-05
FAM83D	2.04692	4.65761	34.7579	3.73359e-09	7.01128e-08
ACTB	1.03669	12.6269	10.4359	0.00123588	0.00443215
PTTG1	1.77175	3.66441	28.0524	1.18072e-07	1.47818e-06
SIGMAR1	1.80933	5.62744	43.0406	5.36161e-11	1.70323e-09
RAVER1	1.06301	5.39948	14.8972	0.000113533	0.000586631
GLB1	1.0426	5.57156	21.9957	2.73266e-06	2.30337e-05
CDCA3	1.81727	4.22985	28.1669	1.11292e-07	1.40284e-06
COL15A1	1.24083	6.7864	9.7418	0.00180124	0.00613489
GBA	1.01377	4.90848	13.0783	0.000298743	0.00135305
PSPH	1.50768	4.78545	9.73347	0.00180943	0.00615518
SPINT2	1.57069	8.43686	25.8309	3.7268e-07	4.01992e-06
LITAF	1.00998	6.76378	8.62978	0.00330712	0.010339
ARPC5	1.01772	7.64129	17.0344	3.6709e-05	0.00022247
RPP40	1.95963	3.52356	41.887	9.67014e-11	2.82481e-09
SRD5A3	1.20234	4.3998	11.6988	0.000625409	0.00250481
PSMA4	1.10052	7.21895	18.5215	1.68002e-05	0.000112539
TOR1B	1.35568	5.08183	30.0174	4.28197e-08	6.00019e-07
PRRG1	2.66255	3.80038	38.4138	5.72274e-10	1.35894e-08
ERO1L	1.33618	6.34241	28.6136	8.83602e-08	1.1398e-06
CLDN4	3.95966	8.00583	47.3778	5.85428e-12	2.30868e-10
PPIA	1.60671	7.87026	70.4577	4.70248e-17	5.09066e-15
YBX2	1.93391	4.15687	11.8501	0.000576584	0.00235018
KRT17	3.89359	5.94893	26.8339	2.21713e-07	2.54751e-06
HIST1H2AL	1.73649	5.28335	23.7986	1.06961e-06	1.01991e-05
RB1	1.13321	6.42047	22.5787	2.01706e-06	1.76345e-05
SCARF2	1.55762	3.49034	13.3187	0.000262778	0.00120777
LSM12	1.16812	6.49966	24.4069	7.79889e-07	7.68887e-06
C1orf174	1.10098	4.36225	15.1727	9.81137e-05	0.000515891
PPIB	1.1286	8.83491	21.8548	2.94079e-06	2.45444e-05
JPH1	2.75086	4.02422	35.869	2.11036e-09	4.23684e-08
RGS16	1.79287	4.61359	11.8745	0.000569084	0.00232586
PLK2	1.39779	5.01637	27.9641	1.23589e-07	1.53853e-06
SLC7A7	1.02048	4.17683	6.72456	0.00950943	0.0250904
DSG2	1.43478	6.96904	16.7305	4.30836e-05	0.000255357
TNFAIP6	2.42585	4.22342	30.3312	3.64215e-08	5.24337e-07
SGPL1	1.32902	4.85032	31.9032	1.62052e-08	2.6392e-07
PDCD5	1.39932	6.5242	21.1279	4.29632e-06	3.43022e-05
HSPBP1	1.18233	5.31662	26.4415	2.7164e-07	3.03281e-06
NOP16	1.43018	4.90546	23.2513	1.42155e-06	1.30807e-05
HIST3H2BB	1.74733	4.56029	15.1603	9.8759e-05	0.00051879
RPL23A	1.07866	5.23026	20.7927	5.11784e-06	4.00789e-05
C1orf63	1.68973	3.74211	35.5149	2.53101e-09	4.98172e-08
DYNLL1	1.13732	7.71736	27.413	1.64323e-07	1.95103e-06
LSM4	1.36355	5.87756	37.0935	1.12599e-09	2.43311e-08
MED30	1.18339	3.26155	16.4847	4.90444e-05	0.000286382
FAM111B	1.17885	3.75014	5.77273	0.0162767	0.0393363
LAMB3	1.54743	6.03778	27.3586	1.69011e-07	1.99595e-06
MOGAT3	2.66876	3.86023	11.0332	0.000894924	0.00337146
KLK1	2.17233	4.62952	9.41559	0.00215149	0.00716426
RPS10	1.07443	9.88857	15.1161	0.000101095	0.000528797
KLF16	1.32192	3.47556	14.3625	0.000150773	0.000745562
ST3GAL4	1.29061	3.44434	5.89265	0.0152042	0.0371676
CSTF2	1.26473	4.89469	26.0269	3.36701e-07	3.6774e-06
EDAR	1.65636	4.59715	7.49923	0.00617255	0.0175347
EHF	1.32343	6.72911	16.9248	3.88895e-05	0.000234526
SFXN1	1.09812	6.0423	10.6713	0.00108808	0.00397309
HIATL1	1.39883	6.02735	39.9253	2.63859e-10	6.85536e-09
NAGA	1.12167	5.07306	20.6179	5.60687e-06	4.34159e-05
DDOST	1.06503	8.07868	22.4425	2.16532e-06	1.87908e-05
CTSD	1.11642	9.1334	17.6762	2.61881e-05	0.000165903
HIST1H3B	1.85571	8.30733	29.0608	7.01427e-08	9.32028e-07
SLC39A5	2.50996	3.39664	6.50975	0.0107284	0.0276848
COL7A1	2.69809	6.03727	28.082	1.16282e-07	1.45741e-06
PHTF2	1.60446	3.88081	20.7505	5.23167e-06	4.08833e-05
RHBDF1	1.33676	5.65426	31.5229	1.97102e-08	3.07836e-07
SQSTM1	1.01927	9.05325	16.7182	4.33634e-05	0.000256739
RIN1	1.24676	4.31772	15.9218	6.60129e-05	0.000370383
GTF2F2	1.03507	5.79377	22.3095	2.3206e-06	2.00228e-05
PRMT5	1.09787	6.35489	33.5084	7.0957e-09	1.26169e-07
IL6	2.0635	3.86814	8.48717	0.0035766	0.0110131
FOXK2	1.16193	3.9144	14.8851	0.000114261	0.000589014
ENO1	1.71637	9.87278	51.6235	6.72311e-13	3.22768e-11
RHOC	1.12454	7.61904	15.3912	8.7394e-05	0.000468904
E2F8	1.52284	3.97978	18.4747	1.72179e-05	0.000115085
AHSA1	1.53913	5.89367	46.1599	1.08986e-11	4.09329e-10
DHCR7	1.90677	5.7307	41.7812	1.02081e-10	2.96626e-09
HNF4G	1.4961	4.00955	10.097	0.00148509	0.00518755
TECR	1.2651	6.98935	37.5327	8.98916e-10	2.00654e-08
POLR2G	1.07054	5.39373	21.3294	3.86758e-06	3.12177e-05
BMP4	1.25873	5.15552	6.643	0.00995462	0.026061
RPN1	1.19293	7.46984	22.7312	1.86322e-06	1.64932e-05
PSMB7	1.11667	6.52953	28.175	1.10829e-07	1.3986e-06
INCENP	1.19712	6.04814	21.9739	2.76385e-06	2.3261e-05
KCTD20	1.01487	5.56756	22.6761	1.91736e-06	1.69066e-05
SCARB1	1.24745	5.36889	31.0808	2.47507e-08	3.71328e-07
VIL1	3.09538	6.84406	16.006	6.31417e-05	0.000357178
PLAGL2	1.13147	3.97166	20.6018	5.65417e-06	4.37208e-05
ATP6AP2	1.09457	5.96513	22.6556	1.9379e-06	1.70368e-05
B4GALT5	1.61604	5.67224	72.1672	1.97717e-17	2.34999e-15
HIST1H4J	1.87631	4.69225	39.1535	3.91752e-10	9.72072e-09
PPFIA3	1.13463	4.22235	6.81636	0.00903264	0.0240276
PLA2G2A	3.51054	7.57476	11.9838	0.000536654	0.00222104
CCDC51	1.54672	3.69046	33.493	7.15195e-09	1.26826e-07
NUDT3	1.05628	6.01042	34.5401	4.17566e-09	7.77531e-08
MMP2	1.4795	7.61577	10.7648	0.00103449	0.00381016
DIDO1	1.02138	5.71638	24.9575	5.86077e-07	5.96999e-06
IFIT3	1.33661	4.78683	9.47781	0.00207972	0.00695046
CTSZ	1.5478	7.74238	31.3107	2.19864e-08	3.38125e-07
ARL5B	1.06581	5.69537	32.6016	1.1312e-08	1.90698e-07
TMEM223	1.03773	3.91833	11.0336	0.000894754	0.00337146
ANP32B	1.05088	8.07591	18.3661	1.82274e-05	0.000121026
TSEN15	1.10736	3.40574	15.5079	8.21615e-05	0.000445156
S100A6	1.67012	6.18224	23.0836	1.55109e-06	1.41196e-05
TMEM147	1.22671	6.75099	23.5513	1.21625e-06	1.1398e-05
HIF1A	1.02795	6.48842	18.0777	2.12074e-05	0.000137992
SIRPA	1.05277	4.24599	11.8257	0.000584186	0.00237293
ABTB2	1.31414	4.21633	13.8679	0.000196118	0.000938271
ARL4C	1.09543	4.24649	9.26576	0.00233478	0.00770721
POLD2	1.46404	6.83687	60.3273	8.03276e-15	5.47517e-13
PSMD2	1.07617	6.40265	22.1699	2.49549e-06	2.13441e-05
CPOX	1.14598	3.48179	15.3062	9.14171e-05	0.000486003
CEACAM6	5.47306	9.42033	24.9498	5.8842e-07	5.98596e-06
RTKN2	1.88366	3.73389	24.094	9.17461e-07	8.90211e-06
CXorf56	1.10185	4.7566	23.1804	1.47493e-06	1.35043e-05
SLC44A1	1.11487	6.13947	21.4815	3.57256e-06	2.90659e-05
PSMB9	1.20057	6.69809	8.27894	0.00401076	0.0121467
POP7	1.00397	4.85038	13.2923	0.000266495	0.00122152
FGFR2	1.24952	3.61205	10.5086	0.0011882	0.00427782
HES4	1.3413	4.02956	18.5564	1.6495e-05	0.00011106
ANXA4	1.58474	8.04185	21.5757	3.4013e-06	2.78801e-05
TXN	1.61237	6.61762	59.117	1.48569e-14	9.76491e-13
NDRG3	1.13358	3.9937	23.3833	1.32725e-06	1.23052e-05
FMR1	1.15208	5.51796	31.193	2.33607e-08	3.53839e-07
ELOVL7	1.65196	3.8988	20.3502	6.44853e-06	4.91405e-05
ATP9A	1.09948	5.3821	16.648	4.49972e-05	0.0002657
MINPP1	1.16784	4.30201	22.4416	2.16633e-06	1.87908e-05
PMAIP1	1.6059	3.58546	24.8563	6.17659e-07	6.25706e-06
HSPA6	1.51236	3.89338	23.0302	1.59476e-06	1.44457e-05
KCMF1	1.10265	5.76927	26.7955	2.26168e-07	2.58524e-06
NAA50	1.09129	6.57735	26.5954	2.50841e-07	2.82344e-06
DNAJC15	1.74376	5.14672	43.2472	4.82418e-11	1.54402e-09
ACER3	1.42758	3.88477	25.1908	5.19304e-07	5.34903e-06
PTGES	1.54455	3.76728	7.90748	0.00492307	0.0144653
ZNF462	1.27455	4.52302	8.15743	0.00428851	0.0128924
HIST1H2AJ	1.49603	6.52344	16.4306	5.04635e-05	0.000293736
KDELR2	1.25292	8.00076	29.1342	6.7533e-08	9.02784e-07
SCD	2.26835	7.42763	34.1097	5.20919e-09	9.5548e-08
CCL2	1.07626	5.73752	5.38555	0.0203042	0.0472296
HIST1H2AH	1.47108	7.14919	13.7084	0.000213493	0.00100916
MUC20	1.83044	7.06097	10.0441	0.00152836	0.00531199
LGALS3BP	1.52074	8.51751	31.7765	1.7297e-08	2.78823e-07
DCUN1D5	1.05974	5.50857	28.6633	8.61195e-08	1.11743e-06
MYEOV	1.9179	4.90518	26.6627	2.42256e-07	2.75204e-06
CLDN3	4.613	6.71564	41.5394	1.15519e-10	3.29601e-09
SSBP1	1.10174	7.436	31.1585	2.37793e-08	3.58215e-07
PI3	2.09288	6.0781	12.6877	0.000368067	0.00161115
EBPL	1.46459	5.74916	20.3183	6.55691e-06	4.97947e-05
KLK6	4.2226	5.20283	29.9627	4.40434e-08	6.14826e-07
PDAP1	1.47337	3.18841	17.273	3.23752e-05	0.000199825
SERINC3	1.24883	6.62003	39.9534	2.60099e-10	6.78963e-09
FLVCR1	1.11412	4.29928	19.1748	1.19276e-05	8.44262e-05
FAM57A	1.25228	4.16514	15.384	8.77262e-05	0.000469774
AGPAT5	1.71008	4.92485	49.3477	2.14382e-12	9.13981e-11
CCL20	2.13015	5.44098	15.343	8.96543e-05	0.000478243
TMEM9	1.36845	5.95911	30.0479	4.21508e-08	5.9594e-07
TM9SF1	1.03027	4.63272	17.3851	3.05205e-05	0.000189756
CNOT6	1.13611	5.10977	17.7608	2.50489e-05	0.000159694
HTRA3	2.0868	4.64012	20.5473	5.81746e-06	4.48265e-05
EPCAM	2.84114	9.01204	35.2601	2.88475e-09	5.608e-08
BUD31	1.0234	6.03509	23.1463	1.50129e-06	1.37116e-05
PSMG4	1.157	5.287	31.741	1.76166e-08	2.81508e-07
MTMR11	2.22639	6.62948	33.0151	9.14458e-09	1.58267e-07
CCNB1IP1	1.18876	5.3431	37.1964	1.06809e-09	2.3308e-08
CREG1	1.46886	3.25405	21.0764	4.41334e-06	3.51603e-05
HIST1H2BH	1.56367	6.35278	10.831	0.000998145	0.0036923
SPIN4	1.35594	4.94298	24.8294	6.2636e-07	6.33307e-06
PDCD6	1.07397	6.29123	23.3724	1.33478e-06	1.23646e-05
C1orf85	1.30531	5.08123	28.6301	8.76106e-08	1.13411e-06
NAMPT	1.12077	7.45474	23.8458	1.04367e-06	1.00036e-05
RAB14	1.04951	7.00869	25.9124	3.57272e-07	3.88287e-06
CCL15	2.70682	3.45533	11.8429	0.00057883	0.00235586
MARCH3	1.23001	3.83566	8.78544	0.00303645	0.00961803
FADS1	1.15808	5.32391	6.8448	0.00888998	0.0237281
KIF5B	1.1436	8.37961	17.7938	2.46187e-05	0.000157133
DNM1	1.29257	4.7932	8.05036	0.00454947	0.0135661
CCT7	1.1653	5.87572	38.031	6.96291e-10	1.59843e-08
CLCN2	1.08154	3.28679	12.3461	0.000441909	0.00187459
PROCR	2.00473	4.57763	26.0728	3.28781e-07	3.60158e-06
CCL24	2.38613	5.56241	9.20319	0.00241594	0.00793009
OVOL1	2.33664	3.01761	31.7424	1.76036e-08	2.81508e-07
C1QBP	1.47388	6.93788	37.8127	7.78739e-10	1.76206e-08
GINS3	1.26488	3.27346	12.4989	0.000407189	0.00175838
IRF2BP2	1.16492	8.26286	21.1791	4.18308e-06	3.35193e-05
APOC2	1.75419	3.10049	8.9991	0.00270112	0.00872354
SSR1	1.05105	7.05661	17.7093	2.57371e-05	0.000163515
CTSS	1.08282	7.55659	5.47678	0.0192707	0.0452451
PLP2	1.73423	7.02007	32.7066	1.07175e-08	1.82066e-07
SLC39A4	1.74843	6.063	27.8604	1.30392e-07	1.60451e-06
GLCE	1.46704	4.15585	12.6743	0.000370712	0.00162115
HIST1H3I	1.48624	7.67532	13.4895	0.0002399	0.00111985
TOR1A	1.13527	5.62182	35.7243	2.27312e-09	4.54707e-08
ITGB1	1.31988	7.54171	40.0285	2.50279e-10	6.57995e-09
PIGC	1.04891	5.2359	18.5602	1.64625e-05	0.000110976
FAM83H	1.72466	6.78847	55.969	7.36215e-14	4.234e-12
NDFIP2	1.15698	5.18638	13.4728	0.000242045	0.00112813
ALDOA	1.31309	3.09582	12.5823	0.000389411	0.00169087
EMD	1.05302	5.30472	23.4478	1.28347e-06	1.19595e-05
FN1	3.36379	6.77074	97.6154	5.08075e-23	1.07888e-20
RABEPK	1.17645	4.47681	28.3405	1.01744e-07	1.2973e-06
CFB	1.84988	7.56677	20.3021	6.61283e-06	5.01159e-05
IMPAD1	1.3164	6.39593	45.1172	1.85591e-11	6.67522e-10
SLC25A15	1.21024	4.30298	13.8336	0.000199737	0.000953634
VAPB	1.13349	5.7166	7.96011	0.00478196	0.0141334
TADA1	1.07456	3.66722	12.5809	0.000389699	0.00169145
KDELR3	1.80477	4.92906	15.9882	6.37386e-05	0.000359449
NAE1	1.07359	5.02712	21.9996	2.72709e-06	2.30042e-05
KLK7	4.7053	3.32464	59.0688	1.52256e-14	9.94802e-13
AMOT	1.11201	3.40608	6.51254	0.0107116	0.0276584
GPI	1.26956	8.47638	42.3013	7.82393e-11	2.34761e-09
ESCO2	1.84427	3.87049	24.4097	7.78755e-07	7.68455e-06
FBN1	1.02549	5.54999	8.92335	0.00281547	0.00903733
SLMO2	1.58385	7.22677	43.7474	3.73615e-11	1.23887e-09
SPRY2	1.27168	5.94943	10.4028	0.00125822	0.00449912
MRPL4	1.29155	4.17318	27.6357	1.46448e-07	1.77506e-06
HIST3H2A	1.88766	3.91721	22.0926	2.59807e-06	2.21186e-05
MYC	1.69596	6.72067	32.2665	1.34412e-08	2.2185e-07
ZBTB2	1.03579	4.22629	17.9055	2.32154e-05	0.000149385
MAPRE1	1.06323	6.92259	23.0118	1.61014e-06	1.45373e-05
TPM4	1.24604	9.35608	20.313	6.57535e-06	4.99004e-05
SPHK1	2.17809	4.49576	35.3764	2.71756e-09	5.31915e-08
ITGB5	2.31052	5.51827	63.2069	1.86096e-15	1.42699e-13
CDK2AP1	1.11465	5.56954	25.3914	4.68004e-07	4.93102e-06
EIF4EBP1	1.42254	5.51602	38.7285	4.87048e-10	1.18197e-08
APEX1	1.00204	6.77035	20.9532	4.70641e-06	3.72532e-05
UBTD1	1.18711	3.6175	10.3696	0.00128109	0.00456314
CEACAM5	3.5733	9.77232	9.49595	0.00205926	0.00688416
GBAS	1.08935	5.93637	11.7086	0.000622106	0.00249611
TNS4	4.65468	7.19512	34.6021	4.04463e-09	7.55681e-08
METTL8	1.16748	4.26635	12.6729	0.000370985	0.0016217
F11R	1.54091	7.79937	34.5328	4.19125e-09	7.7912e-08
LSM2	1.33302	6.05771	29.0278	7.13465e-08	9.45748e-07
MRPL36	1.11111	5.3382	22.341	2.2828e-06	1.97236e-05
H2AFY	1.04627	7.29785	31.9821	1.55602e-08	2.54165e-07
HIST1H2AG	1.78111	6.93368	19.3421	1.09271e-05	7.79436e-05
PABPC1	1.07823	9.9665	15.8019	7.03317e-05	0.000390253
ZDHHC4	1.22105	5.10389	29.7882	4.81914e-08	6.68505e-07
PSMB4	1.04112	8.33027	19.3553	1.08516e-05	7.75056e-05
AIMP2	1.5734	5.37929	65.7831	5.03377e-16	4.37458e-14
GPN3	1.07173	4.49511	22.4843	2.11863e-06	1.84495e-05
MBOAT7	1.09956	6.45614	30.0047	4.31006e-08	6.0319e-07
RPS19	1.20876	10.3874	10.7722	0.00103034	0.00379612
CANT1	1.18928	6.81066	26.0063	3.40297e-07	3.70933e-06
GTF2IRD1	1.22793	6.11689	17.0189	3.70089e-05	0.000224165
SLC25A10	1.30947	4.70193	25.2579	5.01549e-07	5.20988e-06
PSMA2	1.32891	6.06319	31.7286	1.77288e-08	2.82892e-07
NUDT21	1.01059	6.61215	24.4789	7.51296e-07	7.46026e-06
H2AFZ	1.55658	8.00726	42.8529	5.90143e-11	1.85651e-09
DHFR	1.60095	5.0598	31.2326	2.28884e-08	3.50047e-07
CHMP4B	1.07474	7.7361	22.8183	1.78064e-06	1.58435e-05
DUSP10	1.69333	5.05554	21.0154	4.55615e-06	3.61935e-05
SH3PXD2B	1.07841	5.34879	13.5042	0.000238036	0.00111226
GPC1	1.42973	3.6098	10.9046	0.000959263	0.00356639
CFTR	1.72785	3.69214	5.8147	0.0158927	0.0386451
EIF6	1.60117	7.10649	28.6002	8.89746e-08	1.14639e-06
TM2D2	1.39284	4.53761	34.7782	3.69486e-09	6.96222e-08
MAML1	1.15859	5.31238	18.1475	2.04434e-05	0.00013373
MYOF	1.62248	6.25795	27.7608	1.37278e-07	1.6768e-06
BTG3	1.28788	4.04207	24.9982	5.73853e-07	5.85627e-06
KRT80	5.24309	4.91766	108.134	2.51244e-25	7.49794e-23
GLI2	1.14704	3.56942	11.728	0.000615661	0.00247745
CLIC1	1.43043	9.53749	27.0793	1.95279e-07	2.27215e-06
GLB1L2	1.56231	4.11515	20.1361	7.21244e-06	5.40297e-05
ATP10B	1.90205	6.33022	7.62763	0.00574807	0.0165287
LGR4	1.28424	4.88263	16.8771	3.98797e-05	0.000239452
GSTP1	1.49413	9.16332	17.1263	3.49747e-05	0.000213601
HIST1H4H	1.00698	8.13482	11.7665	0.000603066	0.0024368
TPD52L2	1.15647	5.82393	31.4732	2.02208e-08	3.14919e-07
ROCK2	1.07472	6.96923	15.7841	7.09951e-05	0.000393341
TP53RK	1.01213	4.29732	21.2546	4.02144e-06	3.23179e-05
TMPRSS4	2.11331	6.60784	35.6312	2.38438e-09	4.74384e-08
IPO5	1.10648	5.5812	18.386	1.80382e-05	0.000120012
CALR	1.03982	10.4418	17.6199	2.69753e-05	0.000170304
HOXA3	1.87034	4.64943	21.7171	3.15968e-06	2.60562e-05
PCBD1	1.67052	6.42118	51.134	8.62715e-13	4.01945e-11
GLRX3	1.05032	6.21428	31.8787	1.64109e-08	2.66484e-07
RPL14	1.22183	3.01972	12.7299	0.000359858	0.00158309
HINT1	1.07066	7.31515	21.3168	3.89297e-06	3.13997e-05
GIPC2	1.43374	4.26742	10.7788	0.00102666	0.00378638
COL4A2	1.24251	7.10588	13.9345	0.000189293	0.000908374
TMEM87A	1.12065	4.74062	25.2192	5.1171e-07	5.29551e-06
SLC25A43	1.64888	3.57605	21.0066	4.57715e-06	3.63265e-05
MBOAT2	1.25825	4.50575	9.20976	0.00240728	0.00790636
SNRPD2	1.47142	6.50111	26.4851	2.65574e-07	2.96808e-06
FZD6	1.27586	4.69871	23.2345	1.43404e-06	1.31846e-05
TMEM158	1.95873	3.37993	18.1418	2.05051e-05	0.000134054
ZNF574	1.03243	4.00365	13.7183	0.000212376	0.0010043
PLEC	1.16091	5.32337	20.9103	4.81301e-06	3.79881e-05
OLA1	1.26608	6.45223	48.1263	3.99622e-12	1.63431e-10
MRPL14	1.07538	5.31693	19.5186	9.96273e-06	7.20422e-05
ATP6V0C	1.12607	7.56976	19.2526	1.14512e-05	8.13147e-05
RPS21	1.36503	10.0119	18.2089	1.97954e-05	0.00013003
CFL1	1.23323	9.65729	18.9642	1.33193e-05	9.2382e-05
NOTCH3	1.09267	5.72733	11.3857	0.000740108	0.00288162
RRM1	1.32892	5.08965	34.0594	5.34539e-09	9.73991e-08
RHPN2	1.2656	6.51361	11.2816	0.000782785	0.00300226
GMCL1	1.20082	4.93777	30.8223	2.82769e-08	4.16312e-07
ATP1A1	1.2888	8.86886	9.50032	0.00205436	0.00686984
FASTKD1	1.10442	4.63215	19.3446	1.0913e-05	7.78935e-05
YWHAQ	1.33983	8.28685	32.4613	1.21593e-08	2.02508e-07
NOTCH1	1.39853	5.24894	17.2492	3.27836e-05	0.000202007
SPTLC1	1.0739	6.78318	30.488	3.35933e-08	4.86156e-07
TM9SF2	1.20451	7.577	23.6712	1.14279e-06	1.07833e-05
ZNF703	2.25368	3.99936	23.748	1.09807e-06	1.04255e-05
GLO1	1.41198	6.50418	51.3715	7.64399e-13	3.63814e-11
CPNE2	1.02588	3.48114	8.58202	0.00339499	0.010548
H2AFV	1.12153	8.00895	35.1674	3.02544e-09	5.86086e-08
ERH	1.31471	7.45199	42.4021	7.43098e-11	2.26041e-09
ICMT	1.21323	5.21721	27.5773	1.50938e-07	1.82665e-06
EIF3H	1.19186	7.81927	23.1932	1.46514e-06	1.34258e-05
BLMH	1.06351	5.31001	18.9558	1.33783e-05	9.26167e-05
HSPA1B	1.94669	7.0784	20.1466	7.17272e-06	5.38783e-05
TMEM41A	1.45072	4.61486	32.1188	1.45026e-08	2.383e-07
FAM83B	1.4671	4.64997	15.955	6.48652e-05	0.000364685
PSMB8	1.25611	6.46907	18.7541	1.48706e-05	0.00010161
RPL39L	1.7246	3.18449	9.15517	0.00248017	0.00810249
IPO7	1.15056	6.19086	36.705	1.37428e-09	2.89594e-08
C1orf106	1.30386	6.33371	16.0948	6.02502e-05	0.000342929
PLEK2	1.71023	5.26994	17.8988	2.32972e-05	0.000149736
CD9	1.85521	7.81095	34.2402	4.87119e-09	8.97958e-08
RPL39	1.29458	9.06126	11.2059	0.000815362	0.00310778
ZNF326	1.2772	4.80268	28.9151	7.56205e-08	9.98371e-07
ACOT7	1.76245	5.17493	32.6503	1.10324e-08	1.86841e-07
MSRB2	1.00991	4.84956	14.5619	0.000135628	0.00068158
AMACR	1.16928	5.62009	7.5938	0.00585695	0.0168023
YES1	1.21878	6.23977	38.276	6.14135e-10	1.42764e-08
MUC17	3.26345	4.47531	6.46047	0.01103	0.0283356
YWHAZ	1.08657	3.92946	21.1803	4.1804e-06	3.35193e-05
CLCF1	1.24187	3.78877	6.34343	0.0117817	0.0299823
RPS5	1.32147	7.75133	14.8563	0.000116022	0.00059698
UBL4A	1.32914	4.13531	26.3385	2.86521e-07	3.17647e-06
LGMN	1.0613	6.89204	14.8956	0.000113625	0.000586833
PRSS22	1.61188	5.0416	26.8825	2.16211e-07	2.48688e-06
WNT5A	1.91184	4.18462	22.2796	2.35701e-06	2.02854e-05
MRP63	1.02279	3.37992	10.1558	0.00143848	0.00504886
ST14	1.2085	7.84666	19.017	1.29558e-05	9.04734e-05
IER3	1.42071	7.43284	11.9096	0.000558458	0.0022887
PRCC	1.06099	5.25287	20.3999	6.2834e-06	4.80566e-05
C11orf24	1.03474	5.28194	10.5878	0.00113834	0.00411983
PM20D2	1.18351	4.38196	24.6714	6.79872e-07	6.83711e-06
NOL7	1.15249	5.42018	30.504	3.33184e-08	4.84081e-07
ZNF273	1.19722	3.8182	17.5688	2.77102e-05	0.000174445
ERI3	1.04014	4.67571	18.1033	2.09244e-05	0.000136391
ANKS4B	1.96317	3.3559	11.6351	0.000647188	0.00257894
GAL	4.74439	4.26096	57.808	2.88996e-14	1.79275e-12
BZW1	1.04361	7.63768	22.2966	2.33614e-06	2.01214e-05
MAP7	1.46592	6.32294	30.4915	3.35326e-08	4.85914e-07
PFKP	1.23907	6.30613	17.7462	2.52421e-05	0.000160833
FDFT1	1.19464	7.46778	22.0813	2.61345e-06	2.22324e-05
AGMAT	1.60936	4.33827	16.1056	5.99057e-05	0.000341496
HNF4A	1.62604	5.87991	26.509	2.62315e-07	2.93761e-06
LAMP2	1.36258	7.451	40.9494	1.56226e-10	4.32342e-09
YAP1	1.11211	7.46811	17.1573	3.44085e-05	0.000210726
FITM2	1.21415	4.19432	30.062	4.18448e-08	5.92372e-07
FOXK1	1.31006	5.40807	28.0942	1.15553e-07	1.45158e-06
IQGAP1	1.02211	7.80806	21.3834	3.76021e-06	3.04401e-05
KPNA3	1.22162	5.54232	27.1917	1.8425e-07	2.15747e-06
OCIAD2	1.00131	6.15018	10.4647	0.00121679	0.00436937
HN1	1.52901	6.78898	23.2899	1.39332e-06	1.28423e-05
FAM105A	1.02561	4.5117	7.24765	0.00709938	0.0196716
NSDHL	1.35957	4.67046	38.3901	5.79256e-10	1.37256e-08
TMEM45B	1.77625	6.62428	8.89926	0.00285287	0.00913612
UBE2L3	1.01353	7.43031	17.9129	2.31253e-05	0.000148892
TMEM106C	1.36463	6.42367	18.4063	1.78467e-05	0.000118928
ANGPTL2	1.66972	5.46316	14.8109	0.000118846	0.000608109
SHB	1.46674	5.5404	36.0071	1.96605e-09	3.99799e-08
PSMC2	1.22586	5.07269	26.5618	2.55244e-07	2.87007e-06
PSMB1	1.12981	7.04377	31.2639	2.2523e-08	3.44937e-07
TWSG1	1.04127	6.37524	14.6119	0.000132075	0.000666838
SLC2A1	3.0955	8.25852	67.5423	2.06211e-16	1.97998e-14
SPOCK1	2.73243	4.40317	26.1474	3.16328e-07	3.48245e-06
GPSM2	2.02066	4.90069	29.6443	5.19061e-08	7.13579e-07
GCH1	1.17956	4.34222	19.0532	1.27125e-05	8.91244e-05
TMEM14C	1.18295	5.55906	34.0821	5.28346e-09	9.65893e-08
CACNB3	1.30994	4.8258	19.5131	9.99119e-06	7.21535e-05
CHRNB1	3.00705	3.07729	25.5175	4.38397e-07	4.65013e-06
LBR	1.44466	6.55465	22.8096	1.78869e-06	1.59023e-05
S100A4	1.28208	7.0212	9.53283	0.00201828	0.00676559
PYCARD	1.47269	5.25785	13.0078	0.000310193	0.00139973
GPNMB	1.39125	6.35733	17.5949	2.73319e-05	0.000172358
AGPAT2	1.89488	6.25529	36.3654	1.6358e-09	3.36807e-08
ALG9	1.19845	3.90919	18.5964	1.61527e-05	0.000109355
EIF2S1	1.20299	5.25856	37.4879	9.19817e-10	2.04771e-08
CDCP1	1.32092	5.34872	11.5672	0.000671253	0.00266044
AP1S1	1.71857	5.89342	72.2815	1.86591e-17	2.2641e-15
GPX1	1.04922	7.84272	22.8285	1.77124e-06	1.57853e-05
TOR1AIP2	1.10914	5.16509	29.6159	5.26721e-08	7.21594e-07
CASC3	1.08468	8.40613	5.93087	0.0148779	0.0365557
IYD	2.03197	3.32457	5.34881	0.0207364	0.0481235
DCAF12	1.17848	5.2133	22.8295	1.77028e-06	1.57853e-05
VTA1	1.19323	4.41984	24.2839	8.31303e-07	8.14485e-06
CLDN7	3.88288	7.52893	46.8854	7.52627e-12	2.94699e-10
CAPG	1.0725	6.7323	13.9525	0.000187492	0.000900908
CDH17	4.47355	6.68656	10.8233	0.00100231	0.00370648
PIGX	1.16028	4.27421	20.5449	5.82474e-06	4.48513e-05
SRPX2	1.20453	4.73644	6.44057	0.0111543	0.0286033
SLC3A2	1.17015	7.36402	21.5463	3.45382e-06	2.82079e-05
DNAJC22	1.16377	3.58204	10.186	0.00141509	0.0049739
ESRP1	1.00059	5.38411	22.9406	1.67089e-06	1.49878e-05
MOCOS	1.71802	5.03107	35.5774	2.45111e-09	4.86783e-08
TMCO3	1.34408	5.35328	28.1536	1.12058e-07	1.41088e-06
CYP51A1	1.46949	7.92766	13.7199	0.000212192	0.00100386
LGALS1	1.16438	6.53428	9.53077	0.00202055	0.00676909
KRT19	1.23131	10.4673	9.62951	0.00191476	0.00646371
ZMPSTE24	1.00253	4.96552	15.86	6.82066e-05	0.000380372
PLXDC2	1.00822	5.4392	11.0494	0.000887158	0.00334906
EFNA3	3.37775	4.63867	31.576	1.91786e-08	3.01238e-07
TIMM9	1.02891	5.78061	26.2988	2.92476e-07	3.23924e-06
CXCL2	1.46028	6.5901	13.4498	0.000245027	0.00114016
CARM1	1.50549	5.78324	40.6397	1.83049e-10	4.95405e-09
SPPL3	1.05787	5.35871	19.9317	8.02582e-06	5.93577e-05
HIST1H4C	1.2276	8.34492	17.5444	2.80669e-05	0.000176288
CLRN3	3.28574	3.63351	11.2884	0.000779943	0.00299552
BCL9	1.05855	3.78142	10.3804	0.00127363	0.00454393
SSX2IP	1.44296	3.86168	22.9716	1.64415e-06	1.4808e-05
CAPZA2	1.13097	6.60608	19.165	1.19893e-05	8.47e-05
CLP1	1.17854	3.71822	15.5023	8.24041e-05	0.000446251
ETHE1	1.05204	5.24251	10.6794	0.00108337	0.00395979
TRA2B	1.03472	6.25458	27.4203	1.63705e-07	1.9479e-06
PLS3	1.54541	7.16813	29.0671	6.99157e-08	9.30131e-07
PEA15	1.08723	6.5009	24.4999	7.4314e-07	7.39924e-06
VSNL1	4.4917	4.64002	23.2871	1.39534e-06	1.28502e-05
RPL37	1.20535	5.42349	22.4885	2.114e-06	1.84237e-05
STRN4	1.17558	3.91452	23.8475	1.04275e-06	1.00035e-05
SRD5A1	1.10466	4.66986	18.8048	1.44802e-05	9.93728e-05
HEPH	2.52657	4.74189	15.8778	6.75655e-05	0.000377369
C8orf59	1.10978	5.637	34.2093	4.94929e-09	9.09319e-08
GTF2A2	1.01397	5.46755	20.3524	6.44112e-06	4.91225e-05
LPGAT1	1.28922	5.25531	33.2683	8.02801e-09	1.40707e-07
LIPA	1.06492	5.53493	19.9224	8.065e-06	5.95677e-05
TMEM106B	1.02314	5.77172	18.1629	2.02792e-05	0.000132892
CELF1	1.47485	4.69878	28.69	8.49427e-08	1.10476e-06
S100A10	2.05676	6.22124	57.2818	3.7763e-14	2.2911e-12
SHISA5	1.07668	7.40756	17.3285	3.14442e-05	0.000194732
STOML2	1.18885	5.85189	17.7048	2.57977e-05	0.000163806
C5orf15	1.4442	5.54161	29.4819	5.64428e-08	7.67538e-07
TKT	1.86954	6.70143	87.1431	1.00945e-20	1.76927e-18
FSTL1	1.29266	7.32387	14.8838	0.000114343	0.000589162
KRT8	1.29272	9.61429	14.1963	0.000164695	0.000804522
HSPA1A	1.33251	8.9761	19.8284	8.47145e-06	6.2154e-05
MTCH2	1.22118	5.70957	28.9113	7.57684e-08	9.98371e-07
SLC7A5	1.48319	6.52219	11.357	0.000751657	0.0029163
MAD2L1BP	1.02557	4.79045	17.3919	3.04117e-05	0.000189187
MARVELD1	1.7396	4.94823	29.1987	6.53216e-08	8.75341e-07
NT5E	1.21802	4.47848	6.66603	0.00982676	0.025809
ATP5J2	1.04847	8.72175	17.8196	2.42866e-05	0.000155334
RPL36A	1.05589	9.25919	8.77444	0.00305482	0.00967067
RMND1	1.02333	3.51825	15.6543	7.60386e-05	0.000415036
TIMM17B	1.1861	5.53822	13.5761	0.00022908	0.0010741
ADORA2B	2.14468	3.51734	19.1105	1.23362e-05	8.68176e-05
HS3ST1	1.14685	3.74307	5.53339	0.0186569	0.0440003
SQLE	1.3698	3.7966	12.464	0.000414875	0.00178581
HSPA8	1.25491	9.54139	22.3091	2.32106e-06	2.00228e-05
TFAP2A	2.14873	4.59156	10.6139	0.00112238	0.00407007
ABCD1	1.58361	4.53335	29.2781	6.26999e-08	8.4328e-07
RBM41	1.38598	4.46745	23.4787	1.26301e-06	1.17932e-05
VBP1	1.10616	5.93187	36.7799	1.32244e-09	2.79738e-08
EIF4E2	1.0073	3.98709	13.0064	0.000310435	0.00140025
CHCHD4	1.0215	4.21525	17.4111	3.01069e-05	0.000187713
MRPL18	1.02296	5.26555	17.8538	2.38543e-05	0.000152873
PCSK6	1.00385	4.81921	18.3729	1.81621e-05	0.000120665
APP	1.06216	7.40506	28.9812	7.30838e-08	9.66962e-07
PGK1	1.17021	8.85802	25.5473	4.31677e-07	4.59208e-06
C1orf198	1.26861	5.39061	22.6299	1.96404e-06	1.72255e-05
IL13RA1	1.72862	5.72315	38.8916	4.48015e-10	1.10424e-08
PLA2G4A	2.11334	3.70764	33.0789	8.84947e-09	1.54126e-07
PSMA6	1.39558	5.93773	35.8869	2.09108e-09	4.20577e-08
NOS2	2.81547	3.91254	6.57741	0.0103281	0.0268209
CDX2	4.98179	6.33771	13.3915	0.000252762	0.00116974
GRTP1	1.51161	3.2806	17.238	3.2977e-05	0.000203085
SLC11A2	1.22849	5.0897	20.7538	5.2229e-06	4.08437e-05
YWHAE	1.06691	8.98468	21.5063	3.52677e-06	2.87612e-05
YIF1A	1.25129	5.9161	31.2014	2.32601e-08	3.53839e-07
SLC17A5	1.27327	5.33988	21.1578	4.22978e-06	3.38198e-05
PGRMC1	1.2899	7.20906	38.3208	6.00197e-10	1.40976e-08
MYH14	1.24109	7.64021	16.2452	5.56498e-05	0.000319379
APH1A	1.16945	6.91188	27.859	1.30488e-07	1.60451e-06
TOMM70A	1.06318	5.42169	26.9474	2.09063e-07	2.41725e-06
SMAD1	1.07912	4.96753	29.1487	6.70317e-08	8.97169e-07
STARD3NL	1.19737	4.84443	16.1844	5.74657e-05	0.000328775
PSMD10	1.0364	4.90873	18.3372	1.85061e-05	0.000122656
CASP6	1.17234	4.84137	32.5741	1.14735e-08	1.92622e-07
CARD14	2.46676	2.85299	17.6135	2.70662e-05	0.00017078
RAB31	1.72899	6.55735	17.5296	2.82869e-05	0.000177367
BHLHE40	1.57987	8.67754	19.9557	7.92566e-06	5.87744e-05
AP2S1	1.445	6.21171	39.5237	3.24107e-10	8.18944e-09
NT5DC2	1.36413	5.71405	12.3695	0.000436407	0.00185792
NHP2	1.38973	4.50679	18.6882	1.5393e-05	0.000104919
PTP4A1	1.25922	6.72343	33.7988	6.11177e-09	1.09734e-07
DLAT	1.36804	5.07719	39.3276	3.58341e-10	8.97234e-09
RPL35	1.2864	9.63583	23.6115	1.1788e-06	1.10966e-05
SUMO1	1.04905	4.43322	26.294	2.93191e-07	3.2439e-06
GALNT3	1.22512	5.81183	22.1894	2.4703e-06	2.11614e-05
ISLR	3.70861	5.17543	73.2486	1.14306e-17	1.46764e-15
SERPINB5	3.88458	6.96375	39.8165	2.7898e-10	7.18065e-09
TFF3	2.90732	6.42602	12.2317	0.000469834	0.0019762
C14orf1	1.58766	5.98845	48.0776	4.09684e-12	1.66927e-10
PPP2R2A	1.22349	6.11231	19.5158	9.97733e-06	7.21006e-05
PSMG2	1.10426	6.46787	34.4292	4.42048e-09	8.20351e-08
RPL23	1.13867	10.1442	9.38315	0.00218989	0.00728117
SYPL1	1.04639	6.77045	22.747	1.84797e-06	1.63898e-05
ZNF511	1.4177	4.19838	23.1418	1.50483e-06	1.37325e-05
METTL7B	2.55048	4.10116	30.3377	3.62994e-08	5.23261e-07
RNF26	1.37671	5.36684	46.4589	9.35607e-12	3.58714e-10
GALNT5	1.77018	4.77784	24.1492	8.91523e-07	8.68095e-06
BOD1	1.0256	4.88817	24.3475	8.04327e-07	7.91566e-06
RDH11	1.09509	4.59422	18.2955	1.89153e-05	0.000124993
SLC39A9	1.15664	5.53532	20.7708	5.17668e-06	4.05109e-05
HSD17B10	1.05133	5.36677	19.1623	1.2006e-05	8.47637e-05
HKDC1	3.4152	5.93051	31.9106	1.61433e-08	2.633e-07
RPL22	1.16899	5.49359	24.129	9.00949e-07	8.765e-06
RPL8	1.31942	8.12765	27.0504	1.98219e-07	2.30151e-06
RAC1	1.12638	8.38402	23.7161	1.11642e-06	1.05907e-05
RNPEP	1.13873	5.70101	33.5728	6.86447e-09	1.22451e-07
HIST1H2BF	1.09844	3.94975	8.95644	0.00276493	0.00889322
ACAA2	1.603	6.29065	27.2195	1.81615e-07	2.13191e-06
METTL5	1.26284	5.77109	42.4714	7.17233e-11	2.18776e-09
HNRNPK	1.05743	8.42781	26.6393	2.45208e-07	2.77374e-06
ORMDL2	1.13049	4.65077	15.9986	6.33905e-05	0.00035799
DKK3	1.77524	5.67843	31.7209	1.77993e-08	2.83608e-07
CAP1	1.01105	7.9258	14.6602	0.000128736	0.000652366
SIAE	1.01095	4.47633	12.7135	0.000363026	0.0015955
DUSP14	1.64327	3.4889	24.8829	6.09199e-07	6.17702e-06
LYRM4	1.01419	4.63931	17.6399	2.66927e-05	0.000168616
ERF	1.25839	5.61582	33.5935	6.79203e-09	1.21355e-07
EFNA2	3.33357	3.16569	13.2458	0.000273185	0.00124855
GRN	1.49301	7.56587	32.5161	1.18211e-08	1.9807e-07
SMAGP	1.13809	5.55296	15.7513	7.22366e-05	0.000398619
CD164	1.02521	8.5176	14.7511	0.000122674	0.00062509
PYGB	1.55202	7.44086	21.8668	2.92249e-06	2.44101e-05
HSBP1	1.12616	6.01216	33.3922	7.53273e-09	1.3287e-07
ZBTB45	1.06835	4.17974	12.6627	0.000373028	0.0016287
UBE2A	1.06364	5.48894	22.3053	2.32569e-06	2.00471e-05
PTPLB	1.44027	5.62792	28.8487	7.82598e-08	1.02752e-06
MNAT1	1.17579	4.05419	24.7628	6.48364e-07	6.53811e-06
RBM8A	1.0278	7.19605	21.1006	4.3579e-06	3.47436e-05
APLP2	1.26968	6.82604	27.2367	1.80008e-07	2.11677e-06
LAD1	1.37138	6.24673	26.019	3.38067e-07	3.68867e-06
KDSR	1.23297	4.73047	25.1276	5.36583e-07	5.51158e-06
STRA13	1.11876	5.18662	15.1769	9.78951e-05	0.000514987
CEACAM1	2.79126	4.93977	77.8511	1.11109e-18	1.65792e-16
G6PD	1.14487	5.57506	32.353	1.28558e-08	2.13144e-07
MUC13	3.53668	8.6722	37.9549	7.23994e-10	1.65172e-08
SF3B14	1.35086	5.37511	32.5925	1.13651e-08	1.91301e-07
EPT1	1.86914	5.18564	46.4027	9.62846e-12	3.6788e-10
EIF3E	1.0215	8.33137	18.3577	1.83078e-05	0.000121487
SLC22A3	1.25475	4.81779	6.4164	0.0113071	0.028948
RALBP1	1.0648	5.37417	34.0774	5.29615e-09	9.66614e-08
SNAPC1	1.18245	4.37824	16.496	4.87525e-05	0.000285035
DPCD	1.53781	3.91223	32.9978	9.22623e-09	1.5943e-07
NDUFAF4	1.07695	5.21237	15.8434	6.88046e-05	0.000382548
POF1B	1.68192	7.27507	11.0909	0.000867526	0.00328505
KLF5	2.20637	7.7627	30.7915	2.87288e-08	4.22401e-07
RAD23B	1.28493	6.93187	41.5745	1.13466e-10	3.24582e-09
CD248	1.3625	5.51044	11.7227	0.000617423	0.00248273
TPRN	1.04069	4.48885	15.4344	8.54179e-05	0.000459633
MAGT1	1.22411	6.1444	20.6071	5.63854e-06	4.36306e-05
TMEM14B	1.06838	4.77878	21.2107	4.11457e-06	3.30182e-05
HIST1H3D	1.27469	4.53903	11.0408	0.000891283	0.00336227
JUP	1.68494	10.012	9.20023	0.00241984	0.00793818
CALML4	1.22048	5.62294	5.78225	0.0161888	0.0391925
TIPRL	1.08221	5.665	23.8371	1.0484e-06	1.00403e-05
TFG	1.07381	4.65862	25.5371	4.33965e-07	4.61198e-06
TIMP2	1.21772	7.16842	25.8348	3.71921e-07	4.01835e-06
SLC35A1	1.21079	4.43361	13.2125	0.000278082	0.00126883
SLC27A2	1.91669	3.27177	12.2783	0.000458264	0.00193505
CD68	1.2779	7.26689	14.428	0.00014562	0.000725604
GOLT1A	1.25161	3.57673	7.1717	0.00740627	0.0203838
TPI1	1.02517	7.28659	14.5662	0.000135318	0.000680969
MMGT1	1.06713	4.92705	21.6133	3.33524e-06	2.73812e-05
EPHA2	1.07842	7.05718	13.6009	0.000226073	0.00106356
TSEN34	1.25536	4.91932	30.2319	3.8335e-08	5.4831e-07
KLHL23	1.93275	4.72302	31.6285	1.86672e-08	2.93623e-07
DBNDD1	1.83987	4.21953	31.2939	2.21777e-08	3.4012e-07
LAMC1	1.11343	6.41123	17.2237	3.32264e-05	0.000204393
OAS1	1.41138	6.11184	14.2192	0.000162699	0.000795978
IER5	1.25683	5.86846	10.6174	0.00112031	0.00406521
B3GNT2	1.14602	4.91092	13.9605	0.000186694	0.000898248
SLC7A1	1.66883	6.63611	45.7425	1.34863e-11	5.01401e-10
C2orf15	1.17005	3.57579	16.2937	5.42426e-05	0.000311952
CCND2	1.17031	6.60866	5.42545	0.0198453	0.0463182
PDX1	2.29646	3.9767	14.5418	0.000137086	0.000687732
TWIST1	1.89222	3.03172	20.1295	7.23709e-06	5.41776e-05
PTGFRN	1.20212	5.38393	21.8909	2.88603e-06	2.41604e-05
VKORC1	1.03046	6.07771	16.7996	4.15411e-05	0.000247944
DGKH	1.54291	5.21078	39.5033	3.27507e-10	8.25646e-09
MOSPD1	1.36309	3.48651	11.4825	0.000702542	0.00276263
LDHA	2.09701	8.3058	109.025	1.60243e-25	5.05545e-23
DIO2	1.10135	4.71672	6.15009	0.0131405	0.0328722
MANSC1	1.03878	5.3138	19.797	8.6118e-06	6.28912e-05
KDELC2	1.31295	4.28862	28.2857	1.04665e-07	1.32688e-06
ARHGEF35	1.16558	3.51007	5.59736	0.0179875	0.0427228
PSME1	1.04697	6.44242	13.3587	0.000257233	0.00118695
SKAP2	1.09932	5.62674	18.0508	2.15088e-05	0.00013987
RPL19	1.03187	10.8355	9.82242	0.00172398	0.00590452
RP2	1.11882	5.1326	9.7054	0.00183727	0.00623836
LRG1	1.11386	4.78854	12.0256	0.000524752	0.00217995
HIST1H2AD	1.15059	4.709	7.9451	0.00482178	0.0142162
DGAT2	1.3239	3.65161	10.0858	0.00149412	0.00521122
ATP1B3	1.87813	6.74766	75.3559	3.93074e-18	5.49407e-16
MYL12A	1.11654	8.57636	22.5819	2.01373e-06	1.76194e-05
EFNB2	1.09623	5.04321	11.5334	0.000683566	0.00269875
KIAA1715	1.01757	4.3361	21.7822	3.05418e-06	2.53376e-05
B4GALT6	1.45344	2.92485	7.93065	0.00486045	0.0143156
MRC2	1.15928	5.90289	9.66742	0.00187565	0.00635108
CDX1	3.72048	5.06178	6.04749	0.0139261	0.0345943
CNIH4	1.32419	5.44967	29.072	6.97372e-08	9.29998e-07
CARHSP1	1.06236	5.76774	21.1609	4.22301e-06	3.37902e-05
S100A11	2.21868	9.32625	61.123	5.36177e-15	3.771e-13
DBNDD2	1.15851	6.64338	21.9314	2.82574e-06	2.37276e-05
TUBA1C	1.3659	7.01438	26.0827	3.27101e-07	3.58674e-06
SEMA4B	1.16036	6.82342	14.5041	0.000139855	0.000699719
EBP	1.24351	6.86892	12.6248	0.000380669	0.00165682
BAK1	1.04545	5.811	18.7687	1.47573e-05	0.000101023
C16orf80	1.01273	3.72324	14.7964	0.000119762	0.000611381
PUS3	1.29152	3.32919	18.1847	2.00484e-05	0.000131545
GAPDH	1.56173	11.3643	37.9354	7.3125e-10	1.66484e-08
CAMK2N1	2.7954	7.35589	121.996	2.31337e-28	1.02177e-25
MRPS10	1.07443	5.77952	24.5207	7.35145e-07	7.33239e-06
MYL12B	1.32068	9.26604	23.8062	1.06541e-06	1.01735e-05
RAB7A	1.04298	7.14757	22.9483	1.66416e-06	1.49395e-05
EPDR1	1.43942	4.12161	14.7997	0.000119551	0.000610786
GDI2	1.04053	7.89447	23.0613	1.56921e-06	1.42611e-05
MANF	1.2163	6.65568	15.8792	6.75155e-05	0.00037728
TRIM15	2.5355	5.40278	25.0647	5.54394e-07	5.66817e-06
CHCHD2	1.40212	9.10429	12.3595	0.00043874	0.00186616
FOSL1	2.08098	3.66235	12.7131	0.000363112	0.0015955
CDH1	1.2607	7.25385	17.1165	3.51563e-05	0.000214473
SRXN1	1.02155	4.74589	17.4288	2.98271e-05	0.00018639
SURF4	1.22805	7.0901	28.7617	8.18529e-08	1.07088e-06
SMOX	1.10263	4.40233	11.6018	0.000658897	0.0026171
PTGS2	2.14247	4.89316	43.6305	3.96604e-11	1.2995e-09
TMEM189	1.40736	6.7045	38.3448	5.92859e-10	1.39581e-08
CNP	1.29505	6.44216	15.2453	9.44136e-05	0.000499692
H3F3A	1.137	8.5965	23.0399	1.58676e-06	1.4385e-05
KIAA1211	1.10148	3.7536	9.00616	0.00269071	0.008695
C6orf1	1.00493	4.76264	15.279	9.27422e-05	0.000492026
SAE1	1.3466	6.14658	25.4779	4.47489e-07	4.73293e-06
HOXB5	3.30207	4.05658	51.5389	7.0192e-13	3.35524e-11
PRSS3	1.4113	6.4425	6.55454	0.0104617	0.027117
ANXA2	1.54513	8.96222	26.1575	3.14668e-07	3.47109e-06
SLC25A24	1.07061	5.58236	14.3065	0.00015533	0.000765353
POR	1.02975	5.75943	23.356	1.34625e-06	1.245e-05

## Sheet: gNAT vs T
Symbol	logFC	logCPM	LR	PValue	FDR
ASAH2	4.30301	2.77278	50.4009	1.25334e-12	5.64874e-11
MAL	5.67103	4.08723	135.595	2.44719e-31	1.35109e-28
CLEC3B	2.87913	4.60154	61.107	5.40565e-15	3.77779e-13
DPT	3.09721	4.40851	28.683	8.52486e-08	1.10743e-06
MYOC	4.82524	3.28582	67.5497	2.05447e-16	1.97998e-14
BTG2	1.40049	7.48905	6.54752	0.010503	0.0271858
LYVE1	1.26921	3.49951	6.96393	0.00831692	0.0224811
KAT2B	1.33059	4.86041	19.5836	9.629e-06	6.9766e-05
SCARA5	3.75963	3.65308	25.1908	5.19296e-07	5.34903e-06
MGAM	1.80546	3.1415	8.27249	0.00402502	0.0121865
CAB39L	2.34138	3.78982	7.38901	0.00656235	0.0184006
GPX3	1.97828	4.85599	10.5767	0.00114522	0.00414201
SLC25A4	1.25977	5.97607	11.8762	0.000568556	0.00232518
AHNAK	1.26178	6.97004	10.8515	0.000987172	0.00365619
TCP11L2	1.19966	5.06344	19.5086	1.00146e-05	7.21808e-05
TOM1L2	1.03057	7.13995	18.5494	1.65555e-05	0.000111263
ELL2	1.68795	7.07339	47.8644	4.56741e-12	1.84737e-10
ADH7	6.58215	3.60288	107.418	3.60522e-25	9.9522e-23
NCAM1	3.20532	4.88244	43.7226	3.78372e-11	1.25089e-09
PTGS1	1.32977	4.11554	9.02613	0.00266148	0.0086182
PER1	1.46525	5.86986	23.714	1.11766e-06	1.05933e-05
ADHFE1	4.26226	3.96822	99.912	1.59323e-23	3.59031e-21
CBX7	1.82502	4.42466	35.061	3.19532e-09	6.14669e-08
CKMT2	3.92209	4.56949	35.2668	2.87496e-09	5.59883e-08
CKB	3.66453	8.86655	55.6007	8.87915e-14	4.97683e-12
PI16	4.48467	3.32678	28.3068	1.03533e-07	1.31555e-06
PDK4	2.86565	7.58969	30.0412	4.22963e-08	5.96391e-07
THSD4	1.72312	3.75197	11.7663	0.00060313	0.0024368
PARK2	2.15183	3.2501	24.0441	9.41562e-07	9.12794e-06
C2orf40	3.79412	3.49395	35.0103	3.27969e-09	6.26545e-08
ACACB	2.23431	6.2473	67.4297	2.18339e-16	2.07837e-14
DUOX1	3.6517	4.36685	28.471	9.51146e-08	1.21839e-06
ZBTB16	4.09107	4.62866	64.7241	8.61534e-16	7.04671e-14
CRY2	1.06509	6.45824	18.1287	2.06464e-05	0.000134818
GNG7	2.68384	4.21137	42.487	7.11543e-11	2.17642e-09
HPGD	2.63154	4.93057	24.5851	7.10992e-07	7.10478e-06
DUOXA1	3.26213	4.20976	53.4068	2.71156e-13	1.39261e-11
CCDC69	1.93961	6.00602	14.4427	0.000144491	0.000721278
ALDOB	3.57331	6.96035	15.9689	6.43921e-05	0.000362394
ADRB2	2.88323	3.00027	43.5061	4.2264e-11	1.36917e-09
FAM107A	3.59845	3.8195	46.6146	8.6412e-12	3.3246e-10
ALDH3A1	3.87134	6.84358	26.37	2.81879e-07	3.13445e-06
ASPA	2.99069	2.958	23.1096	1.53028e-06	1.39532e-05
KLF9	1.09174	6.00248	17.7004	2.58572e-05	0.000163995
SLC2A4	1.84322	3.1928	13.8314	0.000199962	0.000954183
NDRG2	1.36461	5.77464	11.9543	0.000545219	0.00224638
IGJ	4.75033	10.6437	27.671	1.43801e-07	1.75066e-06
C3orf18	1.69562	3.5131	21.4681	3.59765e-06	2.92098e-05
ADAMTS1	1.36857	6.55095	10.3905	0.00126668	0.00452643
CIDEC	1.73491	3.50217	5.74144	0.0165692	0.0399297
ARHGEF37	2.79404	5.9492	44.7574	2.23026e-11	7.81794e-10
MT1X	1.66893	5.40278	10.3993	0.00126061	0.0045062
RBPMS2	2.39654	4.94222	53.6847	2.35385e-13	1.226e-11
LIMS2	1.15326	4.23241	11.6589	0.000638951	0.00255165
CRYAB	1.0408	5.10616	7.55197	0.00599445	0.017108
DGKG	3.0917	3.24145	19.8093	8.5564e-06	6.27356e-05
AGPAT9	1.36257	3.87368	9.10906	0.00254347	0.00828465
ADAMTSL1	2.40749	3.54616	23.4149	1.30562e-06	1.21149e-05
NAP1L5	1.37867	3.24685	15.8515	6.85122e-05	0.000381306
C16orf89	5.18011	4.28903	105.595	9.0472e-25	2.32324e-22
TRPM2	1.11801	4.1738	6.48937	0.0108522	0.0279649
CPEB3	1.20865	3.43835	16.4467	5.00369e-05	0.000291407
PGM5	2.12764	3.98786	19.5685	9.70588e-06	7.02769e-05
COL4A5	3.90685	4.81851	66.7343	3.10679e-16	2.88278e-14
SSBP2	1.34403	3.95131	12.9806	0.000314731	0.00141501
ABI3BP	2.80408	4.93861	23.7896	1.07462e-06	1.02304e-05
CALCOCO1	1.31022	6.89602	22.1827	2.47892e-06	2.12188e-05
UBL3	1.12961	6.82282	26.6467	2.44273e-07	2.76926e-06
DAAM2	1.64033	4.30873	26.899	2.14374e-07	2.46832e-06
BDH2	1.23372	5.13048	21.1088	4.33942e-06	3.46213e-05
TMOD1	3.1058	3.81612	40.3419	2.1319e-10	5.71371e-09
FKBP5	1.52668	6.41132	12.8896	0.000330409	0.00147171
ESRRG	8.11112	6.17359	319.636	1.73854e-71	9.59846e-68
ENTPD5	1.04884	5.42365	7.46474	0.00629191	0.0177731
C1orf115	1.20128	3.72361	9.79671	0.00174824	0.00597835
CYP2C9	3.03146	6.42932	19.4921	1.01018e-05	7.27621e-05
PLCL1	1.55413	3.42627	20.6635	5.4751e-06	4.25148e-05
TXNIP	1.76573	8.47672	13.8148	0.000201744	0.000961855
TNXB	3.19438	4.23297	29.7829	4.83239e-08	6.69501e-07
PDE2A	1.79543	3.92333	14.3174	0.000154427	0.000761583
GHRL	6.81629	6.1611	74.4847	6.11101e-18	8.22899e-16
CGNL1	2.93613	5.10775	73.7739	8.75981e-18	1.13795e-15
FAM129A	1.4895	5.98327	22.0142	2.70647e-06	2.28477e-05
LMOD1	2.28693	4.99254	31.4337	2.06363e-08	3.19588e-07
GSTA1	4.33855	5.57477	40.8244	1.66543e-10	4.56319e-09
DISP1	1.69875	3.78208	13.1989	0.000280106	0.00127754
DMD	1.94017	3.97147	7.46425	0.00629361	0.0177734
AQP7	1.96838	3.90184	12.6312	0.000379361	0.00165221
PBX4	1.09255	3.84048	12.3573	0.000439276	0.00186629
TESK2	1.40415	3.18332	14.0615	0.000176928	0.00085686
METTL7A	3.29741	6.33448	90.181	2.17341e-21	3.99979e-19
SLC7A8	2.0052	5.48367	10.7041	0.00106897	0.00391234
BARX1	1.37133	5.02287	10.7524	0.00104143	0.00382934
MAGI3	1.01505	3.72104	16.095	6.02435e-05	0.000342929
PLIN5	3.21306	3.02056	41.1545	1.40657e-10	3.93198e-09
TMEM220	1.14282	3.78603	6.39978	0.0114134	0.029173
ITGA8	2.36314	3.89705	29.704	5.03315e-08	6.96441e-07
MAOA	1.46558	5.30129	5.68038	0.0171556	0.0410916
TUBG2	1.46575	6.34825	29.0457	7.06899e-08	9.38171e-07
MYH11	2.80269	8.40047	40.9244	1.58236e-10	4.35721e-09
FAM117A	1.55744	4.90093	19.0301	1.28669e-05	8.9979e-05
SOSTDC1	4.49892	3.9735	55.8722	7.73374e-14	4.42466e-12
RAB27A	1.36245	7.22452	17.1859	3.38945e-05	0.000207924
PAIP2B	2.29196	3.87377	13.9572	0.000187021	0.000899427
JAM2	2.06198	3.31388	25.2431	5.05412e-07	5.24508e-06
TSC22D3	2.37322	8.51229	58.4239	2.11314e-14	1.35658e-12
ASB11	6.47723	3.45495	103.692	2.36361e-24	5.6737e-22
PBXIP1	1.28801	6.48738	33.7324	6.32374e-09	1.13355e-07
PER3	1.23333	4.20912	12.9063	0.00032748	0.00146221
TLE4	1.27126	4.87426	16.1341	5.90109e-05	0.000336744
KCNE2	7.51961	6.02813	293.66	7.92828e-66	2.91813e-62
SFRP1	3.29486	3.3786	15.8761	6.76288e-05	0.000377532
PRKAR2B	1.65318	3.77155	12.0557	0.00051635	0.00214909
CPEB4	1.2185	5.42965	20.4297	6.18621e-06	4.73704e-05
EPHX2	1.19853	4.91664	23.4558	1.27815e-06	1.19201e-05
ACOT11	1.51306	5.81084	18.0242	2.18109e-05	0.000141502
TPD52L1	2.06833	3.82858	11.2329	0.000803619	0.00307044
ZSCAN18	1.07518	4.1492	9.04906	0.0026283	0.00852075
RGS5	1.21055	7.45759	5.43582	0.0197278	0.0461025
HSPB6	2.49854	5.42216	21.6294	3.30746e-06	2.72138e-05
GNAO1	1.79149	3.25815	14.5716	0.000134936	0.000679416
HERC3	1.05115	5.05905	15.6631	7.5685e-05	0.000413741
ID4	1.18693	3.99288	5.3447	0.0207853	0.0482168
SYNM	1.62001	4.02426	13.7741	0.000206163	0.000980382
LDHD	2.56514	3.97762	63.8255	1.35941e-15	1.08773e-13
PDCD4	2.23169	8.6449	100.253	1.34155e-23	3.08611e-21
SNTA1	1.16788	4.33686	9.95932	0.00160037	0.0055292
INPP5J	1.28254	4.03464	10.893	0.000965275	0.00358512
ITIH5	2.53907	4.73267	31.8243	1.68767e-08	2.73245e-07
CYP2C18	2.69154	6.18932	16.2541	5.53893e-05	0.000318215
SH3GL2	6.3046	3.34376	93.3156	4.45863e-22	8.37182e-20
GPT	1.99833	4.91143	53.3444	2.79904e-13	1.43088e-11
AMPD1	3.96492	2.74594	49.8566	1.65407e-12	7.24771e-11
ECHDC2	2.00467	6.13084	45.479	1.54285e-11	5.65985e-10
NR3C2	1.6736	4.63194	22.2064	2.44852e-06	2.09911e-05
CHAD	5.4133	3.42398	93.351	4.37956e-22	8.37182e-20
FBP1	1.0309	5.22934	8.41218	0.00372715	0.0114003
MAPK10	1.61731	3.60936	13.3013	0.000265223	0.00121771
LGALS9C	4.77808	5.87734	39.6984	2.96366e-10	7.55767e-09
GFRA1	3.56575	3.34985	28.8173	7.95378e-08	1.04306e-06
ST5	1.15968	5.51465	25.1857	5.20678e-07	5.35818e-06
SLC9A9	1.96065	4.28809	14.7242	0.000124436	0.000633777
SOBP	1.37768	4.03408	13.2925	0.000266476	0.00122152
RAB30	1.47798	3.69136	12.9272	0.000323847	0.00144716
CASZ1	1.28412	4.91491	27.9772	1.22755e-07	1.53159e-06
MT1M	3.05324	3.92723	50.0861	1.47142e-12	6.47309e-11
AKR1C1	2.78803	4.93045	62.182	3.13143e-15	2.30153e-13
SYTL1	2.50479	5.75862	34.8568	3.54863e-09	6.73264e-08
ADH1B	5.56537	6.167	41.8545	9.83241e-11	2.86463e-09
SULT1B1	1.88758	4.87804	12.8266	0.000341729	0.00151298
APBB1	1.3996	3.88827	14.9491	0.00011045	0.000571774
ADA	1.51537	5.11888	11.4465	0.000716274	0.00281162
KLF2	1.82686	6.01471	26.2379	3.01846e-07	3.33299e-06
SLC5A5	6.37274	5.73724	225.437	5.89565e-51	6.80157e-48
ZBTB7C	2.47896	4.83084	8.08901	0.00445345	0.0133157
RGMB	1.58595	5.36608	12.4374	0.000420828	0.00180038
GKN2	7.89832	8.11444	135.43	2.65928e-31	1.39827e-28
RILP	1.373	4.47265	20.0478	7.55315e-06	5.62766e-05
SIDT2	1.71677	7.31473	37.0059	1.17769e-09	2.52017e-08
POU6F1	1.61729	3.83933	15.1847	9.74884e-05	0.000513582
CDHR2	1.71999	5.58101	6.23309	0.0125385	0.0315591
GKN1	8.93829	11.7534	217.269	3.56458e-49	3.28001e-46
PPP2R3A	1.90135	3.99369	31.3766	2.12527e-08	3.28213e-07
DGKA	1.38684	6.07105	6.86917	0.00876956	0.0234965
CIRBP	1.51171	9.12149	44.9907	1.97975e-11	7.04839e-10
AQP4	6.78558	4.24253	143.392	4.82482e-33	3.13386e-30
MYOCD	2.91147	3.46975	48.7579	2.89593e-12	1.20214e-10
SLC2A12	1.65667	4.17582	5.58809	0.018083	0.0428988
C16orf45	1.15847	4.66056	11.6457	0.000643514	0.00256708
ADAMTSL3	2.56566	3.41389	32.4636	1.21447e-08	2.02508e-07
KIT	2.5736	3.1017	40.2827	2.19747e-10	5.86097e-09
ALAD	1.0007	5.63959	14.7991	0.000119591	0.000610786
PHC1	1.11208	4.49806	21.5483	3.45025e-06	2.81996e-05
AKR7A3	2.29398	7.49639	43.2477	4.82316e-11	1.54402e-09
CYB5R1	1.10472	6.20185	27.5661	1.51813e-07	1.83371e-06
FMO4	1.47752	3.39045	19.2466	1.14872e-05	8.15179e-05
ACER2	2.95194	6.25322	44.1959	2.97109e-11	1.00327e-09
PPM1K	1.34746	4.16239	12.0502	0.000517865	0.00215458
GDPD3	1.00822	4.31431	8.26714	0.0040369	0.0122158
DBT	1.06051	4.40772	16.5793	4.66569e-05	0.000273744
VLDLR	2.41948	3.89022	15.8552	6.83785e-05	0.000380946
AFF3	3.74797	3.46439	65.9697	4.57908e-16	4.08241e-14
HRASLS2	2.86289	4.91546	8.82401	0.00297293	0.00945207
SDPR	2.27144	4.95743	31.1732	2.36004e-08	3.56492e-07
NBEA	1.96492	4.21377	14.8268	0.000117851	0.000604699
SATB1	1.04893	5.18091	15.2076	9.6316e-05	0.000508132
CNN1	1.81746	6.03457	18.1846	2.00498e-05	0.000131545
MCC	1.62973	4.81891	19.9586	7.91381e-06	5.8726e-05
RIC3	4.08962	3.59983	93.3091	4.47326e-22	8.37182e-20
HIF3A	3.5777	3.86413	29.8623	4.63854e-08	6.45073e-07
TCEAL3	1.13244	5.17748	11.5512	0.00067707	0.00267773
CHRDL1	2.88626	3.48483	12.0226	0.000525598	0.00218265
SPG20	1.31377	3.69908	16.4818	4.9119e-05	0.000286515
PSAPL1	3.07445	3.69003	13.4796	0.000241168	0.00112505
SETBP1	2.2059	3.8822	32.7991	1.0219e-08	1.74944e-07
GLUL	1.93248	8.16192	66.2245	4.02384e-16	3.64191e-14
GNAZ	2.0111	3.15835	28.9802	7.3122e-08	9.66962e-07
NEXN	1.21246	5.15318	12.3513	0.000440679	0.00187153
PTPRS	1.72672	5.37326	23.4412	1.28791e-06	1.19908e-05
TRIB2	1.16753	6.79617	7.99365	0.00469417	0.0139225
GABARAPL1	1.11651	6.27015	19.0161	1.29622e-05	9.04734e-05
ADAM33	2.40414	3.75909	13.9768	0.000185081	0.000891653
GIF	7.83756	11.4174	170.15	6.86053e-39	5.411e-36
AADAC	2.50793	4.94664	8.21331	0.00415843	0.0125423
PXMP2	1.43771	6.00089	19.6091	9.50143e-06	6.89322e-05
SPATA6	1.20885	3.4541	14.9549	0.000110114	0.000570302
CLCNKA	6.03105	3.45969	98.1282	3.92152e-23	8.49048e-21
SGSM3	1.74028	7.17113	30.58	3.20376e-08	4.66701e-07
GPR155	3.4401	6.76605	131.898	1.57529e-30	7.9065e-28
MIA2	1.69658	3.21022	6.85829	0.00882307	0.0235984
PRKAG2	2.67441	4.92365	52.1393	5.16997e-13	2.54852e-11
SERHL2	2.7807	3.3205	53.4452	2.65907e-13	1.37203e-11
PDK1	1.19903	4.79399	10.6406	0.0011063	0.00402763
RNF217	1.18691	3.63443	9.65538	0.00188798	0.00638892
GSTA4	1.63953	5.04027	15.2297	9.51949e-05	0.000502698
SEPP1	1.22179	7.41608	9.66135	0.00188185	0.00637014
ITPR1	1.34126	4.83214	15.9778	6.40888e-05	0.00036124
ATP4B	9.30939	10.1543	284.343	8.49471e-64	2.34496e-60
RNF180	1.58995	3.17874	18.583	1.62665e-05	0.000109888
PLCH2	1.28205	3.34995	9.02053	0.00266964	0.00863909
AKR1B10	4.93564	7.01591	28.623	8.79299e-08	1.13691e-06
REP15	3.19699	5.27372	18.1567	2.03454e-05	0.000133247
ZNF688	1.01055	4.52579	13.7246	0.000211665	0.00100214
ZNF662	2.54902	3.42556	42.6709	6.47675e-11	1.99766e-09
HSPB7	1.80045	3.31105	10.0184	0.00154983	0.00537644
NFIA	1.04118	6.04294	16.6193	4.56829e-05	0.00026903
PBLD	1.8032	5.936	23.0216	1.60189e-06	1.44865e-05
SMARCD3	2.23586	4.17748	31.445	2.05169e-08	3.18632e-07
ACAP3	1.10381	5.02545	14.5613	0.000135674	0.00068158
SLC9A4	6.0999	5.33017	43.9994	3.2848e-11	1.10245e-09
AKR1C3	1.67824	5.90473	6.91345	0.00855497	0.0230175
PHYHD1	2.72067	4.3624	54.4154	1.62288e-13	8.57407e-12
KAZALD1	1.05094	3.18493	7.08742	0.0077627	0.0212325
ASAP3	2.25185	3.86698	40.1801	2.31592e-10	6.13247e-09
C19orf77	1.52235	5.92914	5.32733	0.0209935	0.0486076
POU5F1	2.20954	4.13164	19.802	8.5891e-06	6.28085e-05
SOX21	4.23801	4.68197	27.4074	1.648e-07	1.95459e-06
LPHN3	2.54213	4.39409	31.632	1.86332e-08	2.93506e-07
NRG4	4.29757	3.01054	64.2938	1.0718e-15	8.70206e-14
DENND2A	1.29502	3.60147	8.43415	0.0036824	0.0112853
SNCG	2.16958	3.27936	15.5729	7.93823e-05	0.000430944
FAM149A	1.54849	3.88526	10.7371	0.0010501	0.00385607
MFAP4	1.31983	6.7525	12.964	0.000317539	0.00142531
KCNJ16	6.47222	4.90262	182.458	1.40874e-41	1.19656e-38
AKR1C2	2.70762	4.67508	12.8694	0.000334002	0.00148487
NUDT22	1.30371	4.71908	20.2291	6.86997e-06	5.18866e-05
LEPREL1	1.43681	3.9426	6.99837	0.00815842	0.0221068
IL6R	1.27326	4.80284	11.7608	0.000604906	0.00244219
LTF	5.87739	8.26032	25.4044	4.64862e-07	4.90259e-06
ACTG2	2.33995	6.28728	35.9015	2.07546e-09	4.18198e-08
BMP6	2.36376	3.91658	12.721	0.000361571	0.00158999
MT1A	2.30877	3.30969	8.61825	0.00332812	0.0103928
NKX6-2	4.47436	3.32157	29.6253	5.2416e-08	7.18979e-07
ARRDC4	1.40948	4.52856	16.7545	4.25403e-05	0.000252407
C20orf194	1.62263	4.57295	22.1013	2.58638e-06	2.20362e-05
MUSTN1	2.23414	4.18349	24.4278	7.71472e-07	7.62631e-06
VSIG2	3.95757	6.959	25.8285	3.73142e-07	4.01992e-06
PSCA	8.04218	9.98315	57.243	3.85163e-14	2.32403e-12
CTSF	1.42186	4.63906	15.3761	8.80956e-05	0.000471294
CA2	3.54274	8.41567	32.8721	9.84266e-09	1.69288e-07
TFF1	4.68686	8.96705	25.2864	4.94173e-07	5.1624e-06
LDOC1	1.62767	4.74557	22.9652	1.64958e-06	1.48449e-05
ABCA8	4.32327	4.45302	31.8837	1.63681e-08	2.66181e-07
LGALS9B	4.33535	4.8101	40.6619	1.80977e-10	4.92205e-09
MYRIP	3.79623	4.44346	51.7709	6.23704e-13	3.03389e-11
AMT	1.62384	4.95442	33.1729	8.43195e-09	1.47086e-07
LIPF	8.89565	13.0847	229.328	8.35395e-52	1.15305e-48
VILL	1.82715	6.11295	29.8955	4.55979e-08	6.3492e-07
SMPD3	1.9797	4.72989	11.43	0.000722686	0.00282975
ATP13A4	2.87529	3.74598	18.9108	1.36975e-05	9.45893e-05
CXCL12	1.58955	4.67584	8.20974	0.00416661	0.0125635
DAPP1	1.67937	4.24474	10.7052	0.00106834	0.00391136
BNIP3	1.20853	5.48228	6.30396	0.0120469	0.0305515
KRT20	3.22563	7.20445	8.10045	0.00442543	0.0132391
CDC14A	1.31812	4.32915	18.7288	1.50692e-05	0.00010284
PREX1	1.21761	5.10353	7.03662	0.00798595	0.0216981
TMEM116	1.0721	3.69765	11.3745	0.000744598	0.00289298
FMO5	2.15782	5.61002	18.4548	1.73979e-05	0.000116077
HERPUD1	1.02631	7.48437	11.0246	0.000899091	0.0033837
PPARGC1B	1.5548	4.60796	36.4148	1.59484e-09	3.29164e-08
SYNPO2	2.95584	4.53457	29.3511	6.03826e-08	8.17089e-07
TRPV3	2.16246	2.95911	27.9679	1.23344e-07	1.5372e-06
CYP2C19	3.22232	6.37962	17.4576	2.93789e-05	0.000183797
CAPN9	3.94041	5.64552	14.4289	0.000145552	0.00072559
FAM3B	3.15563	6.38838	12.6394	0.000377708	0.00164653
TOX	2.17944	4.28022	15.663	7.56888e-05	0.000413741
LIFR	7.10052	4.11105	139.067	4.25914e-32	2.61275e-29
PACRG	2.24145	3.47508	18.8773	1.39405e-05	9.61465e-05
STOX2	2.46299	3.54943	26.6486	2.4403e-07	2.76926e-06
LGALS2	1.09833	3.40714	5.58429	0.0181223	0.0429597
FAM102A	1.30682	7.39382	15.6392	7.6651e-05	0.000418172
BMPR1B	2.39892	3.70681	15.6654	7.55958e-05	0.000413641
PGA5	9.34396	13.3225	219.834	9.8319e-50	9.86944e-47
CPE	1.10876	4.6705	7.37915	0.00659843	0.0184783
DES	3.10243	6.87357	26.357	2.83789e-07	3.15251e-06
THRB	1.67403	3.25071	13.2742	0.000269081	0.00123235
VCL	1.9161	3.37964	18.2134	1.97489e-05	0.000129802
KCNJ15	4.33247	5.27814	80.7389	2.57606e-19	3.95067e-17
HDC	4.71419	4.3737	108.77	1.82264e-25	5.59045e-23
TM7SF2	1.31612	4.45562	19.1037	1.23803e-05	8.70169e-05
ATP4A	9.54588	9.85547	373.411	3.38544e-83	3.7382e-79
CCDC159	1.71902	4.90455	43.7072	3.81374e-11	1.25705e-09
EPB41L4A	2.0364	4.41412	37.1117	1.11553e-09	2.42252e-08
RASSF5	1.19524	4.50032	5.97182	0.0145363	0.0358668
PGA3	9.83833	14.9613	268.759	2.11576e-60	3.89369e-57
COBLL1	1.51495	6.74287	25.8284	3.73159e-07	4.01992e-06
DTNA	2.01361	3.30375	14.6193	0.00013156	0.000664541
CDK5RAP3	1.21391	7.97008	15.238	9.47758e-05	0.000501204
PGA4	9.6726	14.901	231.877	2.3233e-52	3.66484e-49
PATL2	1.48041	3.51049	9.73607	0.00180687	0.00614836
RAPGEF3	1.43798	4.70606	14.8828	0.000114399	0.000589175
PARP15	2.05407	5.1369	11.3754	0.000744241	0.00289261
ITM2A	1.54966	4.85064	13.5667	0.000230235	0.00107905
GCNT2	1.9723	4.29507	12.8811	0.000331925	0.00147668
CCL28	1.79459	4.76055	7.94469	0.00482286	0.0142162
WBP1	1.10636	6.86176	27.3903	1.66267e-07	1.96566e-06
FRMD1	5.67309	4.26329	121.032	3.75927e-28	1.5374e-25
PARVG	1.62207	5.44079	7.83136	0.00513476	0.0149915
FABP4	3.58456	5.06343	13.9715	0.000185606	0.000893403
CDC42BPG	1.01091	5.77956	11.083	0.000871214	0.00329676
MTSS1	1.58657	5.58915	21.7835	3.05209e-06	2.53376e-05
PALM3	4.26533	5.62266	49.8191	1.68598e-12	7.35834e-11
SNPH	2.68493	3.95928	37.0999	1.12232e-09	2.42994e-08
ABCA5	1.53649	5.82109	40.6397	1.83051e-10	4.95405e-09
TTC28	1.1393	4.08836	13.5499	0.000232304	0.00108783
BCL2	1.60211	3.91864	7.79346	0.00524356	0.0152608
FAM46C	2.44456	6.68217	16.1697	5.79135e-05	0.000331166
TTLL7	2.68597	3.42392	43.0383	5.3679e-11	1.70323e-09
PDE4DIP	1.29183	5.48379	13.3627	0.00025668	0.00118489
RNF152	1.94852	3.69972	27.5168	1.55737e-07	1.87326e-06
STK33	2.20453	3.48684	8.97024	0.00274412	0.00883656
PDGFD	2.09437	3.30768	26.7998	2.25659e-07	2.58477e-06
MT1E	2.11741	5.85931	13.3447	0.000259157	0.00119483
PER2	1.06773	4.55795	16.2327	5.60177e-05	0.00032099
SYNE1	2.08711	5.33308	29.2998	6.20031e-08	8.35944e-07
TMC8	2.29919	5.42918	11.3489	0.000754922	0.00292743
ZNF415	1.41988	3.30455	8.19353	0.004204	0.0126694
ISPD	1.31417	3.37879	19.7805	8.68663e-06	6.33121e-05
SST	4.78935	4.57217	51.3258	7.82396e-13	3.69197e-11
ACSF2	1.22133	5.21724	13.0845	0.00029775	0.00134966
GGT6	1.75894	3.38598	8.33999	0.00387817	0.0117872
RGS11	2.64514	3.76733	36.6627	1.40443e-09	2.94823e-08
CPM	1.68251	3.99217	26.6949	2.38248e-07	2.7121e-06
CCDC106	1.15698	3.83265	8.42242	0.00370623	0.0113458
ABCA10	1.51891	3.31243	10.251	0.00136614	0.00482564
FAM177B	3.40625	4.37033	14.9409	0.000110933	0.000574001
ZNF569	1.1111	3.4832	5.27362	0.021651	0.0499207
CLU	2.08712	7.24757	14.5947	0.000133287	0.000672036
LARGE	1.00848	4.65266	15.033	0.000105647	0.00055052
ZNF10	1.44581	3.33155	17.3483	3.11177e-05	0.000192818
ZNF224	1.02386	3.3932	5.91395	0.0150215	0.0368577
TRIM50	7.22129	5.173	225.35	6.15972e-51	6.80157e-48
CCDC64B	1.14533	4.18041	16.6376	4.52457e-05	0.000266882
L3MBTL4	1.32954	3.82088	6.71815	0.00954363	0.0251565
SENP7	1.3747	5.09547	22.0516	2.65425e-06	2.24985e-05
ATP8B2	1.25349	5.29103	5.49584	0.0190618	0.0448211
RASGRP2	2.60283	4.71175	16.914	3.91122e-05	0.000235741
LRIG1	1.31656	6.57183	11.6144	0.000654419	0.00260306
TFF2	6.83377	9.25044	46.17	1.08425e-11	4.08609e-10
CRYGS	1.07697	3.87609	14.408	0.000147174	0.000732687
PDZD3	2.79087	3.3034	45.2863	1.70234e-11	6.20373e-10
SPAG4	1.71669	3.69616	8.98636	0.00272002	0.00877676
BLNK	1.4138	5.03822	29.2857	6.24564e-08	8.41029e-07
CCDC89	2.35466	3.20006	17.8344	2.40991e-05	0.000154262
CXCL14	2.10403	7.03307	12.457	0.000416433	0.00178886
ZDBF2	2.02997	4.34048	17.9878	2.2232e-05	0.000144064
FAM189A2	3.20599	4.27626	25.6663	4.05854e-07	4.34248e-06
WDR91	1.12784	5.36188	14.2586	0.000159327	0.000782254
TCEA2	1.19366	3.62914	11.6859	0.000629758	0.0025204
AKT3	1.17638	6.02725	11.209	0.000814001	0.00310473
PRDM2	1.00852	4.21034	11.4179	0.000727382	0.00284209
ROR1	1.27692	3.17809	13.73	0.000211052	0.00100019
FUT9	4.8378	4.63333	121.754	2.61269e-28	1.10959e-25
SNRNP70	1.25474	8.85498	18.384	1.8057e-05	0.000120039
UST	1.20524	3.95692	6.89168	0.00865979	0.0232769
C7	4.06152	4.83657	25.788	3.81056e-07	4.10099e-06
ITPKA	1.8645	3.94954	7.7739	0.00530066	0.015402
BZRAP1	1.90628	5.05136	41.6639	1.08393e-10	3.11687e-09
CHKA	1.1692	5.30177	10.1461	0.00144605	0.00506897
LAMA3	2.81636	5.34985	13.9143	0.000191335	0.00091672
ABCA6	1.55031	3.56085	12.9711	0.000316337	0.00142107
MFSD4	6.0056	6.96118	116.042	4.65348e-27	1.71279e-24
KLRB1	2.10361	4.05346	12.8928	0.000329855	0.00147043
ZNF844	1.1669	3.88744	10.7579	0.00103838	0.00382065
C6orf58	5.52858	4.48723	117.222	2.56701e-27	9.77411e-25
GTF2IRD2B	1.31535	6.27016	24.4188	7.75086e-07	7.65519e-06
ABCC5	1.8957	5.73865	40.6854	1.78822e-10	4.87543e-09
GCNT1	1.72432	6.30765	17.1518	3.45082e-05	0.000211103
CPA2	7.23214	6.2746	58.3886	2.15129e-14	1.37309e-12
ADAMTS13	2.00362	3.58396	22.675	1.91849e-06	1.69066e-05
SLC25A35	1.06668	4.2284	14.1665	0.000167324	0.000815352
PDE4D	1.10434	6.6581	11.5	0.000695981	0.00274171
DNAH1	1.37209	4.32635	19.7086	9.01929e-06	6.56933e-05
TMEM161B	1.24086	4.22445	10.5522	0.00116053	0.00418879
ARL10	1.06294	3.55717	8.24559	0.00408511	0.0123515
MTERFD3	1.16001	3.9654	15.3612	8.87935e-05	0.000474568
TCF21	1.27776	3.62005	10.3354	0.00130505	0.00463803
FLT3LG	1.17069	3.66081	7.48023	0.00623802	0.0176616
EPN3	2.49545	5.77613	37.0623	1.14414e-09	2.46269e-08
PRKACB	2.04825	4.9151	34.4122	4.45926e-09	8.2616e-08
UGT2B15	1.8574	3.59909	7.22773	0.0071786	0.0198662
HERC1	1.06627	5.06021	19.5111	1.00016e-05	7.21719e-05
C20orf26	2.77109	5.50437	27.5114	1.5617e-07	1.87459e-06
EFHD1	1.91089	3.20523	18.5813	1.62811e-05	0.000109888
IRF4	3.43669	5.91022	12.1481	0.000491374	0.00205833
GAMT	1.94806	3.36432	23.0126	1.60945e-06	1.45373e-05
RGN	1.6282	3.49453	7.91247	0.00490953	0.0144332
SLC22A23	1.23102	5.8307	13.9551	0.00018723	0.00090004
NR0B2	3.15882	4.23116	20.3438	6.4701e-06	4.9237e-05
LIMCH1	1.24447	3.69034	15.2858	9.24073e-05	0.000490558
ANXA10	4.38631	7.3617	19.2752	1.13167e-05	8.04547e-05
ST6GALNAC3	1.3004	3.4977	6.7248	0.00950813	0.0250904
ZNF655	1.50132	4.13497	11.8966	0.000562354	0.00230323
PROM2	2.5427	6.77529	20.2225	6.89359e-06	5.20294e-05
RIMS1	4.74507	4.16048	107.882	2.85312e-25	8.29057e-23
KDM2B	1.22922	5.56328	12.9015	0.000328316	0.00146475
B3GAT1	5.19338	4.02615	119.117	9.87379e-28	3.8938e-25
AGAP5	1.04876	3.87471	16.8006	4.15196e-05	0.000247944
ZNF22	1.10634	5.108	11.1854	0.000824428	0.00314016
CD6	1.99167	3.73619	7.94229	0.00482927	0.0142313
HOMER2	3.85182	5.29286	46.1878	1.07443e-11	4.06297e-10
EPOR	2.66788	4.19814	42.9149	5.71726e-11	1.80371e-09
MFSD7	1.18898	3.6985	12.6698	0.000371607	0.0016233
ITGAL	2.37443	5.62463	11.093	0.000866521	0.00328238
ARHGDIG	3.79848	4.77827	26.9083	2.13339e-07	2.45897e-06
ZNF793	1.79531	3.39088	17.1707	3.41674e-05	0.000209482
PGC	7.8067	13.4141	57.9369	2.70667e-14	1.68853e-12
BTNL9	3.73271	4.6021	24.6402	6.90942e-07	6.9358e-06
PYROXD2	1.57269	3.27389	21.3744	3.77782e-06	3.05379e-05
CCL21	3.42705	5.65119	17.7013	2.58447e-05	0.000163995
EYA2	2.92362	3.78982	49.2983	2.19856e-12	9.33712e-11
ITK	1.85366	4.31984	7.73823	0.00540636	0.0156852
PLA2G4F	1.42411	3.10317	10.4818	0.00120558	0.00433344
BHLHA15	2.68079	3.68579	50.2439	1.35773e-12	6.02091e-11
LMF1	1.06278	4.90777	17.9597	2.25626e-05	0.00014595
FBLN2	2.12579	3.35933	11.795	0.000593913	0.00240395
SNX29	1.43774	6.30546	36.3472	1.65113e-09	3.3888e-08
PRKCH	1.12679	4.43359	8.15162	0.00430227	0.0129197
PIM2	1.45394	7.20164	5.3946	0.0201991	0.0470051
NTN4	1.91679	6.18652	35.9845	1.9889e-09	4.03703e-08
DAPK2	1.30996	4.96824	8.68267	0.0032125	0.0100946
BCAS1	2.57183	8.41308	9.22673	0.00238507	0.00784509
ACSM3	1.25404	4.76223	7.49366	0.00619167	0.0175709
CD79A	3.87592	6.51757	12.8856	0.000331122	0.00147429
CCKAR	6.97882	3.70296	114.388	1.07154e-26	3.58543e-24
GOLGA6L9	1.66539	4.08223	25.0727	5.52097e-07	5.64992e-06
TMEM175	1.46426	4.06905	17.4122	3.00895e-05	0.000187711
TRAF1	1.29418	3.4518	12.5586	0.000394396	0.00170781
TEX9	1.01465	4.27947	6.70012	0.00964064	0.0253699
ZNF90	1.6877	4.62915	10.5749	0.00114633	0.00414465
OXCT1	2.72872	5.08544	46.024	1.16813e-11	4.37236e-10
ZDHHC11	1.06033	5.46731	7.0941	0.00773381	0.0211693
ELMO1	1.40569	4.45841	10.0785	0.00150012	0.00522699
TCEA3	1.93569	6.55287	12.8634	0.000335062	0.00148764
SH3RF2	1.72342	6.51526	37.2598	1.03395e-09	2.26975e-08
F13A1	2.00472	4.00759	10.4258	0.00124269	0.00444933
ERN1	1.79383	6.13424	80.907	2.366e-19	3.67963e-17
GPR174	2.06812	4.1856	6.46928	0.0109755	0.0282234
OBSCN	1.74443	3.66991	12.5365	0.000399076	0.00172537
SLC9A1	1.33609	7.21436	12.1429	0.000492762	0.00206258
HIST2H3D	1.45685	6.29146	11.9947	0.00053351	0.00221156
TRADD	1.00157	3.63377	8.45576	0.00363888	0.011183
SYTL5	2.50505	4.00121	14.3372	0.000152816	0.00075465
LEPR	2.10112	3.88457	30.1258	4.04913e-08	5.76167e-07
MT1G	3.15865	5.39079	26.6857	2.39388e-07	2.72227e-06
FHIT	2.09163	3.51058	13.3629	0.000256651	0.00118489
P2RX1	1.93613	3.54187	8.87384	0.00289287	0.0092401
C11orf21	2.334	3.26852	18.4517	1.74261e-05	0.000116195
PTGER3	3.09696	4.17503	38.4611	5.58563e-10	1.32923e-08
ARHGAP24	3.03946	4.18453	76.8312	1.86212e-18	2.67033e-16
SFMBT2	1.20937	5.79121	6.09235	0.0135769	0.0338181
EFCAB4A	1.54798	6.61086	26.6309	2.46273e-07	2.78052e-06
DGKD	1.64858	7.25054	35.5578	2.4759e-09	4.89944e-08
EPHB6	1.7344	3.73298	20.5345	5.85654e-06	4.50647e-05
ZFP3	1.40291	4.18784	16.8695	4.00392e-05	0.000240233
DMAP1	1.11694	5.36373	18.4579	1.73704e-05	0.000116034
ST6GALNAC1	2.12341	5.60338	12.4529	0.000417345	0.00179173
ME3	1.96179	3.99507	44.735	2.25593e-11	7.88291e-10
SLC16A10	1.16776	3.02714	5.85015	0.0155757	0.0379662
CHFR	1.34906	6.25762	15.2446	9.44445e-05	0.000499692
PTK2B	1.3014	6.91374	7.38372	0.00658167	0.018436
MECOM	1.05551	4.38872	9.46812	0.00209074	0.00698093
OGN	2.15477	3.02117	12.74	0.000357925	0.00157584
VSIG1	4.35159	5.38802	19.3128	1.10963e-05	7.89976e-05
EGFL8	1.16208	4.68263	19.5425	9.83858e-06	7.11911e-05
GPR64	3.83685	3.36228	28.8672	7.75164e-08	1.02019e-06
FGGY	1.11367	6.21542	12.0945	0.000505702	0.00211194
UPK1B	2.43903	3.30116	12.4875	0.000409686	0.00176778
ZAP70	2.00944	3.21826	7.6098	0.00580519	0.0166756
PAX5	3.19858	3.41695	12.0106	0.00052899	0.00219508
ADAMTS15	2.634	4.83882	15.0643	0.000103912	0.000542248
SLC9A2	2.3092	4.63278	14.7656	0.000121734	0.000620869
DOCK2	1.92349	4.93236	8.7499	0.0030962	0.00978199
AKNA	1.60072	5.8531	10.9573	0.000932351	0.00348865
FBXL8	1.127	4.15171	7.47758	0.00624718	0.0176739
LAMA2	1.61078	4.08791	12.2134	0.000474486	0.00199364
CARD8	1.06992	5.28924	6.9848	0.00822049	0.0222477
ZNF831	2.62311	3.29248	14.2669	0.00015863	0.000779873
DIRAS3	2.06267	3.53699	18.9082	1.37161e-05	9.46583e-05
RCSD1	1.66331	4.17016	5.62433	0.0177129	0.0421702
VAV3	1.78935	3.62513	24.7011	6.69475e-07	6.73869e-06
RASIP1	1.20385	5.38231	10.4333	0.00123762	0.00443696
CXCL17	4.58761	7.80098	37.3026	1.01151e-09	2.22879e-08
RAP1GAP2	1.51615	6.97456	24.0127	9.57008e-07	9.23713e-06
PDIA2	4.62389	7.10863	42.0909	8.71269e-11	2.58509e-09
USP9Y	1.47754	3.17041	6.91213	0.00856131	0.023029
CD96	1.67097	4.70615	6.8247	0.00899058	0.0239445
GATA5	2.71203	3.40562	18.2318	1.95587e-05	0.000128705
C5orf45	1.1502	4.76439	12.3246	0.000447024	0.00189363
STYK1	1.39592	4.10059	10.1126	0.00147261	0.00514739
CD37	2.01922	6.6582	5.46272	0.0194263	0.04551
GPR133	3.03711	3.89604	35.0577	3.20082e-09	6.14669e-08
N4BP2L1	1.13473	3.75715	6.08923	0.0136009	0.033855
TRNP1	1.52685	6.22381	9.80539	0.00174001	0.00595388
TTC18	1.74088	3.76595	14.8212	0.000118201	0.000605677
ARHGAP30	1.82789	5.03943	7.39023	0.0065579	0.0183928
RLTPR	2.16733	3.86601	11.0963	0.000864984	0.00327768
PNPLA7	2.88124	3.92807	38.3171	6.01338e-10	1.40976e-08
OSBPL7	1.24848	4.93316	13.447	0.000245395	0.00114139
FUT1	1.23008	4.77325	6.02202	0.0141285	0.0350185
IGSF9	2.10902	4.89188	8.90304	0.00284696	0.00911986
FRY	1.03363	4.34043	12.3244	0.000447083	0.00189363
ANKRD29	2.11277	3.81069	11.5289	0.000685231	0.00270419
KLRK1	1.64043	5.00428	6.52757	0.0106215	0.0274538
SPIB	3.15977	3.08559	15.3001	9.17102e-05	0.000487092
PKIB	2.68143	3.74371	27.4138	1.64251e-07	1.95103e-06
PTPRC	3.55849	5.072	11.3365	0.000759988	0.00293955
KCNA3	2.98492	4.73938	15.705	7.40263e-05	0.000406185
NFATC2	1.44922	5.19221	16.0029	6.32456e-05	0.000357399
ARHGAP25	1.8672	5.28622	6.8771	0.00873069	0.0234162
PRDM16	2.26028	3.85793	27.511	1.56206e-07	1.87459e-06
SLC41A2	1.20141	5.87003	10.2448	0.00137072	0.00483407
WAS	1.59063	5.08031	5.80757	0.0159574	0.0387681
XYLT2	2.07331	7.62178	58.0922	2.5011e-14	1.57812e-12
HSH2D	1.1179	5.52722	6.35142	0.0117287	0.0298683
ZNF782	1.0235	4.58422	12.439	0.000420458	0.00180019
PLCE1	1.52074	4.98643	11.4551	0.000712977	0.00280167
CXXC1	1.24537	3.65763	20.1376	7.20674e-06	5.40297e-05
CCDC64	1.34166	5.48959	13.5303	0.000234742	0.00109831
RORC	3.20013	4.76331	47.5536	5.35211e-12	2.1335e-10
NUDT18	1.35681	4.10216	17.7947	2.46069e-05	0.000157133
ERN2	1.4653	5.55995	7.60512	0.00582028	0.0167146
EMID1	1.68154	3.5649	20.6925	5.39267e-06	4.20522e-05
MAGIX	1.53939	3.53605	10.9464	0.000937873	0.00350219
GREM2	3.48034	3.23009	54.1797	1.82964e-13	9.57483e-12
P2RX5	2.70703	5.24189	10.6227	0.00111707	0.00405478
ZC3H12D	1.32046	4.07959	5.47638	0.0192752	0.0452459
ARL14	2.05906	7.33506	27.3949	1.65866e-07	1.96301e-06
ZNF808	1.14928	4.84147	15.9932	6.3569e-05	0.000358676
UBA7	1.19257	7.55653	12.1922	0.00047989	0.00201481
CR2	4.83947	4.54864	13.5398	0.00023356	0.00109325
FCRL5	3.3222	5.32516	15.3398	8.98037e-05	0.000478808
ARHGAP9	1.74837	6.10583	6.6852	0.00972164	0.0255587
SNX22	3.78128	2.66935	22.4021	2.21132e-06	1.91359e-05
RGL3	2.83827	5.33339	25.5325	4.34997e-07	4.6185e-06
SGK2	2.62203	5.43166	49.1021	2.42974e-12	1.02794e-10
PHLDB2	1.18908	4.30135	10.6848	0.00108021	0.00394955
RPS4Y1	2.14477	6.59701	23.2326	1.4354e-06	1.31861e-05
ATP8A1	1.55519	5.48845	15.7144	7.36593e-05	0.000405208
SH2B2	1.05589	3.27952	5.3962	0.0201806	0.0469718
SLC2A11	1.23829	4.57408	23.0629	1.56787e-06	1.42607e-05
TMTC2	1.44277	5.23261	30.9567	2.63852e-08	3.9212e-07
RAP1GAP	2.57343	7.34346	15.3865	8.76123e-05	0.000469391
ALDH1L2	1.24353	4.07321	7.8999	0.00494376	0.0145089
LYPD6B	3.08058	3.81351	27.1878	1.84619e-07	2.15949e-06
DTNB	1.19642	5.2228	15.7584	7.19676e-05	0.000397656
TBC1D14	1.33283	6.14032	40.5318	1.93446e-10	5.20982e-09
C8orf4	1.37629	7.69154	5.32898	0.0209736	0.048586
SEPT6	1.34784	6.42617	9.06478	0.0026058	0.00846271
TBCEL	1.01477	4.47399	8.13645	0.00433842	0.0130247
FCGBP	3.97305	7.05958	9.30405	0.00228648	0.00756815
MT1F	2.53681	5.38433	37.0815	1.13293e-09	2.44333e-08
PSD3	1.199	5.21467	8.0985	0.0044302	0.0132498
GPRC5C	1.54684	6.35452	14.9702	0.000109221	0.000566473
OBSL1	1.41193	5.58339	7.39421	0.00654343	0.0183708
CHST3	1.39937	3.31918	15.3052	9.14658e-05	0.000486027
B3GNT6	3.55991	4.67965	11.1319	0.000848563	0.00322209
POU5F2	1.35343	3.74529	22.7794	1.81706e-06	1.61286e-05
GPAT2	2.039	3.53692	8.81193	0.00299267	0.00949842
CAPN2	1.04365	7.50214	16.3391	5.29594e-05	0.000306166
A4GNT	3.21658	3.36105	27.7018	1.41531e-07	1.72493e-06
CA9	2.96483	5.64756	31.1832	2.34786e-08	3.55138e-07
ERO1LB	3.33732	5.21074	73.9993	7.81457e-18	1.02724e-15
IQGAP2	1.19567	6.16901	20.1137	7.29719e-06	5.45535e-05
KDM5D	1.87081	6.20985	8.68515	0.00320814	0.0100839
HLA-DMA	1.2102	6.29571	5.27828	0.021593	0.0498079
HEMK1	1.10631	3.90961	16.0521	6.16218e-05	0.000349835
LAT	1.54237	4.04441	10.6752	0.00108579	0.00396602
UTRN	1.02782	6.44123	8.53216	0.00348924	0.0107924
TNFRSF13B	4.21246	3.77213	19.8847	8.22572e-06	6.06331e-05
CD22	3.44228	4.34011	13.7972	0.000203634	0.000969612
AMIGO3	1.28752	4.71075	23.554	1.21458e-06	1.13946e-05
CXCR5	4.18484	3.25383	10.3177	0.00131762	0.00467818
TFCP2L1	2.56578	5.80912	31.7439	1.75903e-08	2.81508e-07
SLC38A11	1.63477	3.76541	7.4874	0.00621323	0.017614
CD3E	1.69058	5.64199	5.59657	0.0179957	0.042733
VMAC	1.29758	3.55024	16.8271	4.09445e-05	0.00024478
MAP4K1	2.33275	5.47935	9.51192	0.00204142	0.00683484
ZNF880	1.53707	4.22431	23.57	1.20453e-06	1.13099e-05
PTPRH	1.17865	5.39484	5.82	0.0158449	0.0385628
POU2AF1	3.58115	6.82422	14.2417	0.000160766	0.000788267
MYL5	2.00944	3.25217	28.7452	8.25556e-08	1.07624e-06
DOCK8	1.17773	5.15568	6.6276	0.0100411	0.0262485
SARDH	1.83722	3.2125	21.5689	3.41334e-06	2.79393e-05
VWA2	2.30463	4.65008	9.03687	0.00264588	0.00857273
DPEP2	1.7389	3.35417	11.6089	0.000656386	0.00260994
ZNF19	1.19256	3.57078	16.0691	6.10712e-05	0.000347065
TLR9	2.48483	2.95607	10.6031	0.00112899	0.00409
GCKR	3.12029	3.1145	37.2022	1.06493e-09	2.32851e-08
ZNF133	1.55471	3.88558	12.8945	0.000329553	0.00146968
SCNN1A	1.27588	5.95051	9.50176	0.00205275	0.00686656
GRAP2	1.91285	3.58476	11.4314	0.000722122	0.00282855
TMPRSS2	1.46599	7.23864	11.735	0.000613347	0.00247084
ALDH1A1	2.21279	8.60753	7.99547	0.00468945	0.0139159
ZNF77	1.23975	3.87155	21.7194	3.15579e-06	2.60562e-05
RAB11FIP2	1.21389	5.51625	18.7726	1.4727e-05	0.000100941
CYP3A5	2.09725	8.0225	15.0055	0.000107198	0.000557215
CYTIP	1.79454	6.20518	12.7039	0.0003649	0.00160103
TSPAN33	1.20921	3.48853	12.965	0.000317372	0.00142514
ANKRD22	1.01638	6.10795	6.01004	0.0142247	0.0352251
DENND5B	1.11445	4.1047	6.69635	0.00966107	0.0254063
FAM65B	2.2174	3.09798	8.65136	0.00326817	0.0102491
HEXDC	1.34409	5.25163	17.2326	3.30715e-05	0.000203554
CCR7	2.70472	4.15357	8.85721	0.00291934	0.00930581
BACH2	1.52009	3.703	10.4955	0.00119666	0.00430688
TMEM143	1.08661	4.40658	16.1421	5.87626e-05	0.000335673
ZNF517	1.7158	3.80315	25.2115	5.13759e-07	5.31173e-06
SDK1	1.09011	4.10764	11.3022	0.000774152	0.0029847
PVRL3	1.1163	4.77246	7.02537	0.00803628	0.0218187
DNER	4.19155	3.56951	16.1175	5.95311e-05	0.000339536
SMAP2	1.42424	5.73437	11.0101	0.000906155	0.0034068
C2CD4B	1.61312	4.96664	16.3529	5.25769e-05	0.000304274
SULT1C2	3.39972	7.52275	35.1056	3.12306e-09	6.03563e-08
HMGCS2	3.53397	5.76693	43.5089	4.22031e-11	1.36917e-09
ATP2A3	1.58599	6.07034	9.18143	0.00244483	0.00800588
MUC6	6.71024	9.29974	41.5118	1.17163e-10	3.3343e-09
MSMB	2.8651	3.61503	6.81425	0.00904331	0.0240444
SLC9A3	3.5183	6.95377	16.5643	4.70291e-05	0.000275781
XRRA1	1.39809	3.16987	9.26742	0.00233266	0.00770482
REC8	1.2686	6.49844	9.62493	0.00191954	0.00647587
LDHB	1.60301	7.7121	9.5059	0.00204813	0.00685315
B4GALNT3	2.05563	6.86598	22.1626	2.5051e-06	2.13766e-05
ZNF441	1.15665	3.54271	7.49095	0.00620097	0.0175856
TBC1D8	1.45921	5.44145	20.1369	7.20914e-06	5.40297e-05
ARHGEF6	1.38114	4.37473	12.1106	0.000501372	0.00209465
ENPP2	1.93111	5.93879	19.6931	9.09288e-06	6.6142e-05
DPCR1	5.25618	7.22497	24.9488	5.8873e-07	5.98596e-06
TIAM2	1.39758	3.69921	9.38575	0.00218678	0.00727303
PRSS12	1.40716	4.96682	5.818	0.015863	0.0385983
CHGA	6.97672	7.09546	165.072	8.82029e-38	6.0871e-35
DENND3	1.0057	4.93835	6.20227	0.0127586	0.0320548
FER1L6	4.15985	5.55873	17.6936	2.59498e-05	0.000164488
STAP1	3.20658	3.63911	15.4518	8.46366e-05	0.000456112
PTGDS	2.28445	5.87199	7.90502	0.00492978	0.0144812
HYAL1	1.33796	4.64829	6.48439	0.0108826	0.0280302
PAQR5	1.86013	4.03075	9.65217	0.00189128	0.00639812
ZFY	1.42296	3.77042	5.77906	0.0162182	0.0392378
MEF2B	1.24501	5.1114	13.5952	0.000226765	0.00106533
SIDT1	1.71637	4.20838	8.81471	0.00298811	0.0094867
SLC10A7	1.23779	4.75644	23.8655	1.03306e-06	9.9278e-06
LSP1	1.68171	7.16726	11.4871	0.000700811	0.00275767
CAPS	1.31573	4.45005	18.2587	1.9284e-05	0.0001272
SLC25A45	1.22146	3.80638	11.7139	0.000620358	0.00249145
TRIM22	1.46971	6.80054	9.51999	0.00203246	0.00680692
ESR1	1.77499	3.14632	6.86585	0.00878584	0.0235241
TP53INP1	1.7459	4.65206	17.3662	3.08263e-05	0.000191334
S1PR1	1.10314	3.69473	7.77646	0.00529313	0.0153848
IL7R	1.67904	5.28887	7.36754	0.00664118	0.0185789
ZNF552	1.16431	5.3928	21.962	2.781e-06	2.33875e-05
CD5	2.04925	4.17919	8.8194	0.00298044	0.00947052
ACAP1	1.65679	5.758	6.86217	0.00880396	0.0235612
LTK	2.04481	4.55448	11.0769	0.00087412	0.00330549
ZNF862	1.01117	3.7229	7.24474	0.0071109	0.0196986
ARHGAP15	1.62625	4.20776	5.98001	0.0144689	0.0357337
RIMKLB	1.03439	4.53443	14.5097	0.000139442	0.000698354
MERTK	1.29936	5.5489	24.618	6.98941e-07	6.99702e-06
GAS6	1.66043	6.18512	21.6891	3.20606e-06	2.63992e-05
SUSD3	2.28272	3.74181	9.59286	0.00195336	0.00658399
NINL	1.02247	4.97585	6.52329	0.0106471	0.0275028
EXD3	1.21795	3.92137	8.66214	0.00324889	0.0101944
APLP1	2.31717	4.49413	17.2102	3.34626e-05	0.000205732
CYB561D1	1.11536	3.57019	14.9885	0.000108168	0.000561273
TBC1D10C	2.56631	4.69101	11.9413	0.000549032	0.00226041
SYTL3	1.45099	4.09092	17.4531	2.94489e-05	0.000184131
GGT1	1.08415	3.88334	7.39094	0.00655533	0.0183902
AFMID	1.25973	3.39511	16.4801	4.91629e-05	0.000286619
KLHL3	1.51383	4.39543	15.7609	7.18731e-05	0.000397407
IGFBP2	2.6609	7.94739	17.7629	2.5022e-05	0.000159615
KLRG1	1.71413	3.42471	5.64127	0.0175425	0.0418549
GIPR	2.97056	4.52053	63.5346	1.57573e-15	1.2428e-13
NAALADL2	1.56855	4.05275	18.9976	1.30882e-05	9.12371e-05
KLHDC7A	2.16093	3.19652	10.4804	0.0012065	0.00433523
CAMK4	1.85637	4.15188	18.5862	1.62389e-05	0.000109804
PPP1R16B	1.61376	4.35554	7.16507	0.00743368	0.0204491
C8orf47	2.2031	4.21307	8.62374	0.0033181	0.0103674
HLA-DOB	2.96605	4.41223	7.89938	0.00494518	0.0145089
RBP5	1.71781	3.25667	23.0875	1.54797e-06	1.41029e-05
IL17REL	3.68811	3.58045	10.887	0.00096844	0.00359567
FAM20A	2.52682	4.53901	40.7695	1.71288e-10	4.68159e-09
CAPN8	2.78323	7.2643	57.3637	3.62231e-14	2.22209e-12
NEIL1	1.70088	4.24971	14.1466	0.000169102	0.000822568
ZNF493	1.57941	3.12512	21.498	3.54194e-06	2.88635e-05
FGD4	1.5157	6.46947	20.6335	5.56132e-06	4.31237e-05
HMGN3	1.36358	5.05254	27.6447	1.45772e-07	1.7688e-06
ZNF737	1.67947	5.18903	15.3431	8.96463e-05	0.000478243
C11orf35	1.27881	4.44446	19.1765	1.19174e-05	8.44081e-05
PIK3C2G	3.83479	5.91175	24.1943	8.70876e-07	8.5024e-06
BTK	1.63238	3.21769	7.85329	0.00507283	0.0148382
CSF2RB	2.09368	5.87457	10.2554	0.00136284	0.00481704
MLPH	1.64206	4.55492	5.92383	0.0149375	0.0366941
KLHL6	2.10413	5.71768	5.90227	0.0151214	0.0370306
RAPGEF4	1.4791	4.58668	31.0229	2.55003e-08	3.80506e-07
FAIM3	3.28917	4.94401	12.7027	0.000365125	0.00160103
CBFA2T3	2.03717	4.19513	8.11439	0.00439153	0.0131555
LRP4	1.63853	4.84117	8.24241	0.00409228	0.0123664
SCD5	1.17487	3.40325	6.98173	0.00823457	0.0222749
UNC5CL	1.2716	6.32139	10.9147	0.000954039	0.00355056
KIAA0922	1.1165	4.94172	7.06543	0.00785854	0.0214204
BTLA	2.95868	3.03309	7.40407	0.00650766	0.0182797
TUBGCP6	1.4635	6.86959	22.115	2.56793e-06	2.18959e-05
GIMAP8	1.18589	4.40377	5.69694	0.0169946	0.04075
CYFIP2	3.15821	5.00057	22.5491	2.04839e-06	1.7866e-05
SEPT1	2.43294	3.59129	9.50867	0.00204503	0.00684488
C5	1.32911	3.79434	11.8461	0.000577812	0.00235432
RSPO3	1.05165	3.40581	6.45781	0.0110466	0.0283665
CLIC6	4.11825	6.97854	107.81	2.95807e-25	8.37514e-23
IRAK3	1.17449	3.59962	12.3716	0.000435907	0.00185698
ZNF23	1.19545	3.44491	14.8226	0.000118112	0.000605677
FCRL2	3.56354	2.97336	19.459	1.02781e-05	7.39351e-05
STEAP4	1.67117	3.81732	7.48671	0.0062156	0.0176162
CD180	2.00477	3.36281	6.75225	0.00936297	0.024769
RBM6	1.02057	7.14066	16.8922	3.95637e-05	0.000237943
HGD	1.25459	4.4996	6.26939	0.0122842	0.0310593
CYP4X1	2.38459	4.09379	12.0294	0.00052368	0.00217632
PIK3CG	1.52077	4.60131	5.69073	0.0170548	0.0408856
SLCO2A1	1.84435	6.21436	17.9043	2.32299e-05	0.000149391
C10orf128	1.29559	3.95993	6.60834	0.0101502	0.0264837
FAM174B	1.01791	4.99196	7.19175	0.00732397	0.0202077
RASSF6	1.95022	6.1361	27.6591	1.44692e-07	1.75763e-06
ORM2	3.22935	3.39847	15.8574	6.82975e-05	0.000380687
RHOBTB1	1.32989	4.42845	19.2097	1.17115e-05	8.30025e-05
CXCL13	3.28328	6.90749	7.59332	0.00585849	0.0168023
PLCL2	1.01762	3.58979	6.88325	0.00870071	0.0233639
ATG16L2	1.75837	5.25303	33.3224	7.80795e-09	1.37067e-07
PLA2G6	1.49994	5.01959	44.8901	2.0841e-11	7.35228e-10
KLF12	1.42568	3.88832	13.614	0.000224505	0.00105669
ZNF557	1.42716	5.42624	21.8888	2.88911e-06	2.41679e-05
COL9A2	2.02312	4.05491	22.6812	1.91234e-06	1.68928e-05
GOLGA6L10	1.74881	4.69297	21.9498	2.79878e-06	2.35192e-05
DHRS9	1.63242	4.02244	7.23553	0.00714748	0.0197882
MS4A1	4.96285	4.89877	13.5945	0.000226848	0.00106533
KIAA0125	3.58864	4.42604	23.8753	1.02784e-06	9.8862e-06
BANK1	2.38032	4.04209	6.60253	0.0101834	0.0265396
C7orf31	1.04035	3.3495	8.47543	0.00359975	0.011072
HPN	3.52002	4.45495	21.6182	3.32672e-06	2.73519e-05
ZBP1	1.74258	4.97147	6.18922	0.0128531	0.0322554
C10orf11	1.85853	5.25419	26.9942	2.04063e-07	2.36439e-06
PLCG2	2.12733	5.79407	18.7832	1.46452e-05	0.000100443
TRPA1	1.51935	3.54078	8.46147	0.00362748	0.0111511
ZNF44	1.16752	3.34086	15.8804	6.7474e-05	0.000377239
KCNQ1	2.38702	5.81051	17.7323	2.54278e-05	0.000161829
GIMAP6	1.37481	4.65272	7.12022	0.00762193	0.0209193
RAMP3	1.08329	4.54237	12.1541	0.000489794	0.00205326
BLK	3.54314	3.43168	11.6646	0.000636994	0.00254567
AATK	1.35814	4.12517	7.14463	0.0075189	0.0206578
OXER1	1.01533	3.69121	5.52247	0.0187737	0.0442569
CCNJL	2.0992	3.48979	35.0897	3.14869e-09	6.06768e-08
LRRC31	2.42617	4.73617	13.2483	0.000272829	0.00124745
GRAMD1B	1.25943	5.41035	8.19212	0.00420727	0.0126758
NEDD4L	1.64561	5.90194	33.0574	8.94796e-09	1.55596e-07
CCL19	4.48399	6.08055	18.3225	1.86494e-05	0.000123532
ZFYVE28	1.11056	4.20623	8.2218	0.00413902	0.0124906
ACCS	1.4239	4.13866	23.2204	1.4446e-06	1.32486e-05
ADAM28	2.1955	3.58218	12.6696	0.000371645	0.0016233
DNALI1	1.55788	4.29357	8.15187	0.00430167	0.0129197
ANKRD44	1.90485	4.82779	12.8589	0.000335885	0.00149009
LRMP	2.49285	4.44612	12.8692	0.000334036	0.00148487
FABP3	1.6549	3.8638	21.3543	3.81757e-06	3.08365e-05
CD79B	2.94786	3.88075	12.2979	0.00045347	0.00191701
ZNF513	1.43788	5.25234	20.6636	5.47472e-06	4.25148e-05
NOSTRIN	1.34352	4.97147	17.0063	3.72555e-05	0.000225535
APOD	2.27577	5.68788	8.43995	0.00367066	0.0112587
GATA4	1.25796	4.84365	5.9716	0.0145381	0.0358668
SLC26A9	3.16651	4.86488	19.394	1.06338e-05	7.62458e-05
MT1H	2.54951	4.36684	27.7821	1.35777e-07	1.6603e-06
TBC1D9	1.51749	5.63551	24.7665	6.47123e-07	6.53157e-06
TTR	2.13544	3.4029	11.3154	0.000768684	0.00296777
KIAA1324	1.90041	6.31787	9.54042	0.00200996	0.00674178
AQP5	2.36649	4.7651	7.60014	0.00583637	0.0167521
GGT7	1.13105	4.41486	11.2849	0.000781389	0.00299899
EVL	1.9426	7.17531	7.84198	0.00510466	0.0149204
FCRLA	4.06248	3.55262	47.5327	5.40952e-12	2.14863e-10
EEF1A2	2.49176	4.91022	8.2055	0.00417636	0.0125895
DUOX2	2.92952	8.33511	9.04917	0.00262813	0.00852075
CSAD	1.59707	5.68125	45.5497	1.48812e-11	5.49558e-10
GIMAP7	1.75558	4.8566	6.21961	0.0126343	0.0317569
GBGT1	2.60187	4.11894	54.8565	1.29662e-13	6.98406e-12
STK17A	1.32195	5.62261	19.4692	1.02233e-05	7.35894e-05
