# Supplementary material for: Gastric Normal Adjacent Mucosa Versus Healthy and Cancer Tissues: Distinctive Transcriptomic Profiles and Biological Features
Source: Cancers (Basel). 2019 Aug 26;11(9):1248. doi: 10.3390/cancers11091248 (PMC6769942; doi:10.3390/cancers11091248)
Supplement: Supplementary file 1 [file cancers-11-01248-s001.zip › Table S4.xlsx]

## Sheet: README
univariate analysis of the most interesting clinical variables (grade, TNM, anatomic positions, etc.) on the TCGA data
	worksheet	description
1	ERearlyES_TvsAN	the ES of the ESTROGEN RECEPTOR EARLY resulting from ssGSEA is significantly greater in the gNAT samples than in the tumors
2	ES_ER_AN_early	analysis of the association among gNAT samples between the ES of the ESTROGEN RECEPTOR EARLY resulting from ssGSEA and clinical variables
3	ES_ER_T_early	analysis of the association among tumor samples between the ES of the ESTROGEN RECEPTOR EARLY resulting from ssGSEA and clinical variables
4	ERlateES_TvsAN	the ES of the ESTROGEN RECEPTOR LATE resulting from ssGSEA is significantly greater in the gNAT samples than in the tumors
5	ES_ER_AN_late	analysis of the association among gNAT samples between the ES of the ESTROGEN RECEPTOR LATE resulting from ssGSEA and clinical variables
6	ES_ER_T_late	analysis of the association among tumor samples between the ES of the ESTROGEN RECEPTOR LATE resulting from ssGSEA and clinical variables

## Sheet: ERearlyES_TvsAN
	Estimate	Pr...t..	r.squared	pValues
kind	0.11862	0.000102667	0.0361719	0.000102667

## Sheet: ES_ER_AN_early
	Estimate	Pr...t..	r.squared	pValues	qValues
anatomic_JGCA	0.237487	0.00612299	0.224754	0.00612299	0.0857219
primary_therapy_outcome_success	-0.252961	0.00828449	0.289467	0.0233039	0.145394
anatomic_neoplasm_subdivision	0.306896	0.0040676	0.267459	0.0311559	0.145394
neoplasm_histologic_grade	0.132438	0.0768443	0.100651	0.0768443	0.268955
pathologic_T	-0.144258	0.440914	0.166299	0.159022	0.445261
pathologic_M	0.192951	0.19275	0.0598105	0.19275	0.449751
CDE_ID_3226963	0.145134	0.252748	0.046593	0.500652	0.867534
person_neoplasm_cancer_status	0.0682252	0.521063	0.0148598	0.521063	0.867534
age_at_initial_pathologic_diagnosis	0.10171	0.28482	0.0394711	0.557701	0.867534
gender	-0.02832	0.723952	0.00421882	0.723952	0.988301
followup_treatment_success	-0.0412288	0.751812	0.0125438	0.89826	0.988301
pathologic_stage	0.0924049	0.526821	0.0187047	0.914677	0.988301
histological_type	0.00796638	0.920938	0.00033383	0.920938	0.988301
pathologic_N	0.01498	0.879246	0.000811269	0.988301	0.988301

## Sheet: ES_ER_T_early
	Estimate	Pr...t..	r.squared	pValues	qValues
neoplasm_histologic_grade	-0.0514175	0.312978	0.0428766	0.000308021	0.00431229
anatomic_neoplasm_subdivision	0.0745086	0.0124247	0.0211661	0.0528521	0.369964
histological_type	-0.0249801	0.131711	0.00600103	0.131711	0.483211
CDE_ID_3226963	-0.0187679	0.374927	0.00964814	0.161596	0.483211
gender	0.0234784	0.172575	0.00491616	0.172575	0.483211
age_at_initial_pathologic_diagnosis	-0.0252999	0.204005	0.00443966	0.432255	0.835994
pathologic_stage	0.070312	0.109656	0.0154507	0.45591	0.835994
pathologic_N	-0.0458973	0.781382	0.0134962	0.649148	0.835994
pathologic_M	0.0141418	0.669987	0.000506476	0.669987	0.835994
anatomic_JGCA	0.00687282	0.687595	0.000428256	0.687595	0.835994
pathologic_T	0.0391503	0.486902	0.00591799	0.693218	0.835994
primary_therapy_outcome_success	0.0187395	0.426731	0.00436234	0.716566	0.835994
person_neoplasm_cancer_status	-0.0374169	0.81707	0.00067355	0.892977	0.948399
followup_treatment_success	-0.00998	0.689465	0.00162344	0.948399	0.948399

## Sheet: ERlateES_TvsAN
	Estimate	Pr...t..	r.squared	pValues
kind	0.163864	1.95031e-07	0.0639938	1.95031e-07

## Sheet: ES_ER_AN_late
	Estimate	Pr...t..	r.squared	pValues	qValues
primary_therapy_outcome_success	-0.357414	0.000208667	0.480934	0.000736966	0.0080162
anatomic_JGCA	0.287971	0.00114517	0.301138	0.00114517	0.0080162
anatomic_neoplasm_subdivision	0.272017	0.00552583	0.307563	0.0149896	0.0699514
pathologic_T	0.265497	0.0888932	0.249999	0.0421798	0.119438
neoplasm_histologic_grade	0.157661	0.0426564	0.12998	0.0426564	0.119438
pathologic_M	0.186655	0.236623	0.049644	0.236623	0.55212
pathologic_stage	0.213814	0.150749	0.0975899	0.419784	0.831452
person_neoplasm_cancer_status	0.0790022	0.475115	0.018373	0.475115	0.831452
histological_type	0.050655	0.545663	0.0122995	0.545663	0.848809
CDE_ID_3226963	-0.0815176	0.473429	0.0299031	0.643901	0.872322
gender	-0.0323299	0.700268	0.00501016	0.700268	0.872322
age_at_initial_pathologic_diagnosis	-0.0445591	0.642982	0.0198518	0.747705	0.872322
followup_treatment_success	-0.0486874	0.72663	0.0121627	0.90121	0.905062
pathologic_N	0.0439411	0.670026	0.0068558	0.905062	0.905062

## Sheet: ES_ER_T_late
	Estimate	Pr...t..	r.squared	pValues	qValues
neoplasm_histologic_grade	-0.0774104	0.129194	0.0824675	1.26958e-07	1.77741e-06
CDE_ID_3226963	-0.0762146	0.000368676	0.0377815	0.000716897	0.00501828
histological_type	-0.0470271	0.00523471	0.0204411	0.00523471	0.0244286
anatomic_neoplasm_subdivision	0.0902548	0.0031598	0.0258375	0.0243013	0.0850547
pathologic_N	-0.180773	0.27104	0.0316438	0.0991937	0.277742
pathologic_T	0.030628	0.591359	0.0191226	0.122785	0.286499
anatomic_JGCA	0.0209066	0.230056	0.00380866	0.230056	0.397879
age_at_initial_pathologic_diagnosis	-0.0308922	0.127983	0.0074177	0.245748	0.397879
pathologic_stage	0.0385911	0.435722	0.0209379	0.25578	0.397879
primary_therapy_outcome_success	0.037174	0.115664	0.00816434	0.468601	0.598561
gender	0.0126881	0.470298	0.00137991	0.470298	0.598561
pathologic_M	0.0211037	0.53242	0.00108663	0.53242	0.621157
followup_treatment_success	-0.0183529	0.464913	0.00453978	0.799354	0.860843
person_neoplasm_cancer_status	-0.073121	0.660353	0.000581154	0.906955	0.906955
